# Supplementary material for: Association genetics of phenolic needle compounds in Norway spruce with variable susceptibility to needle bladder rust
Source: Plant Mol Biol. 2017 Feb 11;94(3):229–51. doi: 10.1007/s11103-017-0589-5 (PMC5443855; doi:10.1007/s11103-017-0589-5)
Supplement: Supplementary file 2 — Supplementary material 2 (XLSX 405 KB) [file 11103_2017_589_MOESM2_ESM.xlsx]

## Sheet: Tabelle1
Supplemental Table S3. SNP markers used in the study. The given coordinates are based on the Picea abies genome (congenie.org, version1.0 2013, Nystedt et al. 2013*). The column ‘Final_Scores’ refers to the scores calculated during the Array design process and are based on a proprietary algorithm and can range from 0 to 1 with higher values reflecting their “probe-ability,” or likelihood of succe…
*Nystedt B, Street NR, Wetterbom A, Zuccol A, Lin Y-C, Scofield DG, Vezzi F, Delhomme N, Giacomello S, Alexeyenko A, et al. (2013). The Norway spruce genome sequence and conifer genome evolution. Nature 497: 579-584
Locus_Name	Sequence	Chromosome	Coordinate	Orientation (Congenie)	Location relative to gene	Final_Score	Source
0047-M24-131	GAGATAGGGTTAGTCGACATCGCATTGGGCGGGATAGTGGTATTCATCCAAACGATGGAGAAGGTTACCAATATAGTTTTAATAGATACA[T/G]ATAAAATGCCGCTATTAAGTGCATGGGCGGAAAGATTTTGTAAAGCCGATGGACTGAAAGACGTTTTGTCCGATCCGGCCGAGATATTTG	MA_584053	202	forward	exon	1	Chen et al. 2016
0047-M24-432	CAGAGTAGATCGGTGTTATCCCcAGTCTTGTTTGTTTCAATATTGGGATTTTGAACGTTGAaTCCGTACTTGTCCATGAATTGGCTGGTGTGCTGGTCAG[T/G]GCTATAATATTATcATATATGTTATTCTCGCGTTTTTCCTTTGAACGTCGGAGTTATGTTTCCCGTGAATTAGTGCAATTTAACTGCCGTGCTAGTCAGT	MA_584053	553	forward	downstream	0.996	Chen et al. 2016
00715-B10-147	AATTGTCAAGcCTCAGGACAGaCTCCTACAACGCTTGCTGAATAtACTCTGAATGGGGCCAACAATCGAGACACcTATGACATCTCTCTCGTTGATGGTT[A/T]CAATATCCCCCTCTCCATAAcTCCCTCGGACTCgAGCTGCACAGCACCCAcCTgtaGCAGCAACATAAATGcCATCTGCCCTGCAGAATTgAAAGTGACC	MA_10434201	2816	forward	exon	1	Chen et al. 2016
00715-B10-238	TTGATGGTTaCAATATCCCCCTCTCCATAAaTCCCTCGGACTCgAGCTGCACAGCACCCAgCTGCAGCAACATAAATGcCATCTGCCCTGCAGAATT[C/G]AAAGTGACCGATGGATGCAACAGTGCCTGTGtTGCTTTgAATACCCCTCAATACTGCTGCACCGGGGACTACCtGAACAACTGCCCTcCTACCAACTATT	MA_9132527	139	forward	no gene on contig	0.878	Chen et al. 2016
00812-N10-409	CAAAAATTTTCAGGTTTCCTCCRGAATTAGAATCAGAATGGATGGAATGGGAGAAGGAGCTGTATCCCACGTATCATTCCAAAATTTGCCAGTCTATGGG[A/G]TTATTGCACAACTATTTGATTTACACACGGCCAAGTGTTGCGTTGGCTGGTTTGACCGCCGTGGCTCTGGTCGTGACCGCATCAGTTATTCTTGTGTTGG	MA_10245	29091	forward	exon	1	Chen et al. 2016
00812-N10-546	GTTGCGTTGGCTGGTTTGACCGCCGTGGCTCTGGTCGTGACCGCATCAGTTATTCTTGTGTTGGTTACAAGCGTTAATAGTATTYATCTCGCTCGATTGG[C/G]CGCTTGAATTTTGGCAATTACAGATGATCAGTTTTCATTGTTATCTCTGAATGTGACYGTTTGTTGGGTAATTTAGTAGCAACAGCATTATCTGGAAAAA	unknown	unknown	unknown		0.965	Chen et al. 2016
00918-G06-127	CCATCAAGTCCCTMAACAGCTGCAAYNTTCGTGCAGAAGAAGATGCTCGAGGATTTGTAGAAGATGTGTATACCCGCGAATCTGCAGAAAGATGGGTACA[T/G]GCACGATGGATCGTGCAGAATAAAATGGAGYRGATCTGCAGAAGATGGAGACGTCCAATGGATCTGGCTAAATACCAATAGTAAATCTGAGTCGACGGAG	MA_1053272	1254	reverse	exon	1	Chen et al. 2016
00918-G06-228	GCACGATGGATCGTGCAGAATAAAATGGAGYRGATCTGCAGAAGATGGAGACGTCCAATGGATCTGGCTAAATACCAATAGTAAATCTGAGTCGACGGAG[T/C]AGACCAAAAAAAACAACTGCATGTACTATCACARCTTCAATTTTGGTMCCTGCAGACCAAAAATCATAAAAATCATCTTYAKGTTATGAGGAACCAGACA	MA_1053272	1153	reverse	exon	1	Chen et al. 2016
00918-G06-310	AGACCAAAAAAAACAACTGCATGTACTATCACAgCTTCAATTTTGGTcCCTGCAGACCAAAAATCATAAAAATCATCTTcA[T/G]GTTATGAGGAACCAGACATCGATGCAGTCCTTGTAATTCCCgACAGCTTTAAAcTTTTCTTGCAAtcTTTTCTtTGCAAATcAATCTCCcGTGGACCACA	MA_1053272	1071	reverse	exon	1	Chen et al. 2016
0091-N13-146	GTATTTTGGAGGGGATGAGATAGGcTTGGTTGACATCGCATTGGGTGGTaTGTCGGAGTTTATTAAATGCgTCGAGAAGcTTACCGATACCGTTCTAATA[A/G]ATCCGGGGAAGATGCCGTTGCTGAgCGCATGGATGGACCGATTCTGTAAATCCGATGGAGTGAAAGAAGTAATGCCCGATCCGGTCAAG	MA_874956	231	forward	exon	0.915	Chen et al. 2016
0091-N13-236	CGTTCTAATARATCCGGGGAAGATGCCGTTGCTGARCGCATGGATGGACCGATTCTGTAAATCCGATGGAGTGAAAGAAGTAATGCCCGATCCGGTCAAG[C/G]AGCTGGAACTTCTATCCACTRTCAGAGCTAGATTTACATCACCTGCTGGCAATTAGGGAAARCTATGTCGGCCTTATAGATTRACTGCCARATGGGCGTA	MA_17478	11511	forward	exon	1	Chen et al. 2016
0091-N13-564	AATGTGAGTTGATTTAGTCTGAAGAAGTTTTTGGTGATTATCTCCTGTACTGAAGATAGCATTTCCCTGTTGGCGCTGATTTAGTCGGAGGAAGCCTTTG[T/G]TGAATCTCGTCTGTACTGTGTAGCTGGCATTCCCTGTTCAACATGCGTTAATTTCGAATGCAATAGAAACCAGAACGAAATGCAAYTRCTTTTGTGGAAA	unknown	unknown	unknown		1	Chen et al. 2016
00925-P20-230	GTGATGGTTACAGAGATGTCAAATATCATGAGCCGGAACACTGGAAGTTTGGAGAGCAGGGAAACAAATACTTCAGACATGCCACTGGCCAAATTTATGC[A/G]ATTTCAAAGGATCTAGCTAGATACATATCTATAAATTTGTAAGTGCAGCCTTCTCATCAGCTGMTAAACATATTTAGAYAAGCATGCTCACTTGACTTCC	MA_95800	6286	reverse	exon	1	Chen et al. 2016
00925-P20-294	CAAATACTTCAGACATGCCACTGGCCAAATTTATGCRATTTCAAAGGATCTAGCTAGATACATATCTATAAATTTGTAAGTGCAGCCTTCTCATCAGCTG[A/C]TAAACATATTTAGAYAAGCATGCTCACTTGACTTCCATCAATGTATTTTCTCTATTTAGATAAGCATGCCTGCTTGACTTCTATCAAACGCATTTTCTCT	MA_95800	6222	reverse	intron	0.772	Chen et al. 2016
00925-P20-536	ATGACCAATATGTTTGACAGATATACAATAAATAGTTTCTATTACRGTGGTTTAGATTCAAGAAATTTCTTCAGATAAATCCACAGCTACTAAAATTGGA[C/G]AAGATTCAAAGCATTCTAGTATATATTAGTACGATTTAATAGATATGTGTAATATTAATAGGATTTAATAGACATCCAGTCYAAAGTTTCAATAACAAAT	MA_95800	5946	reverse	intron	0.858	Chen et al. 2016
00925-P20-618	ACAGCTACTAAAATTGGASAAGATTCAAAGCATTCTAGTATATATTAGTACGATTTAATAGATATGTGTAATATTAATAGGATTTAATAGACATCCAGTC[T/C]AAAGTTTCAATAACAAATTGCTTCTGTCAAATTGAGTTGATTTAYCCACTAGTGCAAAGTGKCCTAAATTTTCAGTATATTTGCTCTGCCCTTTTTACCG	MA_95800	5864	reverse	intron	0.765	Chen et al. 2016
00925-P20-927	GGTTTATTGGACTGGAAGTTGAGCACATAGATGACCGCAATATGTGCTGTGGTACTCCTCCAGGTAAGTCATATTATTTCTTAGTGCTTACTATTGCCTG[A/G]CAWAATGGTTTTGGCTGAATTATATTTGGAAAGCAACTGAAACAATTCATCCTTCTGTTTATTGGGCAATGTTTTATCAGATTGCCATTGGAAAGCACAA	MA_95800	5555	reverse	intron	1	Chen et al. 2016
00926-N01-141	TTGAAGAAGGGCGCRCAGGATGCAGCGACCAGCATGTGGGTGATTTCGCAGTATACAACAGCTTTCATAACTTCTCAGGTGATGATCATGGCAATTAATT[C/G]TTTGGCCTTTTATTATTTCATTTTAGCCTCATTGATGTTGGATTAATGGCAGGTGAAGAAATTGAGAGCCAAAGASGAGAAGGAAATGACGGAAGCAGAT	MA_25862	8065	forward	intron	0.899	Chen et al. 2016
00927-D14-297	GGCGCTCCCCTCgTGCCTCTGGACGAGATTGGAAGCTCAAGCATGATGATTAAATATGGTATcCGCTTCTCAGCAGAAATCATTGAAGAGGTGAGATTGG[T/C]TGCGATCCAGAAGGATCTGACTGTGATTCTcAAGGTTTACTGGGGCGATGCCAGACAAAAGTTGTGCGATGCAGAGGCTGACCTTCAACTGCAGTCTCTG	MA_32640	2472	reverse	exon	1	Chen et al. 2016
00927-D14-439	GGGGCGATGCCAGACAAAAGTTGTGCGATGCAGAGGCTGACCTTCAACTGCAGTCTCTGGTTGTGGGTAGTAGGGGGATGGGATCCTTGAAGAGGGCTAT[T/C]ATTGGAAGTGTGAGTGAGTATGTTGTGTGTAATGTGGCCTGTCCTGTYACAGTAGTCAAGCCTCTCACACAGTGATTGGAATTGGGTGGTAAATGATAAA	MA_32640	2330	reverse	exon	0.915	Chen et al. 2016
0092-C14-171	ATGAAAGGGAATGTATTCGGTGCAGAAACGCGCTACAAGAcTCGTTGTCATAAcGCATCTCGAAGATGGTTCTTCTTTTGCTCATTCTAATAATCATGGT[A/G]GAAGGGTGCCTTACAAGTTTtCCCAATTGATCCAGATcCTGAATTCAGCAGCAAAAGAACGAGAAAGCTCGCACATCCtGTCCCTtCTATGTCT	MA_137670	12257	reverse	no gene on contig	1	Chen et al. 2016
0092-C14-479	ATGATGATGGTACAGAcCATCTTCCCGATGAATAcCGGAGGAATAGtATGGCTTCCTTGAATAACTAACTAATAGTTGTCGCAGTTAcAGGAgATGTGGT[T/G]GCCATTATCACAGTCATCAACATAACAGTTCCTcTCACTGCCCGACTCATCCTTCATATTGGATTGCCTCTGAGTTCCTTCTTTGCTATTTTATAAAAAC	MA_137670	11948	reverse	no gene on contig	1	Chen et al. 2016
00930-O17-137	TAGCTGAATGGTTTGATTCTTGTAAAAATGGCAGAGAAAACCAGTTATTTGGTCACCTCTGTTCTTCTTCTTGTGCTTCTCCTGCTTCTTCATCATCCTA[A/T]TTTTTGTCACTCGGCAGAAGAAGACTCACGATGTGGGTGCCTAGGCACCAATGTGACCAGAACTTCTGTCAATGAGGGAAGTGGAGCTGGGATTCCGTTT	MA_6444096	292	reverse	no gene on contig	1	Chen et al. 2016
00930-O17-366	GCAGAAATACATTAATCTCCGGGATGTCYATGAAGARTCTTGTTGTTGCGGCAGGGACTGTTGTGCTCTATGGAGGTACTGTCGCAGTGTTTGCGTATCT[A/C]TGTTTGAAGTCTTTGAGTTTTTCAGGGCTGSAAATGAGTGTGGTGGCATCTATCCTCAATCCTTCCGCCATGGACGACTTTGACGATTCCRATCACATCC	MA_588952	731	reverse	exon	0.949	Chen et al. 2016
00930-O17-457	TGCGTATCTMTGTTTGAAGTCTTTGAGTTTTTCAGGGCTGSAAATGAGTGTGGTGGCATCTATCCTCAATCCTTCCGCCATGGACGACTTTGACGATTCC[A/G]ATCACATCCTGTCGCGACGCAGGGTTCGATCCCGCCAGARCAATCRGCCCAAGGCCCATTAGGCCGTCTGTGGTCTTCTGAAAAGTACAGTTAATAATGT	MA_588952	640	reverse	exon	0.949	Chen et al. 2016
00931-A07-121	CTGCTGCAATCGAATCCTGTTCACAAGAAGATTCCGGTGCTTATCCACAATGGAAARCCTGTTTGTGAGTCCATGATTATTGTGCAGTACATAGACGARG[T/C]ATGGGACACGAAGGCGCCAGTTCTAATGCCCAAAGATCCATATGACCGAGCCATTGCCYGCTTCTGGGCTGCCTTTGTAGACGATAAGGTAATAACTTGC	MA_2168	35398	forward	exon	0.949	Chen et al. 2016
00931-A07-423	TGGGTGGCCTCAGATGATACCATGCATTCGGGGAATTTTcTGGGGCCCGGGAGAGCAGCAACAGAAAGAGGcGGAAGAATTAGTGGCAAGCTTTCTTATA[C/G]TGGAGGAAGCTCTGCGAACGAACCGCTGtTTCTCGGGAAAACCGTATTTCGGAGGAGATGAGATCGGCCTTGTTGACATCGCATTGGGTaGTATtTTA	MA_8532701	1006	reverse	exon	1	Chen et al. 2016
00931-H10-508	GTTCTCTGTCACATATATGTTTATTGGCTTCATTTTCTRTAGACAATGAATTAAGCTTTTCACTATCCTGTAGTATACTGAATTCTSTGTGTCAATATGT[A/T]TTCCATTGGCATATTCCCCATTGATGGTTATGAAAATGGGAAAGATAAAAAATTTGGTAAATCACATCTTAATCTCTCCTTCCTTGATTGAGACTGTGAT	MA_181799	8544	forward	downstream	0.842	Chen et al. 2016
0-10267-01-11641-contigContig1-154	CGCTGGCAATCAAATTGTTGTCTTCAACGGGAACATGAAAAAATTTCGGATTGGYTGYTTCAGCCCTAGGAATTGCATTCGGATGCTTGAATTCGTTCCCCGCAGAAACATGAGATTCATCCATGACCGCCTGCGTTTCGATTTTTTTAT[T/C]ACTGTTATCGTTCTTGGAATCCCCTGCCTCGGYATTCACCTCGCTGAGAGGTCTGTGCGTACTAGGATCTATGCCTCGTTGCCTCAGCTTCTTTTTAATGCACGAGT	MA_139238	5721	forward	exon	1	http://dendrome.ucdavis.edu/NealeLab/crsp/
0-10267-01-11641-contigContig1-61	AATCGCTGGCAATCAAATTGTTGTCTTCAACGGGAACATGAAAAAATTTCGGATTGGYT[T/C]TTCAGCCCTAGGAATTGCATTCGGATGCTTGAATTCGTTCCCCGCAGAAACATGAGATTCATCCATGACCGCCTGCGTTTCGATTTTTTTATYACTGTTATCGTTCTTGGAATCCCCTGCCTCGGYATTCACCTCGCTGAGAGGTCTGTG	MA_139238	5627	forward	exon	0.996	http://dendrome.ucdavis.edu/NealeLab/crsp/
01028-A20-171	GTCGAGATCGCCACGTGGAACGACTGGCTGGAGAGCTCCTACGTGGCACCTCCGCTAAGCCAAGGCGATAACGCCAAGAGTGTGGCTAGCTTCACCCACC[A/G]GGCRTACCTGGATCTGGGCGAACATTACATCCGATGGTACAAAACGGGCAGCGAGCCCACCGTGACGGAGGACTCGCTCTACTTGTTCTATTACACGAGT	MA_489467	3203	reverse	exon	0.834	Chen et al. 2016
01028-A20-512	TGCTCAAGCGGGAATAAACACGTTCAATATGGATTTCAGCGAAGGGCAGCAGTCTGCGTCATTGAGCCGGGGAGGAGCGGTGGTAAAGACTGTAAATGGA[A/G]RCATCCAAATTAGCAACAGCGGCATCTCCCGCTACAATTTTAACGTATATTCTGCTCCTGCTTGATTATAGATTCGTTATTCGAATAAATATACAARTAA	MA_489467	2862	reverse	exon	0.915	Chen et al. 2016
01028-A20-630	AGCGGCATCTCCCGCTACAATTTTAACGTATATTCTGCTCCTGCTTGATTATAGATTCGTTATTCGAATAAATATACAARTAAAGTTTATTTCCCACGGG[T/C]TCGCATTGGTTGCAAGCCTAGGTGAATAAGGACTTCCACCCAATAATGATAKCATGTTAGGTTTTGTTGAAGCACGCATGATGAAATAAAGAGAATTACG	MA_489467	2744	reverse	downstream	1	Chen et al. 2016
0-10754-01-9562-contigContig2-113	GRCCAATATTGAAGACTATTACAGATGACCCAGAGAAATTTATTGAAGATGGTGGCTGGGAATTTTTGAACATGGAAGCTAGCGATTCTGATTCAGAGGGTTCGGAGGAAT[A/T]GATCAAGGATATGAGCCCTCAGATGTG-GAAGAGGAATCAGAATCAGATGAGGAGGATTCAGAAAATGAGTCCCTTGTGGAGTCTGATGAAGATGAAGAAGAAGAGGAAGATTCTGAAGAGGAGGAAGGAAAAACCTGGGATGAATTGGA	MA_10430230	43198	forward	exon	1	http://dendrome.ucdavis.edu/NealeLab/crsp/
0107-H21-137	GAGAATGGCATCTGCGACGGCACTGTTGGCCATGGCGTATGCCAACCGAGCTCTCTACTcGGAAGAACAACAAGAAACTGACAGTGAACGGATTAACAGC[A/C]GCACCAACGAAGAgAAGAAGGAGAAGAATAAGAATAAGAAGCAaAAGCAGCTCTTTGGATGGTGGAAAATCTGTTCTCAC	MA_9293	21814	reverse	exon	1	Chen et al. 2016
0107-H21-218	AAGAAGGAGAAGAATAAGAATAAGAAGCAgAAGCAGCTCTTTGGATGGTGGAAAATCTGTTCTCAC[A/G]AGGATGATAaTATAACAACAAAGAAGCATGACGTTGCTTCTGACACAAAAGCTGTGAGCTCTTGATCAGTCTCTGTACGTTTGTTACCCTATAAATCTTG	MA_9293	21733	reverse	exon	1	Chen et al. 2016
0107-H21-335	AACAAAGAAGCATGACGTTGCTTCTGACACAAAAGCTGTGAGCTCTTGATCAGTCTCTGTACGTTTGTTACCCTATAAATCTTGAATTAATGTACGTTGG[A/C]ACTGAGATTCAGCATCTCAGTCTATAAMTAGAGTTTTAGAATGKTTAGACAGCTTKATGAACGTGTTGGTTTTATCTACTAAGAGAAAATACACATGGRA	MA_9293	21616	reverse	downstream	0.965	Chen et al. 2016
0-10910-02-7702-contigContig1-167	AGGGAGCACTCACATTTTTCAAGAAACATATTCTGTCGGCCATGCTGTACATGTGAAAGATGTTAYGCTAGATRAAAATACCAATGGTAATCTTCATCGGGTGGAAAACGGACACGTCTCATATGTGCATGGAGCAACTAACGGCATTTC[T/C]GAATCAAGGAATAGYGAGTCACCTCAAGAAAGTATTAGGACGCCATCATCTCAAGCTTCTCATCCCGACCTCAGTCAGATCYATCTCAATTCAATTGAAGATCACGCGGACCCACCT	MA_20925	28959	reverse	exon	0.996	http://dendrome.ucdavis.edu/NealeLab/crsp/
0-10910-02-7702-contigContig1-82	TACAGTCCATAAAGCCAGGGAGCACTCACATTTTTCAAGAAACATATTCTGTCGGCCATGCTGTACATGTGAAAGATGTT[T/C]GCTAGATRAAAATACCAATGGTAATCTTCATCGGGTGGAAAACGGACACGTCTCATATGTGCATGGAGCAACTAACGGCATTTCYGAATCAAGGAATAGYGAGTCACCTCAAGAAAGTATTAGGACGCCATCATCTCAAGCTTCTCATCC	MA_20925	29045	reverse	exon	0.868	http://dendrome.ucdavis.edu/NealeLab/crsp/
0-1099-01-10373-contigContig1-117	NAACTCCACAGAGCGGTTTCTCAAGCCTCTCAACCCTAATCCACGTCTCGTGCCCATTCGCACCGCCTTCCTCGAGGCAGGACACAATTCTTTGAGTCCCATTGCCTTCTTCCCC[A/C]ATGTTTTTCCATCTCCTCGCACATAAAGATCGTGGGGRTTGAACACAGCATCCACGCTCAGGGCTCTCAACTTGAGCAAATCACCCTCGAAATTGGAAGGGTAGGACCCAAAATCCTCCCCAACTGCAAACTGGGAAGGATTGACGTAAA	MA_10437162	5543	reverse	exon	0.915	http://dendrome.ucdavis.edu/NealeLab/crsp/
0109-O12-287	AGAAATTTACTTTCTTTTGTGTATGAGAAgAACATTCACCTTGTATGtgACGAGATCTATTCgGgATCAGTCTTTTgAGATCCAAAATTCACAAGCATTG[A/C]AGAGATTTTGGCCACCGATAAAATTTCTCAAACcGAcCGTGTTCATgTTGTTTACAGTCTCTACAAAGACcTAGtACTACCgGaCTTCCaAGTCGGAGTC	MA_7059702	296	forward	no gene on contig	1	Chen et al. 2016
0109-O12-407	AAAATTTCTCAAACYGAYCGTGTTCATRTTGTTTACAGTCTCTACAAAGACYTAGKACTACCKGRCTTCCRAGTCGGAGTCATTTACTCTTACAAMRATA[T/C]AGTTGTTACCGCTGCTCGTAGAATGTCCAGTTTTTCCATGATTTCTTCACAGACACRACATCTKATTGCTTCAATGCTACCTGACACGGAATTTGTAAGR	MA_848388	675	forward	no gene on contig	1	Chen et al. 2016
0109-O12-471	CTTCCaAGTCGGAGTCATTTACTCTTACAAcgATAcAGTTGTTACCGCTGCTCGTAGAATGTCCAGTTTTTCCATGATTTCTTCACAGACACaACATCT[T/G]ATTGCTTCAATGCTACCTGACACGGAATTTGTAAGgGAATATTTAGcAGAGAcTAGTAAGAGGCTACGAAAGAGACACgAAATGTTCgTCTCTGgACTGC	MA_10425896	2331	forward	exon	1	Chen et al. 2016
0-11504-01-7733-contigContig1-95	GGGGTGGAATAAAGAATCCCCGATAAGATTCCGCAAGCCTATCAGCCAAAGTTACTACATCNCGAAACCTTCGCCTTACACCAAATTCTGCAC[A/G]CCAAACTCAGGCATATTTGTATGAGTAACGATGAGATAAGTCACATAAGAGTTGCCMCCTGGRACAAGAGAGTTTGCAATWTCTTGCTCCTTNTGAGGTTGTGCTACTRCAATATTCAAATATTCTGAACTCGATGARGCAGATTGMGAC	MA_10434355	8528	reverse	exon	0.1	http://dendrome.ucdavis.edu/NealeLab/crsp/
0-11649-01-11654-contigContig1-309	CCAGTACCCCCTCCCAGAGAATGGCATACTTGAAATCCTGCACCACAACAACAACAACATAATCACGTTTAAACCTCAAAACTCYCTACACCACAAAAACAAAAACTGAAGACCTCAAGACTTCTTACTCACAAGTATATTAACTCCGCA[T/G]TACACAACACATACATACCTTGCAAGCAATCACAGTTCTCAGYCTCTTTTCTCACTACATCGAGCACAGAATCGATGAGCTCGGCTCCTTCAGTGTAATGACCCTTGGCCCAGTTATTCCCGGCCCCAGACTGGCCGAACACAAAGTTAT	MA_55439	3292	reverse	intron	0.965	http://dendrome.ucdavis.edu/NealeLab/crsp/
0-12021-01-7774-contigContig1-113	AGCAGTACCTTCTTGTGTACGAATATTTTGACAATGGATCACTCTATGACGTATTGCACATGGCAGATGAGACCACTAGAAATTTGACTTGGAACATTCGTGTAAAGATTG[A/G]CTGGGCACAGCTCGAGTTTTAGAGTGAGTTRTATTTTATTGATCAGTAAATATTTCGCTATTTGAGTTCARCACCAGACTYAATCTTATGTTTTCACG	MA_9464444	6324	forward	exon	0.1	http://dendrome.ucdavis.edu/NealeLab/crsp/
0-12156-02-7785-contigContig1-172	TTACAGGGCCAATCTGGAYAATGGGATGACTGTTGCTGTGAAAAGGATCGATGTTGTGGAATCCCATGAAATGATGAGTACTTCTGTCAAGAAGCAGATTCAGGAGGAGTTGGAGGTTACAGGCAGAGTTAGGCATAGAAATCTTGTCGC[T/G]TTGCAAGCTTATGTTCGACAACCCAATGCCCATCTGTTAGTTTATGACCTCATTTCCAATGGGAGCCTTGATGACGCTCTGAAGAAAATCAAGGATAACCAGCTACAGCTGAGCTGGCCAATGCGACATAAAATTGCAGTTGGCACAATA	MA_327445	6765	reverse	exon	0.976	http://dendrome.ucdavis.edu/NealeLab/crsp/
0-13978-01-7860-contigContig1-229	TAACAGCTTCACGGATCCAGTACCGTGAATTGCAACAACCCCTTTACCTCCTTTAAGTGGGAATGTCTCTCGGCCAATATTYTCTGGACTCTCACAGGCTTCCCACAATGCATTGAACAGAGTAGAGTAATACTCTGCAGCTGCACCTTC[T/C]GAAACATCATCAGGAACAGGAGACTTCACAAAGAGATCTTCTATACCAACTGGAATGCTTTG	MA_42352	53598	reverse	exon	1	http://dendrome.ucdavis.edu/NealeLab/crsp/
0-14976-01-9598-contigContig1-168	TGCCTGAGACGGCTAATCTCATTTGGTTGCGGCTTCAGATCCAATGACAAAGATGAAGCAACTGTGAAGTTGTTATCAGTATCAGTTGTGTGGTTTTCTTGCTTCTGGTTAATTTCCTTAAGGAAATTGGATGCTTTGAGCAAAGGAGAG[T/C]TGAGGCGAACCTTACTGTGAATAGTACCACGAAATCTATCSAGTGCATGTGAAATTTTTACTCCTCTCAGACTAACAGGAGTYGAGGTATGGGGGAGACCAGAGTCATGATATGGAATGTTATTTTTTCCACATTTCTCCTCTGTGGGTG	MA_10436652	11354	reverse	exon	1	http://dendrome.ucdavis.edu/NealeLab/crsp/
0-14976-01-9598-contigContig1-251	AGTTGTGTGGTTTTCTTGCTTCTGGTTAATTTCCTTAAGGAAATTGGATGCTTTGAGCAAAGGAGAGYTGAGGCGAACCTTACTGTGAATAGTACCACGAAATCTATCSAGTGCATGTGAAATTTTTACTCCTCTCAGACTAACAGGAGT[T/C]GAGGTATGGGGGAGACCAGAGTCATGATATGGAATGTTATTTTTTCCACATTTCTCCTCTGTGGGTGATAAGGCRAATTGGTGGGCAGGAAGCTGCAGTTCAGATGTTGACACCTCATTCCTTCTCATCGGTAG	MA_10436652	11271	reverse	exon	1	http://dendrome.ucdavis.edu/NealeLab/crsp/
0-15639-01-9610-contigContig1-150	GGCAGTTCAGYTTCCTCCTTACGAGCTTCTGCTGCTTCAAGGYGGGTTCCGTARACAGAAATCCCACCCGCGTGGCCACCGGCCRCCAGCAAGGCATTCGAACCACCATCCAAGACTGCCACGTCCACAGTGTAAATCCTTGTCAGCG[A/G]GGGTCCATCAATTCCTTGCCGACACGTCGGAAACCCGCGAGTTCCGCCGTTGCCATGGCAGAGCTAGGAAACCCGCAGRCCCCATCGTCCGACGAGGCCGAGCACATGTAATTGAGCACGCGGGAATCGTCGTATTGAACCGTGGGCAGG	MA_6142	32547	reverse	exon	0.915	http://dendrome.ucdavis.edu/NealeLab/crsp/
0-16197-01-10604-contigContig1-197	CCATAAGTGTACATGGAAATACTAGGGAAGGGAAGAGCAACATTMGTAAATTGGCATGACTGTATTAATATCTCACTTGAAGAGTGTACAGCTCAAACTTCAGTACATCGTTTGACCGTTTCTGCGCAACCCTTCCTGGCACCGCAGTCG[A/G]GTATGGAAGCCCATAAAATGATAACAGGCCCTACAAAATGTTAGGATCTGTGCTTAGTTTATACTGGAGAAAGAGAACATGAAGAAAATGAGGACTACATGGCTTGAAACTGTAGGATATATACCTCTACATCGACCTTATGATGTCTTT	MA_872728	3058	reverse	exon	1	http://dendrome.ucdavis.edu/NealeLab/crsp/
0-16400-01-10481-contigContig1-176	GATATTYCCATGCGCGATGCAACTGAAGGTTTCCTGCTCACAGACCTTCATGAAGTCATCATACAAGGACTGTGGCATTCTCTCTARCTCYACCCACCCAGTCCTGGAATCCTGGAGACCCCAAATCCTGACACTCTTGGGCACGTTCAG[T/C]TTGCTCTTCTGAACAGCGGCCACCATAACCAGCCTTCCCCGGCACTCANNTAAGTTGGGACTCTTAAGGAAACGGCGCATGGGAGCCTGGATCTTACTCCACACTCCCTGCTCC	MA_12325	13212	forward	exon	0.877	http://dendrome.ucdavis.edu/NealeLab/crsp/
0-16860-01-7908-contigContig1-344	GTTGTCCAACTTGACCAATGTGCATACTAGGGATCTACACCTGCCAGATTTTGAACCTGGGTTGTTTGCATGTCAACGCCTCTTTTCAACCACCGGACCACAGTCTGACGGATTCATCTTTCTATTTTTGATAGTAATTGTTGTGACATG[A/C]TGTTTTACAGGTTAGTGCAGTTCAATATCATTCTTTCAATATAGACACGATGTATGTGTTTTTTATAATCATTTTACAT	MA_8413579	3390	forward	downstream	0.935	http://dendrome.ucdavis.edu/NealeLab/crsp/
01687n	CTCTATTTTCAGATTGGGGCTCCTCCTGAAGTGGTCACAGTAYTGGATGAGATTAGTCAGGAGAACCAGCTTGGACGCCATTTGGCAACCATGGATATAGGAGTGGATCCGGAGCTTGATCAATTCATGGTGATTTTCTTACAG[T/C]TTAAGGTTTTGACTTGATTGTAGGAGYATTCTGAAATAATCTGYAACTCCATRAAACCTTAGTTCTTGCTTACCAGTWAAAGCTAATACTCTCCAGGAAAACTGTTGGCCAGACCGGCTTGAAACAGACTACTCTTTTGCTGAAACCTGTGCTTAGGACTGTACTCGAGTCATGATTCAGATAATT	MA_3586	18249	forward	intron	1	Chen et al. 2012a
0-1688-02-10609-contigContig1-248	ATATAGACTACGAGGTATGTTTAACTTTTTCATCAACTTTGTTATTTCATTCATAATTTGCACTTGGAATTTTCCCCGATGAATTGCTTTTACCTTTGGAGCAAAGCAGATTGTCAAGTAAATTGTTTCAGTTATTTGATGTGATATCCT[A/G]GAACTCCTTTGTCATTCGTTTTTGTATTTKCTTCTACCAAGCTGTTAACCATTCTTAATMCAATCTTGGATACCATGCTAAATAACTAGAAATCTATTTGTGTGTGCAGTTTGAGAKAGTAGAATGATTAGATTATAGTCTGGAAATGAT	MA_729913	1690	reverse	intron	0.899	http://dendrome.ucdavis.edu/NealeLab/crsp/
0-1688-02-10609-contigContig1-439	GCTGTTAACCATTCTTAATMCAATCTTGGATACCATGCTAAATAACTAGAAATCTATTTGTGTGTGCAGTTTGAGAKAGTAGAATGATTAGATTATAGTCTGGAAATGATTAATTTTAATTAATCAGTGCAGAACTCAAACCTGGGGAGG[T/C]GGGACTTGACTGGCCTACAAGGAAACGGGTGGCTTTTGGTGCAGCTTGTGGTTTGGAGTACCTTCATGAGCATTGTAAT	MA_729913	1499	reverse	exon	0.965	http://dendrome.ucdavis.edu/NealeLab/crsp/
0-17587-01-10619-contigContig1-87	GTAAACAGTATATATTCTACAGAAAAACATACAAGATCTCGGTGTTGCAAAAAATCTTAACTAACTTGAGAGCATTACATATGCC[T/G]AAACGCTATAAATATTACGAGGGCAATTTGTGAAATAAACTCAGCTTTGATATCTCACAAAATCCAGCCTCAATTTACTAAATTGATTTCTTC	MA_21256	38935	forward	downstream	0.965	http://dendrome.ucdavis.edu/NealeLab/crsp/
0-18261-01-7956-contigContig1-145	CTGCATAAGAAAAATCCCTGCGGTCAGAGCCAGTGAGGCCRGAGATTACTGTGACTCTGAGATTGGTGAATCTGTATCTCAAGAACATTGCCCTGAAAACYGCTGCCACTGTGAGCGGCATCCAGAGGAGTGTGAAGCCGAAG[A/T]GACATTGGCCACAAGGTCTCCGTAATGGGCTCCTCCGTCGAAGAACACTTCCTCCTTCTCTCCTCTTGTTGGTGTTRCTGAAGAAGAAGCCACATTAGGCCTGTGAGATATTCTTCTAGACTGCACATCCTGATGGTTAATCCATGGATT	MA_409389	3561	reverse	exon	0.915	http://dendrome.ucdavis.edu/NealeLab/crsp/
0-18261-01-7956-contigContig1-222	CTGTATCTCAAGAACATTGCCCTGAAAACYGCTGCCACTGTGAGCGGCATCCAGAGGAGTGTGAAGCCGAAGAWGACATTGGCCACAAGGTCTCCGTAATGGGCTCCTCCGTCGAAGAACACTTCCTCCTTCTCTCCTCTTGTTGGTGTT[A/G]CTGAAGAAGAAGCCACATTAGGCCTGTGAGATATTCTTCTAGACTGCACATCCTGATGGTTAATCCATGGATTCAGCGGGCATTTCAGGGGTTTTGCTGGAACGGAAGAGGAGGAGATTGAAGAGATTTGCATGGAATTGCACGGGCATT	MA_409389	3483	reverse	exon	1	http://dendrome.ucdavis.edu/NealeLab/crsp/
0-18267-01-7963-contigContig1-164	GGGCAGCATCTGGGTGGGGAGAGaCATCATGGGATTCGAAGCTGATTGCAGATTGTTATGATCTCCGCCTCTTCCAGTGCCgAGATGGATAGAGGTACTCGCAGGAGCTGCTAAACGATAgCCGGAAGTCCATAACTGCTCTGT[A/G]GATTGATTAAGCCCTACACTGGCGGGTGGGGTCGAGCTcGAGCCGGCGGTCACTGGGAGCATCCATATGGTTCCGGGCATTGGCGATCGGCTGCTGGTAGGCGCCACTGTCCACACGGCGGCGGCAGCAGGAGGCATGAGACCCGCGGCC	MA_10428794	10875	reverse	exon	0.949	http://dendrome.ucdavis.edu/NealeLab/crsp/
0-18350-01-10526-contigContig1-146	TGTTCAACGAGAAGTTCCAGATCATGAAGaAGTGGATCGATAAGCTTCCGTGGAGTTACTGTCATGTAGGTGTGGAGCTCGCTCTTGATCACACaCATTCTCCGTTCCTGAAGCCCACTAACGATCTCTCATGCTTTCATAATC[A/G]GAGGCCCTTCTGCACCTaCTCGACGGATACCATGGGCGgGAACAgCGCTTCCATCTGTCGTCaGGCCGAGATCCCGCTATGGTGAATAAGTCGTGCGATTTTCTGAAGGAACACTACCTGGTTCCTCCTTTCTGGAGACAAGAcGCGAAC	MA_10430133	6913	reverse	exon	1	http://dendrome.ucdavis.edu/NealeLab/crsp/
0-18820-01-10539-contigContig1-247	CTATAAACCNNNATTGYTACTTTGCAGGCCTGCAATACACTTCCTCTACATTCGCTTCTGCAACTACAAACCTCATTCCTGTTGTCACATTTGTGATGGCCACAACATTTCGGTACTGACTAATGCTTATATCCCATTTTTTGATCATTT[A/C]TTAAATCCTCTGAAGCCATTTAATCATATCTAAAGGTAGTTAACMTTGTTCAAGGTTCTTCTGATTTTATATATAAATCAATTTCNNATN	MA_230429	5852	reverse	intron	0.899	http://dendrome.ucdavis.edu/NealeLab/crsp/
02078-B05-161	GGGTGGTTCTCAGTCTCACTAAATTAGCTCACGGGCTAGCCAGACACAAGATTGGTATTCACTATTCATAGTGTCTGTTGGGGGTTTGGATTCCTTATCA[T/G]TGGCGCTCGGCCATTATTATCCAGATAAGGATTTCAAGGGTTGCAGGAGAAGAATCCCTGTTTGTTTGTTGACACAGCAAGTAGCACCAGAAGAATTCCA	MA_97021	3388	reverse	upstream	0.996	Chen et al. 2016
02078-B05-626	CAAATTGAAACGAAAGATCTCCTTTCGTGCCATGACGACCTGTTAATTTGTCGATAGTAAGCCATGGCTCCCATAAATTACTCTATTTATCTATaTATAt[A/G]TACACACGCTTCCTTCACCCTTcATGTTCCTCAGATCTAAGGGCCTATCCTGGTCTGTTGGGCGAGGGTATGATGTATATTGTCATTTGGGATATGAGGC	MA_97021	2275	reverse	downstream	0.976	Chen et al. 2016
0-2433-01-8033-contigContig2-230	TGGATTTAGTAAATCAATTAACADAGTCACAATTTAGTAAATTGATGAACATAAGCACAACTTATCAACTTAAATATATAGTGTCAAGCACTTTGATAATTTTGAAACTCATTTCTTTGCCAYGAGGAATCAAACTAGGAGCACCTTGAA[A/G]AAAATACACAATCATGGAAATCAAAAAGTGCCTTCATGTCTACTTAAAATGTATAACATGAAAATATAAACTAATGCATGGTTAGGCATCATAAGAATTAAGGGTTATGCAAACCTTGGTATGTAAGGAAGAGCAAAGC	MA_450713	2773	forward	intron	0.813	http://dendrome.ucdavis.edu/NealeLab/crsp/
02711-F10-1012	GAGCTCTTCCGGTCATGGCCACGGGACAGGTAGGAACTAAGATGGACCTTCAGTAGTACCTTGCTATTTATGCGCACATTTGTTAAACTCTTGTTAAACT[T/C]TGTGATCCTGTAATTGTAAAACAAACAATTTAAAAAWTTYGGTYGTGTAGACAAGAGAGATTCATCAAACGCTTCGCCGATGTGGCCTCCGATCCTAAAG	MA_10427891	17058	forward	intron	0.935	Chen et al. 2016
02711-F10-1146	AAAWTTYGGTYGTGTAGACAAGAGAGATTCATCAAACGCTTCGCCGATGTGGCCTCCGATCCTAAAGTAACCCCMRAGATCAGGAGCGTGTGGCTATCGT[A/T]CTGGGCTCAGGTATGGCTTTTATATTTGTATTTGCTAGCAATGGGCAGTAAACCACAATTTCTCATTAGCRAGGATGAYYAATGRTACYGTRTTGTAATG	MA_200725	5815	reverse	exon	1	Chen et al. 2016
02717-F24-158	TGCATATGTTGCCTTCCCTTCATTTCATAMAATTGAAAGTTTCATCGTCAAAGAGAGCGATCTACAAACTAACGGAAACGACAACTATCTTCAGAAATGT[A/T]TGGAARCTAAAGAAAAAACTCGCAGTTCAAGACGTCAGAGCCCTGGAAAATGTCTAACAAGGCCAACACCAAAGCTTAGAAAATCTTTTCAGCAGATGAT	MA_141486	7582	forward	exon	0.988	Chen et al. 2016
02717-F24-283	GTTCAAGACGTCAGAGCCCTGGAAAATGTCTAACAAGGCCAACACCAAAGCTTAGAAAATCTTTTCAGCAGATGATGTAACAAAGATGGAAAAYGCTCTC[A/G]GCATTTCTCCAGATGTTTTCTTGGAAGGAAGCAGCTTCATGATGTGGTGGGATGAATGGAAAGAATATAAGAAAAATCAGGTTAGGTGTTGTTGCAGCTT	MA_9741162	5137	reverse	no gene on contig	1	Chen et al. 2016
02727-K21-244	CACTGGGTAAtTTAATTTCCGTtTGgTGTTTcTGCTATCTGGCCAGGTTTGCATTAATGgCTGTTATTTCAGGTGGAATTTTGGAGTGCAGGCCATTCTC[T/G]gAGAAAAGAGCTCTCTGTGATGGCCgAaATTTTCTTTCTCCCAAAGCTGcGgGTAGGATTTCCGTACGGCGTTGCAGCTCCTCCAATAATAATGAT	MA_69177	3488	reverse	exon	1	Chen et al. 2016
02729-A18-323	CATCCTAGTTCTGTTCGCGGTTGTTATCTTCGTTTTTGGTCTGCAGATCTACGAGCGCTGYTTATGGGGACGCAGGGCCTCTTTCCGACGCCGTAGTCTT[C/G]ACTTTGTTGACGAGCAGGATCCCCTGAGGCTCCAGAGAGTCGGCCTCGGCAAGTCGGCAATAGAAGCGATTCCCGTGTTCGTCTATCAGTCGGAGAATCA	MA_904294	5657	reverse	exon	0.737	Chen et al. 2016
02729-A18-569	GAACGAGAAGGCGAGACTGCTCCCCAAATGCCACCACAGCTTCCACTCGACTTGCCCGCTGTGTCGAACCAGCGCCCAGCCCGACAAGCCCGCCGATTCC[A/G]TCGTGGTTCGAGTAGGCGAYGRGGAGGCAGCGTCAGAGGGCGCCTCCGAAACAAACCAGCGGGTGCTCTTGCCCAGCGTTGCAGAGGGAAACGCATCGAC	MA_904294	5328	reverse	exon	0.528	Chen et al. 2016
02729-A18-920	ATCGACTTCTCGTAAAACCCTCGACAAAATCATCATTGATATACCGCAAAGAGCGAACAGTTTTTCTTCTCCCAGGCTTTTCTGCAGCGATGACCAACAG[C/G]TGTTTTCGCCAAGTGGGCAATCGCTTAAATCCCCCAGCATGCGTCTCCGTTCRTTGAAAAGACTAKTAAGCAAAGACAAGAAGGTCRTTCCACCAAGTCC	MA_904294	4977	reverse	exon	0.976	Chen et al. 2016
02735-I17-283	TGTGKTSTATGGATTTTKGGGGGRTTATKTTGTTGTGCAGCCYGTRGGTCGGTTGGTTTTGAACAAGAATATTGACAACTTCTTCAATGAGAACGAAATG[T/C]TGGCATTCAATCCTGGTGCCATCGTTCCTGGMATATACTATACCAACGACAAAATGTTTCAGACTCGAACGTTYGCATATGCAGACACACAGCGCCAYAG	MA_10427891	16322	forward	exon	0.935	Chen et al. 2016
02735-I17-433	CAAAATGTTTCAGACTCGAACGTTYGCATATGCAGACACACAGCGCCAYAGGCTTGGCCCAAATTACATGCAGATCCCCGTGAACGCACCCAAATGTCCT[T/C]ATTATAACAACCATCGTGACGGTTYCATGAACTTTCTGCACAGAGATGARGAAGTATATCATCATCACTAACCCTMCTACTCATGYTTATTGCCATCGCA	MA_10427891	16472	forward	exon	0.915	Chen et al. 2016
02735-I17-519	CACCCAAATGTCCTcATTATAACAACCATCGTGACGGTTtCATGAACTTTCTGCACAGAGATGAaGAAGTATATCATCATCACTAACCCTaCTACTCATG[T/C]TTATTGCCATCGCACTCTTTTcTAGATCACAaGGGCATAATWATTAACATTCTTCTATATTATACTATACTCCAGTACTCCAATTTATTATCTTCTTCAG	MA_10427891	16558	forward	intron	1	Chen et al. 2016
02737-N07-1037	ACGGTATAAAAACAGGGAGCTGCAGACAATGCGTATTCTGGATCACCCAAATGTTGTTTCTTTGAAGCATTGYTTTTTTTCTACTACTGATAAGGATGAA[T/C]TGTACCTTAACTTGGTACTGGAGTATGTCCCAGAGACTGTTTATCGGATAGCAAAACACTATAATAGGATGAATCAGCGAATCCCCTTGATCTATGTAAA	MA_8007932	146	reverse	no gene on contig	1	Chen et al. 2016
02737-N07-1293	TGTCATAGAGATGTGAAACCGCAAAATCTTCTGGTCAATCCTCACAATCATCAACTAAAGTTATGTGATTTTGGAAGTGCAAAAGCTCTGGTGAGTTGTT[T/G]GTGAAGTGTAGCTAGTAGATTCCTGAATTTATTTGAATTATTTGATGGTAGTGTCTAATGTGCTGTCGAATGTGTAACTTTTATAATCCTAGATTGTGTT	MA_10257270	2368	reverse	intron	0.965	Chen et al. 2016
02737-N07-140	TGACAAGGTGATCACAGGGTTTAGGTTATTTGCAAGAAAAYCATCTCTGTTACAGTATTTGTATTCTCTCATGCAAAATAGTTTTATTATGGCACGGAAA[A/G]CAATATCTGGTATCGAATCAATTTTSCTAATGGGTAAGTTTCCTGCAGGAGATGGAAGAAAAAGCAACTGTTGTAGCTGGAAATGTCACAGAGGCGGGGC	MA_10257270	4283	reverse	intron	0.858	Chen et al. 2016
02737-N07-1492	TTCAACTTGGGATGCTAAGGTTTGATGTATGTGTGGTATGCCTCTATTTAATGTRGAACTTCATTTCTYTGTATATATTTGCTATACTAATATGCTGATG[T/C]TCTTCTTATCAGGTAAAAGGTGAGCCAAACATATCATACATTTGCTCCCGTTATTATAGAGCTCCTGAACTTATATTTGGAGCCACTGAGTATACTTCTG	MA_10257270	2169	reverse	intron	1	Chen et al. 2016
02737-N07-1865	TTTTaTCCAGCCGCTATTTCCAGGTGAGACTGCAATAGATCAGCTAGGAGAGATTGTCAAGGTAAAATCGTTATCATCGCGGGTTAATATTAGATTcGTA[T/C]ATGATAGGAAATTGAAGATTATTGAGGCTTATATAATGTTTTGGTCTaTGTGTCTTTATGgCTCCAGGTCCTTGGAACTCCAACACGTGAGGAAGTCAAA	MA_10257270	1796	reverse	intron	0.935	Chen et al. 2016
02737-N07-1926	GTAAAATCGTTATCATCGCGGGTTAATATTAGATTYGTAYATGATAGGAAATTGAAGATTATTGAGGCTTATATAATGTTTTGGTCTMTGTGTCTTTATG[T/G]CTCCAGGTCCTTGGAACTCCAACACGTGAGGAAGTCAAATGTATGAATCCTAATTATAATGAGTTTGGGTTTCCACAGATTAAGGCTCACCCTTGGCACA	MA_393147	1510	forward	intron	0.996	Chen et al. 2016
02737-N07-362	GAGGCAGAAATGGCGAACCTAAACAAGTAAGTCATGTTTAACATCAGRCATTTTTTAGGTGGCTTAATATACATGTTACAGAACCTKTATACAAGAAAGW[A/G]AGATGAAACCCTCGATAAAGCATAAATATTTGAAAAGTTTACATAGCTTGTTAAATTTGCCCTCTAAACAAGTAGGTAGTTATATGTAAGGTGATTTAGA	MA_10257270	4062	reverse	intron	0.858	Chen et al. 2016
02737-N07-491	TTTGAAAAGTTTACATAGCTTGTTAAATTTGCCCTCTAAACAAGTAGGTAGTTATATGTAAGGTGATTTAGAACTTCAAAACAAGTAGGTAGTTAAATAT[A/G]CGGTGTTTAAGAACTTCAAAAGATGAGTATTGTCACAGTATAAATAGAGTAGGTGGAGATAGTCTTGAGGTAGCTACGCTGCGGAATTTTTGTACAAATT	MA_10257270	3933	reverse	intron	0.899	Chen et al. 2016
02737-N07-865	TCTTTCGGAATTGTGTTTCACGTAGGCYCTCTCCTGCACTTAGCCTCTTGTTTGTTTGTTTATTAGAAATTGAAWTTGAAAATGGCTTCTTTTTAACAKT[T/G]TTTTTACTTGTACAGGCTAAATGCTTAGAGACGGGGGAAACTGTAGCTATTAAAAAGGTTTTGCAGGATAGACGGTATAAAAACAGGGAGCTGCAGACAA	MA_8007932	316	reverse	no gene on contig	1	Chen et al. 2016
02739-B22-2235	NNNNNNNNNNNNNNNNNNNNNNNNNNNNNNNNNNNNNNCTCATGACTTGTACATTTCCCAGTTTTGTTCATGATTTCATGGGATTGATCTCCTAAGCACA[A/G]TTAGGAATGCAATTTGTTGTTTGTTAAATCAAACACACTCAAGCCTTGCAGAGTATGTTCGTTATATGTAGTAGTTACTGCAGTTTGAACTGTGTCTGGG	MA_14534	23328	reverse	intron	0.988	Chen et al. 2016
02739-B22-2345	CAATTTGTTGTTTGTTAAATCAAACACACTCAAGCCTTGCAGAGTATGTTCGTTATATGTAGTAGTTACTGCAGTTTGAACTGTGTCTGGGATTATCTAT[A/C]ATTTACTTTTAACATTCTTTTCTGGTATTTTTCTTCCTGACTTGTGGACTATAAAATTTCTCTTGGGTAGGAGCTGGAGAAGTTGAAGAAGCGGTTAGCT	MA_14534	23216	reverse	intron	0.965	Chen et al. 2016
02739-B22-2623	GGTCATAGATGAATGGGTACAATTAACTCTGCCTTTGCATGTTGTCGTGTATAGATTCAATTTACCCTCTTTTTTNGGCAGACCAGATAAGGAGCGACAA[A/T]TTTTGAATGCAATTTTTTGTGCTGCAGAGAGATCGGAGAGAGAAATATCTTGCCAGGCAGCAGGAGGACATTGCGGATTCCTTTTAGGTTTTCCTCRGAA	MA_14534	22938	reverse	intron	0.965	Chen et al. 2016
02739-B22-2720	CAAWTTTTGAATGCAATTTTTTGTGCTGCAGAGAGATCGGAGAGAGAAATATCTTGCCAGGCAGCAGGAGGACATTGCGGATTCCTTTTAGGTTTTCCTC[A/G]GAAAATGGTGTACCATTTTGTGGGTGATACCTAAGTCATTTATATTGTGGTTTACTTCCAGTGCAAAGAGGGGAAAAAATCTGGCTTTAACTTAAAGGGA	MA_14534	22842	reverse	downstream	0.965	Chen et al. 2016
02739-B22-2821	GAAAATGGTGTACCATTTTGTGGGTGATACCTAAGTCATTTATATTGTGGTTTACTTCCAGTGCAAAGAGGGGAAAAAATCTGGCTTTAACTTAAAGGGA[A/T]TTGCAACCTTGCAATATCTAAATGATGATGTGAAGAAGGATTAGAGTTTATTTAGAAAGATGATTGTACAKATAGGATGCAATTGCAAACTGAGCTGGTC	MA_14534	22741	reverse	downstream	0.988	Chen et al. 2016
02739-B22-2892	GGAAAAAATCTGGCTTTAACTTAAAGGGAWTTGCAACCTTGCAATATCTAAATGATGATGTGAAGAAGGATTAGAGTTTATTTAGAAAGATGATTGTACA[T/G]ATAGGATGCAATTGCAAACTGAGCTGGTCCTCATTATAGACTNNAGTTATTATCACCGCTACACTACCAAGTGTGGCATCGCAGTTTTTCTTGCAGTATT	MA_14534	22670	reverse	downstream	0.65	Chen et al. 2016
02739-B22-309	CTCTTGTTGGAAGAAAATTTTTGGATGCAGTGGACCCAAAATCTTGCACAATATTTTAATAAACTGCAAAAATCCACACAATTAAATTTCTCTGGAGAGG[A/T]AATAGCAAAAGAGGCATATCCTCTGTTAAKCTTTGATTCAAAATTAATATGCCTAATAGTGCATGGTCAAGGGGATATCCTTTGTTCGAGATTTAGTTAT	MA_14534	25069	reverse	intron	0.813	Chen et al. 2016
02739-B22-430	CTCTGTTAAKCTTTGATTCAAAATTAATATGCCTAATAGTGCATGGTCAAGGGGATATCCTTTGTTCGAGATTTAGTTATCAGTAGCATATCCTTTGTTA[T/G]GATTCGATTCAACATTAACATGATTGCTGRTCTATGAATAACCATCTCTGTGAATCTACTGTAATTTGGCTCAATTTACCGATGTTTATTTTTGTGTGTA	MA_14534	24948	reverse	intron	0.965	Chen et al. 2016
02739-B22-621	TTTGTGTGTAGATGAGCCTGGAAAGCAAGTATCAAGTGCTGTGAGAATAAAGAATGTCAGTCGATCATATGTGGCCTTCAAAGTGAGTATAATAACCACC[C/G]AAGAGTTGCCATCTGTGCTTGACAGTTTGTTTGTGAGATAATGCTTTGAAATGACTCTRCCTTCTTTTCAGTTCCAAACAAATGCTCCCAAGAGCTGCTA	MA_14534	24759	reverse	intron	1	Chen et al. 2016
0273-A22-1004	GTATAATAGGTATGGGATGTGCTGTCTAACAAGGAAGTAGTAGATATTGTGGCATCAGCGCCCACTCAAGCAACTGCAGCCAGATCTTTAGTTGAATTCG[T/C]TGTTCGAGCATGGAGGCTGAAATACCCAACTTCCAAAGYAGATGATTGTGCAGTAGTATGCCTTTTTCTCAGTGATCTTCCTTCAATTTCTRTGGCAAAA	MA_9718986	377	forward	exon	0.949	Chen et al. 2016
0273-A22-623	CATATGTGCCATACGCATGCATTGATTTTGGRCCTTGTAAACATTACAGACTTTTACCATTCACATGTGCCATTTGCGGGCATTGAATTTTGGCTTATAA[A/G]CATGACGGACTTCTATCATTCACATGTTTCCTTTGCAGGCRTTGAATTTTGKCTTATAAACATCACAGACTTTTACCRTTCACATGTRCGCTTTGCAGGC	MA_7851434	370	reverse	UTR	0.79	Chen et al. 2016
0273-O15-139	CTTGTGGATATCTTACTTGCAGCCTCTGCAGATAAAGAWAGAGAGTTCCAAATTTCACGAGATGGTATAAAAGGAGTTCTCTTTGTAAGTTAAAATTGCC[T/C]CACRTGGATGGATAATATATCAAATTAGATTTASATAACTGTTAATATAMTTTGRTACTTGGATGTTCATGATCATGATATTGATGTTGGCAGGATATGT	MA_61321	19050	reverse	intron	0.899	Chen et al. 2016
0273-O15-523	TTCGACTCTACGCACCGGGGCCTTTTTTGACACGCTACTTATCTGCTCAGTCTTGCAACGTATTGGGCTACGAAATCCCCCACAATACTcTCGTTCTCAT[C/G]AATGTTTGGGCGATTGGGAGGAAcCCAATGTCATGGCAAGACGCcGGAAATTTCAGgCCaGAGAGATTCATGGAGAAAGTTGGCTCTGAGGTAGATGCAA	MA_7323667	406	reverse	exon	0.996	Chen et al. 2016
0273-O15-671	AAATTTCAGRCCWGAGAGATTCATGGAGAAAGTTGGCTCTGAGGTAGATGCAAATGGAGATCAAAACTTTGGGTTCCTTAGCTTCGGAGCAGGCCGGAGA[A/G]GATGCCCCGGACAGCAGTTGGGAACGCTTGTTGTAGAGTTTGGGCTGGCGCAGCTGTTGCATTGCTTCAACTGGARGCTTCCCTTAGATGACNATAAATA	MA_7323667	258	reverse	exon	0.976	Chen et al. 2016
02745-J16-1654	CTGTCTTCGAAGGGATCGCCATCGGTGTTGCAGGCAAGTCTTCTTTCCTCTCCTTAGCTTCGATTAGATTGTACTGTTCCACCGCCAAATTTCCCCTATT[T/C]TCAGATTGAGGTTACTGAATACCTGAAAGGCAATTGAACCTAAAGTTGTATGATGCAGCGACGAAGGCTGATGCGTGGAGAGCTCTGTGGACGGTTTGTT	MA_10434042	5173	forward	intron	1	Chen et al. 2016
02745-J16-1777	CTGAAAGGCAATTGAACCTAAAGTTGTATGATGCAGCGACGAAGGCTGATGCGTGGAGAGCTCTGTGGACGGTTTGTTTACACAAGATATTCGCTGCAAT[A/T]GCGATGGGCATAGCCCTCCTGCGCATAATTCCCAACAGGCCCTTCCTCTCATGTGCAGCGTATGCCTTCGCCTTTGCGATTTCGAGCCCCGTTGGAGTTG	MA_10434042	5296	forward	exon	1	Chen et al. 2016
02745-J16-226	GTCTCATAATAGTTTTTGTGGGCACATTTGCAGGGGGCATTTCCCCCTATTTTTACAGATGGAAYGAGAGCTTTCTTTTGCTGGGAACTCAATTCGCCGC[A/G]GGCGTCTTCTTGGGGACGGCTTGGATGCATTTTCTCAGTGATTCCGCAGAAACATTCGCAGATTTGACRGACAAGACGTATCCTTTTGCATTCATGCTCT	MA_10434042	2554	forward	exon	0.915	Chen et al. 2016
02745-J16-437	CTACCTCRTTACCATGCTCGGAGACCTCRTCGTCGCTTGGGTGTATMAGAAGCAAGATGGGCCAAACATCGCTGCAATTCCTCTTCAAAGAAAAGCCGGT[T/G]AGTGMCGCCCGTTTTGATCTAATTTTAGTTAATATCCGTCCTCTKCAATCCGTTTTGATCTTGCAATCCAATTTTGTTGGCTGATCGATAGCAGAAATGT	MA_10434042	2765	forward	intron	0.996	Chen et al. 2016
02745-J16-597	CTTGCAATCCAATTTTGTTGGCTGATCGATAGCAGAAATGTTGTAATTGCTAGATATTCGCTCTACCGAAAGTGGAGCACCCACACAAACTGGCGAGGCA[T/C]CACTCAACTGTCAGGTGAGTTGAATACGAAATCCCATATATGTTTTTCCGAGGATGAAAGTGAAAGTTTRGTTAGTCCAAAGGTTTATTGTCAGCTTGAA	MA_10434042	2925	forward	exon	1	Chen et al. 2016
02745-J16-667	AGTGGAGCACCCACACAAACTGGCGAGGCAYCACTCAACTGTCAGGTGAGTTGAATACGAAATCCCATATATGTTTTTCCGAGGATGAAAGTGAAAGTTT[A/G]GTTAGTCCAAAGGTTTATTGTCAGCTTGAAGGTTATGGTCAGAATTTTTAGATGGAAGRCAGATCGATCTTTCRMCTTGCYTTGTTATGGGYAATTCAAT	MA_10434042	2995	forward	intron	0.935	Chen et al. 2016
02745-J16-865	AATAAATTATSAGCTGGAAGGTTATAYTCATGGAGCACTATTCTCTTTCTTTGGAATTTCTAGATAGATGCCAGCCTTACMGCTCGTAATCTCTGGGTTA[T/C]CAACCAGAAAGTTATGTTTGGACACTCTCCCTTGTTCTTTGGAATTTCTTAATAGATGYCAGCCTWGCTGCTGGTAGTCCGTTGGNNNNNNNNNNNNNNN	MA_10434042	3192	forward	intron	0.988	Chen et al. 2016
02745-J16-931	TCTTTGGAATTTCTAGATAGATGCCAGCCTTACCGCTCGTAATCTCTGGGTTATCAACCAGAAAGTTATGTTTGGACACTCTCCCTTGTTCTTTGGAATTTCTTAATAGATGCCAGCCT[A/T]GCTGCTGGTAGTCCGTTGGGTTATCAGTCCATAGGACTCTCCCTTTTTCTTT	MA_10434042	3259	forward	intron	1	Chen et al. 2016
02745-L16-1502	CTTCAGAGAATTGGARTTGGATTATTCATCTCCACATTTTCAATGGTCACCGCAGCGCTGGTGGAGGCCAAGAGGAAACGAGTTGCTCGGGACACTGAAC[T/C]RATGGAAAATMCAGATAATCTAATGTCTCTTCCACTGACCATATTCTGGGTCGCGCCGCAGTTCCTGGTATTYGGSTTATCAGAAATGTTTACAGCAGTG	MA_985	36494	forward	exon	0.737	Chen et al. 2016
02746-A11-617	ACAAGGTCGAAGTTAATGGTAATAGTGCAACTCCTCTCTACAAGTTCTTGAAGTCAAGCAAAGGTGGGCTTTTTGGCGAAGGCATAAAGTGGAACTTCAC[A/G]AAGTTTCTGGTGGACAAAGATGGAAATGTTGTWGAACGATATTCKCCAACTACGTCTCCATTAAGTATCGAGRAAGATGTCAAGAAGCTGTTAGGAATTG	MA_125131	10325	reverse	exon	1	Chen et al. 2016
02748-A07-296	TGATACAgAATCAGTGTTCGTTCACgGTGTGGGCCGCAGGAATTcCTGTAGGTGGcGGTCAAGCgCTGACACAGGGCCAAACATGGAGCGTTGAGGTGCC[T/C]GCaGGAACAAGAGCAGGCAGATTCTGGGGACGaACCGGCTGCTCCTTCGACGCCTCCGGTCAAGGCAGcTGTAACACTGGTGACTGCGGTGGTTTGCTCA	MA_10429511	2377	reverse	exon	0.787	Chen et al. 2016
02748-A07-428	GWACCGGCTGCTCCTTCGACGCCTCCGGTCAAGGCAGYTGTAACACTGGTGACTGCGGTGGTTTGCTCAGCTGTCAAGTCTCTGGACGGCCTCCTGCAAC[T/G]CTSGCTGAGTATACTCTTACTGGGGACAACAATTTAGAYACGTATGACATCTCTCTGGTTGATGGATTCAATCTCCCTCTCAAAATAACTCCSTCAGAYA	MA_10429511	2245	reverse	exon	0.787	Chen et al. 2016
02748-A07-527	CKCTSGCTGAGTATACTCTTACTGGGGACAACAATTTAGAYACGTATGACATCTCTCTGGTTGATGGATTCAATCTCCCTCTCAAAATAACTCCSTCAGA[T/C]ACTACCTGCCCAACAGTGGACTGCAGCAGCAACATAACGGCCAACTGCCCTACAGAAYTGCAAGTTGTKGAAGGATGCGACAGTGCTTGTGCAGCTTTAA	MA_10429511	2146	reverse	exon	0.834	Chen et al. 2016
02748-A07-631	ACCTGCCCAACAGTGGACTGCAGCAGCAACATAACGGCCAACTGCCCTACAGAAtTGCAAGTTGTtGAAGGATGCGACAGTGCTTGTGCAGCTTTAAATT[T/C]TCCTCAATACTGTTGCACGGGGGACTACGTCgACAACTGCCCTCCCACGAGCTATTCcCAATACTTCAAGGGGCAGTGCCCAcaGGCtTACAGCTATGCC	MA_5112537	335	forward	exon	1	Chen et al. 2016
02748-A07-771	CCCTCCCACGAGCTATTCcCAATACTTCAAGGGGCAGTGCCCAcaGGCcTACAGCTATGCCAAGGAcGAtAACACTAGCACCTTCACTTGCACTCCTGGA[A/G]CTAATTATAACATCGCCTTCTGCGCTTAATacgtGATGaTAGTATtATTCCCAGTAAAGATAAATAAATTCAAATCTcCGTAGgATCATATTCATAATAA	MA_10211971	2522	reverse	exon	0.976	Chen et al. 2016
02749-P05-104	CAGAGCTTTAAACTCTGGTATTGACAGAGATCAAGCAAGCAAAAACTCTGGTATTGACAGAGAaCAAGCAAG[A/C]AGAGGAGCAGGAAAAATCGGTCATAGATCaAGAAGATAATCTAAAAATGTCAGGCACATGTACACGCgGCCCTGCGTGTGGGTGCGGaGAAACTTGCGCT	MA_10428408	5683	reverse	upstream	1	Chen et al. 2016
02749-P05-1294	TATGTATTGTTGATTTTAAAATTTCGTTAAATGGATTACTAATGGCACGAATGTAATTCTGCTATGGCTTTTCAGATGTGGGGCTGGGAGTACTGCAGCT[A/G]TTGGGAGTACTRCAGCTCCATCTGTTGGGAGTACTGCAGCTCCATCTGACCAAACAAGGTACATTTGAGCCCAAGAACAACAAAATGAAAAACTGAAGTG	MA_10428408	3330	reverse	exon	0.996	Chen et al. 2016
02749-P05-1665	GTGGGAAGTCCTACTGTAAATGTGGAGAGAATTGTGCCTGTGAAACATGCTCCTGTGCcAGAGCCgAAATTTAGCCAATAGGTTGTTTTTAACAGCCAGG[A/T]TTCCATgACCACGAGTAATAAGTATGTAGTAGTAATAAGTTTGTAGTAAAAGCTGATGCTCAACAGCCAGGATTCCATGACCACGAGTAATAAGTATGTT	MA_10428408	2909	reverse	downstream	1	Chen et al. 2016
02749-P05-1816	AGCTGATGCTCAACAGCCAGGATTCCATGACCACGAGTAATAAGTATGTTGTAGTAATAAGTTTGTAGTAAGCTGATGCATATGTANGTWGTAAGTTKWT[T/G]CTCAGAGAGAAACAGTAGGAACCTTGTGGCTTAGTATTTTGGTTAAGGATCTTGAWATTCTAATTGGATGTGATCGAGTGATAGCTGGAATGCAACTTGC	MA_10428408	2758	reverse	downstream	1	Chen et al. 2016
02749-P05-321	ATGYAAYTMATGCTTKGACTCTCTTGTTTGTTTGACAGTTCTTGGACTTGGGAAGGACTCCATTGTTTTTAGTTTCCAATTATATATTGGKTTYTCTTTC[A/G]GCCTGTGCCAGTATTTTAGAAGAATCTCATCGTTGTTTCTGAAGTGGGTGTARTATAAKATGAAYTTTTATCCRATGCTCAACTTCCAAGAGAAGTTCAK	MA_10428408	5466	reverse	intron	1	Chen et al. 2016
02749-P05-890	TATTGTCTACAGTGCTGGTGTGCTTTGTGGaTATGtGAAGTTTATGTAGTaCTGGTGTGCTTTGTGGGTATGGGAGTTATGTAGTaCTGTATGTGTTTAT[T/C]TTGTCAATTTGGAAGCTGGAAGtGTTGTGTGGTGTGGGTAATGGGAAGTTTATGTATTACTGTCTTGGT	MA_10428408	4897	reverse	intron	1	Chen et al. 2016
02751-B16-2nd-276	TCTGGATAGTAGCACTGGCTTTATGGATACAACGGATATCAAGTCTTGTTACTTGCCTTCCATTTCACAGCCCTTGACATCAACAGAAATTTATCAATAG[A/C]TASTCATGTGTCTCGAACATATCAATTAGCACATTACTCTTATCTGCCAATCTGTATAGTTTTAGAATTTGTTGTTATAAGCGAAGAATGGATCTGAGAA	MA_35014	5513	reverse	exon	0.988	Chen et al. 2016
02751-B16-2nd-390	CGAACATATCAATTAGCACATTACTCTTATCTGCCAATCTGTATAGTTTTAGAATTTGTTGTTATAAGCGAAGAATGGATCTGAGAAAGTGAGGAATGAT[T/C]CTATCAGGCAACATGATGACCACATTGCTTGTTTTGCAAGCTTGCTGTGRTGTAAGATAGTGTAGGATGGATGGMGAAAGAACTAGTTATAATTCATTCT	MA_35014	5399	reverse	downstream	0.935	Chen et al. 2016
02751-B16-426	CCGCCCAAGCACAAGTAGGGCCAGTGCATGAGATCTAGATCCTGCATCTAGATTTTCACAATCTTTCGTTAAGGCACTTAGATGCAATTAGATGAACTAA[A/G]AACTAAATTGCTGTAAAGTCCATAATCAAGAATTTATATTATTKGTACCTAAGATTGCACTCTTCTTGATATTGGATTTTATGTTTCCATCCTCACTACT	MA_35014	6344	reverse	upstream	0.899	Chen et al. 2016
02751-B16-545	TCCATAATCAAGAATTTATATTATTKGTACCTAAGATTGCACTCTTCTTGATATTGGATTTTATGTTTCCATCCTCACTACTGGTTTCTGGGGTTCTACT[T/C]ATAGTTTTTCAACTATTTTTGTATTGGATTTACAGATTCATGTCCAATGATTACTGCCCATATCTGAAAATTCTCCTCTGTTTGCATTAGTGCGTTGGAT	MA_35014	6225	reverse	upstream	0.988	Chen et al. 2016
02769-M09-1197	AACAAGCGAGAATCTGGGGTCGTACCGGCTGCTCCTTCGACGCGAGCGGGCGAGGCAGGTGCAACACTGGTGACTGCGGCGGGTTGCTGAAATGTCAAGG[C/G]TACGGAAGCGTTCCTGCAACACTTTTTGAATATGCTCTCAATCAGTACAACAATCTGGACTTCCTTGATATCTCTCTCGTTGATGGATTCAATATYCCTC	MA_189802	1216	forward	exon	1	Chen et al. 2016
02769-M09-1293	AAGGSTACGGAAGCGTTCCTGCAACACTTTTTGAATATGCTCTCAATCAGTACAACAATCTGGACTTCCTTGATATCTCTCTCGTTGATGGATTCAATAT[T/C]CCTCTCTCCATAACTCCCTCCAACTCCAATTGCAAAAAAATAGCATGCAACAGCAACATAAATGCCATCTGCCCTTCAGAGTTGAAAGTAACCGRTGGAT	MA_189802	1312	forward	exon	1	Chen et al. 2016
02769-M09-1388	AATATYCCTCTCTCCATAACTCCCTCCAACTCCAATTGCAAAAAAATAGCATGCAACAGCAACATAAATGCCATCTGCCCTTCAGAGTTGAAAGTAACCG[A/G]TGGATGCAAAAGTGCTTGTGCTGCTTTCAATAAGCCTCAATACTGCTGCACAGGCGCCTACCTCAACWCCTGCTCTCCCACGAATTATTCGAWGTTCTTC	MA_189802	1407	forward	exon	1	Chen et al. 2016
02769-M09-203	TTAAGAAAGAAAATGATTTTAACAtTcATtAgGTTaACAATAGATTATGGGACAGATCGTCTCAtACACTGATTTCTGATTTCTGTTGTTCAGTCTTTTT[T/C]CTGTTCAACTTGATGATGAGCTtTCCCAATTTTTtcACTGTCccCTCGCaGAATAAGTTATTTCAAGAGcTAGCTGTCAAGATACtTATATAGATGTCCT	MA_4700908	132	reverse	no gene on contig	1	Chen et al. 2016
02769-M09-335	TTTYMACTGTCYYCTCGCWGAATAAGTTATTTCAAGAGYTAGCTGTCAAGATACKTATATAGATGTCCTTAATGTCTTTGAAGACTTCACACTCTAAAAT[T/G]AAATGTTTTTCTGTTTAGATTAAGTATTAAGAAAGAAAATGATTTTAAAGTCYACCAGRCTAACAMTRGCTTATRGGACAGACAGTCTCACACACTGATT	MA_189802	298	forward	exon	0.557	Chen et al. 2016
02769-M09-528	CACTGATTTCTGTAATTCAGYCCTTTTCCTRTTYAACTTGATGATGAGTTCCCCCAATTTTTCCACTGTCCTCTCACTGAATAAGTTATTCCAAGAGCTA[A/G]CTGTGAAGATACTTATATAGCCGTCCTTAATGTCTTTGAAGACTTYACACTCTAAAATGAAATGTTTTTCTGTTTARATYAAGTATTAAGRAAGAAAATG	MA_189802	491	forward	exon	1	Chen et al. 2016
02769-M09-700	GTTTAgATcAAGTATTAAGaAAGAAAATGATTTTAACGTcGACCAGGCTAACAATAGCTTATGGgACAGACCaTcTCACACACTGATTTCTGCAgTTCAG[T/C]CATTTTCCTGTTCAATTTGATGATGAGCTCCCTCAATTTTTCCAcTGTCcCcTCgCTGAATAAGTTATTCCAAGAGCTAGCTGTCAAGATACTTATATAG	MA_189802	663	forward	exon	1	Chen et al. 2016
02769-M09-884	GTTATTCCAAGAGCTAGCTGTCAAGATACTTATATAGCTGTCTTTACCGTCTTTGAAAACTTTGCACTGTAAAATGAAATGTTTTTCTATTTCCACTTTTCAAGATGTGCAGAACACACA[T/C]CCTTTCTTCTCAAGCTTCTTTTGATTTTTTCCGACATAAATATTTATTATTGTGTTTA	MA_2599931	84	reverse	no gene on contig	0.858	Chen et al. 2016
02769-M09-975	GAACACACAYCCTTTCTTCTCAARCTTYTTTTGATCTTTTCCGACATAANNNNNNNNNNNNNNNNNNNNNNNNNNTTGCTATGTAAACTGCAGGTGCCGA[A/G]GGCGCAACATTCGTAGTGAAGAACCAGTGTCCATACACAGTTTGGGCCGCTGCAAGTCCTGGTGGCGGTMAAGCATTGRGACAGGGCCAAWCGTGGTCTT	MA_189802	994	forward	exon	0.915	Chen et al. 2016
0276-A13-170	TGACAGGACGAAGAGGACCCTGAATCAGGAGAGAACGTTAGTGCAAGCTGCTGGAGAGTATCGATGGAATCAAAAACTATTAATGGCTTATCTTGCAGGC[A/C]TCTGCATGTTGTTGCAGTTCCACTTCCGGTTCAGGGGCAYATTACTCCCATGTTTAATTTCGCAAAGAAGCTTGCAGCYAAGGGTGTTACTGTCACGTTT	MA_10436196	23444	reverse	exon	1	Chen et al. 2016
0276-A13-249	TTAATGGCTTATCTTGCAGGCMTCTGCATGTTGTTGCAGTTCCACTTCCGGTTCAGGGGCAYATTACTCCCATGTTTAATTTCGCAAAGAAGCTTGCAGC[T/C]AAGGGTGTTACTGTCACGTTTGTTAATACAGAAGCTTGTTATGCGAACATCACTAAAGCCCGTAACGGGGAGGATCCCTTCTCCCACGCCCAGAGCTTGG	MA_10436196	23365	reverse	exon	0.988	Chen et al. 2016
0276-A13-665	ATTTCTCATGCTTCCTTTTGGACGGAGGCCGCCATGGTCTTTTCAATCTATTATCATTGGGATCTGCTGGTGGAAAATGGCCATTCCCCATTTGTCAACA[A/C]GGAGGATGACCATGAAAACTTAATAAACTACATACCTGGAKTATCGGATTTAAAGACAACAGATCTTCCATCTTATTTTCAGGAGTTGGATTTATCAAGC	unknown	unknown	unknown		1	Chen et al. 2016
0276-A13-934	TGTTGAAGATTTAGAAAGCCGGACTATTGCAGAATTACAGTCAATAAAGCCATTTTGGTCCGTTGGTCCTCTGCTTCCTTCAGCCTTCCAAGAAGATCTC[A/C]ATAAGGAAACATCACGAACCAACATGTGGCCTGAATCCGACTGTACCGGATGGCTCGACTCSAAGCCCGAWAATTCAGTCATCTATATTTCTTTCGGAAG	MA_10436196	22510	reverse	exon	0.996	Chen et al. 2016
02776-N18-1140	GATTCAATACACATTGTAATTTCTAAATTGCTTGATAGTGCCAGTGATTACAGTGTCCAGAATAAGTAAGTTTACCAAGTTCTCAGAGGAGAAAAATATG[C/G]CCCCCTTTCTTATGCCATGTTCAGGGGGTTTGATTATCATGGTTGGCCTGCAAGATCTACTGCAGGAGTCCGCTGTAATTTGGCTGTTATGTCTGAAAAT	MA_10433321	13000	reverse	intron	0.965	Chen et al. 2016
02776-N18-1343	AATTGTTTTATGGTTTGCACCATAGTTACCACGTTCGGCCGGACCTGACTCAGGTTTGACCAGATCCTCCGAACTATTCCCTTAAAAACATTAGGAAAAA[A/G]CAAAAAAAATGATTTAAAAGCATAATTATGTAATATTTTTTTGTGTATGTTTATGTTTTTATTTGAGTTTCTGAGTATGCCTAGTTTTAAGTATAAATTT	MA_10433321	12799	reverse	intron	0.988	Chen et al. 2016
02776-N18-151	AGAGTTGGTGAGATCTACATTGGCAAGCATTTTTAAAATAAAAATTGAAACAAAATATGATTATAATAATGAAAGMTTATAATAATATGAAGCGCATTAT[T/C]TTTTTTTAACTGTTTTCAGCATCTTTTTAATATTTAAAATTGTGGACAATATAATGGAAGTAGGATATCTATWTTTTTCGGTAGGTGCAATCYGTTGAGG	MA_10433321	13988	reverse	upstream	0.609	Chen et al. 2016
02776-N18-1676	AAACTTCCCCTTTCCAAACTACAACGCTCTAGACTGGTATTATGATATGCACATGATGCCATGGTAATATACTTAATTGGGAGAAAAACTCATGACATTA[A/T]TAAGAACARCCCAGAATATAGAATGGAATTCAGTAYAGAAACTCGCGACTCAAATTCTAGATTAAAAACACGACCTTAAGGCAACTAACAGTCCGCTAGA	MA_10433321	12552	reverse	intron	0.809	Chen et al. 2016
02776-N18-1870	CGCTAGATTGATCGGTTGCATGGGATGGTAAATACGTGGTTCATTTATTTTTGGTATTTTGTTTTTAGATCTGCTTCGCCTAATACTGAATCAGAGCACC[A/C]AAAGKTTTTGATACCCCTCTGTTAGAAACATCCTTTGCTTTGGATATACACATAATATTATTCAACTATTTCCTTCTAATCATGGACAGAGGCATTTATT	MA_10433321	12317	reverse	intron	0.988	Chen et al. 2016
02776-N18-2nd-248	AAGGAAAACGTCCAAGTGGAGTGAAAGTGGCATAAATATCTGTAGTTTTAGCGGTATGAACGAGCTAACGCCTTAATTTCAGACAAGGGCAAGTTGAGGC[A/G]GGCGTATTTTAATTTTAWAGCTATATACAGCATGGCTTTTGCTGATTATGTCTACTCCAAACATAATGGAAAAGGCCAYYATTTTTTGCAGGGAATGTAT	MA_10433321	2687	reverse	downstream	0.976	Chen et al. 2016
02776-N18-2nd-327	CAGACAAGGGCAAGTTGAGGCRGGCGTATTTTAATTTTAWAGCTATATACAGCATGGCTTTTGCTGATTATGTCTACTCCAAACATAATGGAAAAGGCCA[T/C]YATTTTTTGCAGGGAATGTATTTGCTGTTCTCCTGTATTGGGATTAGTATTGCAACCCCTGTGTTTCTGATCAATGTGTTATGTGAACGGGACTGCTCAG	MA_10433321	2608	reverse	downstream	1	Chen et al. 2016
02776-N18-3098	AAGACTCAGTATTGTTGGTGGTGCTGAGGTAATTACACATTTGTTTGAATTGTATATACAGCCATCTGAAAGAAGAATTTGCTATACATGACACATGGAA[C/G]ATGTCGTCTGCTTATTTCTTCTATTCTTGACTTAATTTCAGGTAGAATTTTCTTAGCCATGCGTATTCTCAAACGTYCTATTGTGCTGTTTCAGGTTGTC	MA_10433321	11098	reverse	intron	0.965	Chen et al. 2016
02776-N18-639	CAGGGGAGGCCAAACGGCAGCAGTTGGTTCCTCTGGCWTCTTTGATTGGCCAGGAACTTAGACACGAAAAGTTTGAGWAWCCCTGCATTAGATATGGTCA[T/C]GCTGCACAGCCTAAGAAAGGGGAGGATTATTTCCTTGTGAAGACAGATTGTCAGAGAATCCCTGGGAATTCACCTACCTCATTTTCTGTTTTTGCGGTGA	MA_10433321	13501	reverse	exon	1	Chen et al. 2016
02776-N18-743	GCACAGCCTAAGAAAGGGGAGGATTATTTCCTTGTGAAGACAGATTGTCAGAGAATCCCTGGGAATTCACCTACCTCATTTTCTGTTTTTGCGGTGAGTA[T/C]TTTCCACCACTGTTACTAGTCAACGATTTATATTTTGAAAGAATCGTAAGAAACTGTATTTTTTTTCAAAATTTCCCGATGTTTTTCCATGTTCCCCAAT	MA_10433321	13397	reverse	intron	1	Chen et al. 2016
02776-N18-878	CGTAAGAAACTGTATTTTTTTTCAAAATTTCCCGATGTTTTTCCATGTTCCCCAATCTTTCTGGATTTTGTTTATTGGGCTTCTTGGTAA[T/G]TTTTGGCCAGTTTTTTGTATATTTTCTCAATTTTTATTTTTCCGGAGCTTTGCCGAGGCATTGCTTTACGCAATTGGTTGSAACATTTGT	MA_10433321	13262	reverse	intron	0.988	Chen et al. 2016
0279-G15-208	GGAGCGCTATGCCCCGGAGGGTTGTGCTGCAGCTAATGGGGATGGTGTGGCAACACCCAAGCCCATTGTGGGCAGGATTGCCAAAGCCAATGCGGAGGGG[C/G]AGGTTCGACTCCCACACCCACCACACCTACACCTACCCCCACCACTCCCACYCCCAGCGGACAGGGAGTTGCATCCATCATGACCGAAGATCTTTTCAAT	MA_4970836	119	reverse	exon	0.787	Chen et al. 2016
0279-G15-335	CTACACCTACCCCCACCACTCCCACYCCCAGCGGACAGGGAGTTGCATCCATCATGACCGAAGATCTTTTCAATCAACTGTTGAAGTACAAAGACGACAG[T/C]AGATGCAAGGCCAATGGATTCTACTCATACGCCGCCTTCATTGCGGCTGCCAATGCTTTCTCCGGCTTCGGYACAGCCGGTGATCTCACTACTAACAAAA	MA_18470	25896	reverse	exon	0.988	Chen et al. 2016
0279-G15-407	ATCAACTGTTGAAGTACAAAGACGACAGYAGATGCAAGGCCAATGGATTCTACTCATACGCCGCCTTCATTGCGGCTGCCAATGCTTTCTCCGGCTTCGG[T/C]ACAGCCGGTGATCTCACTACTAACAAAAGAGAGTTCGCTGCTTTCTTGGCCCAAACSTCCCACGAAACCACMGGTATGTATACACTTCCATAACCATTCA	MA_882015	504	forward	no gene on contig	0.996	Chen et al. 2016
0279-G15-546	TGCTTTCTTGGCCCAAACSTCCCACGAAACCACMGGTATGTATACACTTCCATAACCATTCATTTCATTCTCTGATCTGTCTTTTACTTGACTTCAGTTA[A/G]CGAAGAAATTATATGAAATAAATTGGGTTTGAACAGGYGGGTGGCMGTCKGCCCCAGATGGCCCGTACGCGTGGGGTTACTGCTTTAAAGAGGAGAGTGA	MA_4984466	132	forward	exon	0.899	Chen et al. 2016
0279-G15-844	ATGTATACTTATATCTTCTCATTAATTCtTTtAATGGACCTTAACCCCTCTAATCTGCGTATTGATTTGCTTTGTGATTATCAGGAACTAcAACTATGGA[C/G]CGGGCCGGGAGTGCACTCggATTCGACGGCATAAACAACCCGGACATTGTTGCTAGCGATCCCACGGTCTCTGTTAAGACTGCGATGTGGGTTCTGGATG	MA_4984466	430	forward	exon	0.965	Chen et al. 2016
02811-O10-215	CAAGCgCCGGAGAACCAGGAcCGCGGcCTGTTCGGTCTGTTTGGCAAGAAAAATGAAGAGACgGAGGGGACGCAAAATGATCAGATGATGCATCCTCCTG[C/G]CACCCAGACCCACAATCAGCCTCAGGGTCATGcTCAAGGTGCTGgTTATTATCCCACTGCTGCTCAGCATGGAGGAGAACAATACGAGGGTCA	MA_120345	3038	forward	exon	0.976	Chen et al. 2016
02811-O10-309	CTCCTGgCACCCAGACCCACAATCAGCCTCAGGGTCATGcTCAAGGTGCTGgTTATTATCCCACTGCTGCTCAGCATGGAGGAGAACAATACGAGGGTCA[A/C]GGTCAcCAGGGGCAAGTTACCTCTGAGGAAGCTGAGAAAAAAAAACGCACCGGTTTGATGGGAAAACTTCACCCCGCACACGGCTCCGGCTCCGGTTCCG	MA_120345	3132	forward	exon	0.976	Chen et al. 2016
02811-O10-798	ATGATGGATAAAATCAAAGACAAGCTCCCTGGACACCGTAATGCTAATGAATAACTGGAAGAAAAGGAGAAAACAGAAGCCAATCTGTGAGGCTTCTGTC[C/G]AAACGTCCGGCTGTGTTTAATGTWTTTGGGGCATCGACTCAGGAGTCATAATAATAAGACGTGCTCGTCACTTTACGTGGTTAATAATATGTTTGCCGGA	MA_120345	3615	forward	downstream	1	Chen et al. 2016
02815-K22-116	CCGACATCGGGTCGAAGCAACGCATGGAAGACGAGCATATCTGCATCGATgACATAGCGAGAAACCACCTGGGCGATCCCGATTTCGAATCCCGGACGCC[A/G]ATGGCGTTCTACGGAGTCTTCGACGGTCAcGGCGGCAGAGACGCAGCGACATATATTAAAGAAAACCTGCTGAATTTCATtAcTGAGtACGGCGATTTC	MA_10426114	1092	forward	exon	0.787	Chen et al. 2016
02815-K22-470	ACTGTCGGGCGGTATTGGGAAAAAGGTGGGGAAGAgCCCTTCAACTGTCGAGTGATCACAAGCTGACTTCGAGCGCcGAGAGGAAACGGATTGAATCCCT[T/G]GGGGGTTTCGTgGAGGACGTATATCTGAACGGGGAGCTGGGGGTTTCCAGGGCACTCGGgGACTGGcACCTGAAAGGGCGAGGTGCCGTGTATTTGAGTC	MA_8190250	984	reverse	no gene on contig	0.949	Chen et al. 2016
02815-K22-755	ATGTCGTGAGCAaCGAGTCAGCgGTCGgGATTGCGAGGAGAGAGCTGATGTCGAAcAATGaCCCCGAcAGTTGCTGtAgAGCGTTGGTCACCGAGGCACT[T/C]CGCAAGCATTCGGTTGATAACCTtACgGTGGTAcTCGTCTGTTTTTCCACCGgACCaCCGCCCAAGAAGCGGtTCCGCAaTTCTAGACTTCGGAGGAGTA	MA_579296	862	reverse	exon	0.877	Chen et al. 2016
0284-L18-258	GAGCTTTATCTTCCGGGGAAGAAAGGGGAGCATTCTCCCGGGGCCGTTTCCATTGCCTATTATCGGCAACCTCYACATGCTGGGAAAGCTCCCCCACCGA[A/G]CACTGGCCTCTCTCTCTGTGAAATACGGTCCTCTGATGTCTCTGCGCCTCGGCTCCAYCCTTACCTTAGTCGTCTCCTCTYCAGAGATGGCCAGGGARTT	MA_3439766	591	forward	no gene on contig	0.877	Chen et al. 2016
0284-L18-356	CACTGGCCTCTCTCTCTGTGAAATACGGTCCTCTGATGTCTCTGCGCCTCGGCTCCAYCCTTACCTTAGTCGTCTCCTCTcCAGAGATGGCCAGGGA[A/G]TTTCTCAAAACCCATGATCAGCTCTTtGCCAGCAGAGCTCCTTCTGCCGCTGCAAAGTGCTTGACCTATAATTGCTCTGGCATAGAATTTGCTCCGTATG	MA_5530991	189	reverse	exon	0.949	Chen et al. 2016
0284-L18-867	GATGGATCTGCAAGGTCTCRACCGTCGGATGAAGAAGATACAGAAGACACAAGACTACTTCTTACAGAAAGTAATAGACGAACGCGTTGCCCAGAATGAC[A/C]CAAACGTCCCGCGAGATCTTSTGGATGCTTTACTTGCAACCTCTGCAGATACAGAGTTCCAWCTTTCACSAGATAGTATAAAAGCAGTCCTCTTTGATAT	MA_10434996	29449	reverse	downstream	1	Chen et al. 2016
0284-L18-929	TACAGAAAGTAATAGACGAACGCGTTGCCCAGAATGACcCAAACGTCCCGCGAGATCTTgTGGATGCTTTACTTGCAACCTCTGCAGATACAGAGTTCCA[A/T]CTTTCACcAGATAGTATAAAAGCAGTCCTCTTTGATATGTTGCTTGGTGGCTCGGACACGGCGCCTCCaATCATAGAGTGGGCAATGTCTGAAGTGCTGA	MA_10434996	29387	reverse	downstream	1	Chen et al. 2016
0286-D08-2nd-369	CCCAGAATCCCCACCACATCGTTGAAGAACGGCAGAAGCATAGAAATTAGGGTTGTTGAAATCACAAAGCATGTCCTCCACACCAATCTGAAAAGGTTGG[A/C]CTTGTAGAGTCCATATCCAGGGATGYTAATATTGTAATTCTTGTGRATAAATTGACTTCTTGGCCACTTGTGGGAGCACCATTCCTCGATAAAGGCAAAA	MA_123993	12544	reverse	exon	1	Chen et al. 2016
0286-D08-Pb1-115	GTGAAATCTCAGGGCAATCAACCGTTCCGATTGTTTCCATAGTAAAGGAAAGAATTATCCATGTCATCCATCCAACAACCCATTCATGATTATGTTTGGA[A/G]TAGTGCAACTTATCCTATCTCAAATTCCAGACTTTGACCAACTCTGGTGGCTTTCTATAGTGGCTGCCGTCATGTCATTTAGCTATTCATCAATTGGYCT	MA_123993	11188	forward	exon	1	Chen et al. 2016
0286-D08-Pb1-270	CTATAGTGGCTGCCGTCATGTCATTTAGCTATTCATCAATTGGtCTCGGCCTCAGTATTGGTAAAGTGGCAGGTATGATTTTATCTAGTTcTGTCAAACT[T/C]TTCAATGCTCCCACAGCAGCTCTGCcATTCTTAATTTCTGTTGGTATTTGAAARATAAAAAACTTTGCATTTTTTCATGAGAAAACTGGTTGAAGAATGG	MA_123993	11344	forward	intron	1	Chen et al. 2016
02914-M12-370	GTATGTCTGCAATATCTTCTGTTTTATCACAGTTGTGCAACCATGGAGACCATGTTGTGGCGTCTAGGTGTCTGTATGGAGGCACCCATGCACTGTTAGC[A/G]CATTTTCTCCCCAGGGCCTGTGGAGTTTCAACAACTTTTGTTGATATACACAGGCTTGAGGATGTGAGAAATGCCATAACACCATCTACAAAGGTTTTAT	MA_8055948	716	reverse	exon	1	Chen et al. 2016
02914-M12-521	CAGGCTTGAGGATGTGAGAAATGCCATAACACCATCTACAAAGGTTTTATACTTTGAGTCCATGTCAAACCCAACTCTGGCAGTTGCAGACATACCATCT[T/C]TGTCTGCCATTGCCCATGAGAAAAATGTCAAGGTGGTGGTTGACAACACCTTTGCCCCCGTGATCTTATCTCCTGCAAAACTTGGTGCTGATGTTGTTAT	MA_8055948	565	reverse	exon	1	Chen et al. 2016
02914-M12-643	AAAATGTCAAGGTGGTGGTTGACAACACCTTTGCCCCCGTGATCTTATCTCCTGCAAAACTTGGTGCTGATGTTGTTATTCACAGTATTTCAAAATATAT[A/C]AGTGGGGGTGCTGATGTCATAGCAGGAGCAATATGTGGGTCTGCARATCTCATAAATTCSATGATGGATCTCCATCAGGGRGCCTTGATGCTCTTGGGGC	MA_8055948	443	reverse	exon	0.719	Chen et al. 2016
02914-M12-724	ACAGTATTTCAAAATATATMAGTGGGGGTGCTGATGTCATAGCAGGAGCAATATGTGGGTCTGCARATCTCATAAATTCSATGATGGATCTCCATCAGGG[A/G]GCCTTGATGCTCTTGGGGCCGACGATGAATCCCAAAGTGGCATTTGAGATCTCTGAGAGGCTYCCYCACTTGGGATTAAGGATGAAGGAGCACTGTCACA	MA_8055948	362	reverse	exon	0.949	Chen et al. 2016
02914-M12-787	CARATCTCATAAATTCSATGATGGATCTCCATCAGGGRGCCTTGATGCTCTTGGGGCCGACGATGAATCCCAAAGTGGCATTTGAGATCTCTGAGAGGCT[T/C]CCYCACTTGGGATTAAGGATGAAGGAGCACTGTCACAGATCATATACATATGCAAGCAGAATGAAGAAAATGGGCCTTAAAGTGATCTATCGTGGCCTAG	MA_8055948	299	reverse	exon	0.949	Chen et al. 2016
02917-D11-1042	GGGGTGTAGCCGTTTTAGTGGGGGTCCCTCATTCAGATGCAGTYTTTGCAACCAGTCCTRCGCAYTTTCTGASCGAGAGGACATTGAAAGGAACYTTCTT[T/C]GGAAACTATAAGCCCCGTTCTGATTTGCCAGGCCTTGTAGAATTGTATTTGGACAAGAAGCTTGAACTGGAGAAATTTATTACACATGAGGTTTCATTTG	MA_500227	5210	reverse	exon	1	Chen et al. 2016
02917-D11-180	TCTACTGCAGGCCAGGTTATCAAGTGCAAAGCTGCTGTTGCATGGGGAGCAGGGGAGCCTCTSAAGATTGAAGAAGTGGAGGTGGCTCCTCCACAAGCAT[T/C]GGAAGTCAGAATCAAAGTGCATTATACTGCCTTGTGCCATACTGACCTTTATTTCTGGGAWGCKAAGGGCCAAACTCCTCTCTTTCCCCGCATCCTTGGA	MA_898515	1759	forward	intron	1	Chen et al. 2016
02917-D11-244	AGATTGAAGAAGTGGAGGTGGCTCCTCCACAAGCATtGGAAGTCAGAATCAAAGTGCATTATACTGCCTTGTGCCATACTGACCTTTATTTCTGGGAtGC[T/G]AAGGGCCAAACTCCTCTCTTTCCCCGCATCCTTGGACAtGAAGCAGCTGGAATTATTGAGAGTGTTGGAGAAGGGGTGAcTGACCTCAAGG	MA_10429716	1775	reverse	intron	1	Chen et al. 2016
02917-D11-393	GGAATTATTGAGAGTGTTGGAGAAGGGGTGASTGACCTCAAGGWGGGTGACASTGTGCTTCCTGTATTYACTGGAGAATGTGGAGAATGCAGACACTGCA[A/T]GTCAGAGGAGAGCAACATGTGTGACCTGCTAAGAATTAATACTGACAGAGGGGTTATGATAAATGATGGGAAATCAAGGTTTTCAATCAATGGGAAACCK	MA_10431199	148	reverse	exon	0.8	Chen et al. 2016
02917-D11-553	TAAATGATGGGAAATCAAGGTTTTCAATCAATGGGAAACCgaTTTACCACTTcCTTGGTACATCGACTTTCAGCGAGTATACAGTTGCgCATGTCGGTTG[T/C]GTTGCCAAAATTAATCCAGAGGCTCCTcTtGACAAAGTCTGTATTCTGAGTTGTGGGGTcTCAACAGGGATGGGTGCGACTTTGAATGTAGCCAA	MA_5144273	179	forward	no gene on contig	1	Chen et al. 2016
02917-D11-874	AAAAAGCAAAACTCTTTGGTGTAACGGAATTTATAAACCCAAAGGACCACGAGAAGCCTATTCAAGAGGTTATTGCCGAAAGAACTGATGGAGGAGTGGA[T/C]TCCAGCATCGAATGCACAGGGAATGTKAAGGCGATGRTTCAAGCCTTCGAATCYTGCCATGATGKTTGGGGTGTAGCCGTTTTAGTGGGGGTCCCTCATT	MA_10435867	2454	reverse	exon	1	Chen et al. 2016
0296-O07-1183	TTGTGGATCCAACTCTAGAAAACAGTTTTGCAAGCAATCTTTATTCAATATGCCCGGCCGTTAATAACACCGTCAACACCGCCAACTTGGATGTTCTTAC[T/C]CCAAACTATTTCGACAACAGTTACTACGTGAATGTGCAGAGAAACCAAGCGCTYTTCACGTCCGACCAGAGTCTGTACACAGACTCCACCGATAGTGGGG	MA_57932	1643	reverse	exon	1	Chen et al. 2016
0296-O07-1348	ACCAGAGTCTGTACACAGACTCCACCGATAGTGGGGACATCGTTGATAGCTTTGCATCCAAGAAGACCGTGTTCTTCAAAAAGTTTGTTCTGGGAATGGT[T/C]AAAATGGGGCAATTGGASGTTCTAACGGGAAGCGAGGGAGAGATCCGTARCAAATGCTCCGTTCCGAATCCAACTTCTTCATCCTATGAAGAAGTATCGA	MA_57932	1478	reverse	exon	1	Chen et al. 2016
0296-O07-164	CACTCAAACCGCAGGCTTGTTGCGACTTCATTTCCACGACTGTTTTGTGCAGGTATCATGTATATCTTAATTATCATTTCCACGACTGTTTTGTGGCTGG[T/G]TAGGGAGATGGGAGATGTTTGTTACTTTCTGTGTTTCTCTGTAGTTTTCATTTATGTTTACTGTGTTAATGTTTTTAGAAAGAATAAAGTATTTTATTAT	MA_57932	2686	reverse	intron	0.988	Chen et al. 2016
0296-O07-412	TCAGATTTGAACCTTTTTTTAATACATACAGAAAAAGCTCTACACCCACCAAAATAATCTAACATTCTTTATTGTATCTCGAAAGGGTTGCGATGGATCC[T/G]TGTTGCTGACAGGATCGGCAAGCAACCCCAGTGAGCAGGAGGCTCAACCAAACCTATCACTGAGAGCCAGGGCCTTGCAGATCATCGACGAAATTAAAAC	MA_57932	2414	reverse	exon	0.834	Chen et al. 2016
0298-A19-1149	CTGAACTGGAACTGGCTGGTTCTGATAACTATAGACTATAATTAGTTTGTCATCGTGTTGTGTCACAATCCTTCTCAACAGAAAGCAGCAATGGCATTAA[T/C]CCCATGGTTAGTGTACTCTGCAAGAGGGATCCYGAGCCTTAATGATCTCAAAGAGCTTGACTGACCATAGTTTCCTTTTCAATCCAATCAGAGAAGYTAT	MA_6362	25584	forward	intron	1	Chen et al. 2016
0298-A19-117	CAAACTTGGGTCCAGGTGGTTCCACTGCTGTGACAGCCATCCTGATAGATGGTAGTAAGCTCTTGGTTGCAAACGTTGGTGACTCTAGAGCAGTTTTGTC[T/C]CAGAATGGAAAAGCCTCTCAACTCTCAGTTGATCATGAACCTGGCACTAGCGCTGAGCGTGGAAGCATTGAGAACAGAGGYGGCTTTGTCTCAAACATGC	MA_6362	24513	forward	intron	1	Chen et al. 2016
0298-A19-1246	TAAYCCCATGGTTAGTGTACTCTGCAAGAGGGATCCYGAGCCTTAATGATCTCAAAGAGCTTGACTGACCATAGTTTCCTTTTCAATCCAATCAGAGAAG[T/C]TATTCTTCTCTGAAAATTGGTGAGTTCTTACYGTTCTRGCCTCCATGTGTTGTCACACTGAGTAGTACAGCACATATATGCAACTCTGTTTTGGGACCAG	MA_6362	25681	forward	intron	1	Chen et al. 2016
0298-A19-1444	CAGACCCAGTGATGGGTATGATTTATCCATATAAAAGGAGTTGGAACTCAGATTTCATGATTCCCATTAAATGAATCATTTGATGGAATGATGTCTGACC[A/T]TGTACTATTTGAAGAGTTGATAATTGCATTCCTCAATAGTAATATAAGGATCAGTTATTTAAAAAAAAAKWAAAAAAATTACCGGCCATTTCTATTGTAT	MA_6362	25879	forward	intron	0.899	Chen et al. 2016
0298-A19-1515	TGAATCATTTGATGGAATGATGTCTGACCaTGTACTATTTGAAGAGTTGATAATTGCATTCCTCAATAGTAATATAAGGATCAGTTATTTAAAAAAAAAg[A/T]AAAAAAATTACCGGCCATTTCTATTGTATTCATAGAATAATTGGAAGCTCTATTCTCAGTATTTTTAGTTGtATTCTTACAAGTTTTAAAAGCTTCCTCT	MA_6362	25950	forward	intron	0.813	Chen et al. 2016
0298-A19-1767	GAGATGTGCCTAGAGTTGATGGACAGCTAGCTGTTTCCCGAGCATTTGGAGATAAGAGTCTGAAATCTCATCTACGGTCAGACCCTGATGTCAGAGAAGT[A/G]GACATTGATTTAACAACCGAGTTTTTAATTCTTGCCAGTGATGGTTTGTGGAAGGTTGCTATCTTCAACTATACCGTGTAGTAATTCCTCTTTCTTARAT	MA_6362	26201	forward	exon	1	Chen et al. 2016
0298-A19-1865	GTRGACATTGATTTAACAACCGAGTTTTTAATTCTTGCCAGTGATGGTTTGTGGAAGGTTGCTATCTTCAACTATACCGTGTAGTAATTCCTCTTTCTTA[A/G]ATTAAGCAGCATATTAGGGCTGTTTGGTAGTTAATTTTTGTTTTTATGGTATCCAGGTAATGGGAAACCAGGAGGCAGTTGATTTCATCAAGAAAATCAG	MA_6362	26299	forward	intron	0.988	Chen et al. 2016
0298-A19-198	ACTCTAGAGCAGTTTTGTCYCAGAATGGAAAAGCCTCTCAACTCTCAGTTGATCATGAACCTGGCACTAGCGCTGAGCGTGGAAGCATTGAGAACAGAGG[T/C]GGCTTTGTCTCAAACATGCCAGGTTATTTACTTCTACGATTATATATTAGGGGTATCAGCTTTGCTCTTGATTGTTTACATGGATGCCATAAAATAATTG	MA_6362	24626	forward	exon	0.935	Chen et al. 2016
0298-A19-460	GTTRGTATTTCTTGAGTTTGCAAAGATTACAGGAATGTAGATTTTCTTCTATCAGTTGTTGTATACTGCAAAGTTATCAGAACCGAATCAGAACTGGGAC[T/C]GGAACTGGYCGGAAAACCGGTCACTAAAAAATACATCGATTATTTATTTTTTAATAAAAAATATATTCATGTACATCAATGTAAAGCCAAACGATTAGAC	MA_6362	24895	forward	intron	1	Chen et al. 2016
0298-A19-965	TGTGCACTGTGAGGCAAACAGAGGGGGTCTGTGTCTTTAAATAGGTTAGGATTAGGGTTTAGGAGGTGGGTGAACTGTTTTGGGCGTTTAATGTTTTTTT[T/G]GGAAGATGTCGTGGGTTCGGTTGGATGCCAAACTGGCTGGTTTGGATAACYATGGATACCAGACCAGGAAACCCAAAAATGGTCTGAACTGGAACTGGCT	MA_6362	25400	forward	intron	0.988	Chen et al. 2016
0298-B02-132	CGTTCCGTTGAATTCCAGGGTCCGCTCAAATTTATTCTTCTTCAGGGTTTCGCCGTATTAGCAGAGGAAAATAATGGCCAGCCGAGTGATTTTTAAACAC[T/G]GGGGCGGTCTGAAGGCAATTTCACCGTTCAGGAAGAAAACGGCKAACGRAATCGAAAGCACTGGGCGGCTCCRTCAAATGTCTACCGCTGCAGCCAGAAA	MA_5838	14936	reverse	intron	1	Chen et al. 2016
0298-B02-502	GATAGCCCCCGGTTTCTGGGGTTGGCGAGCGGGCCGAGTGCAGGGCCACGTGAAAGCGTGAGAGTGCCCTGGGACGCCATAGAAGACGACGAAGCATTCC[A/G]GCTGCGGCTGGATATGCCGGGATTGGGTAAAGAAGATGTTAAAATACACATTGAGGACAGTGTGTTGGTGATCAGTGGCGAAAGAGAATCGGAGGAGTTG	MA_5838	14472	reverse	exon	1	Chen et al. 2016
0298-L11-1142	CAGCCGTTCGTTTGGGcCATCAAAGTCGCGCCCAAACTCGAATCGGCCACGACCTCAGATAtGCCAGGAACAGATGCAGACATTCAAGACTACCTTCCTT[A/C]TGGCTTTGAAGACAGAATGAAAAACAAAgGGTTAGGGTTAATcATAtGGGGATGGGCgCCTCAACTTCTTATTCTTTCCCACCAGTCGGTCGGCGCCTTC	MA_70127	19942	reverse	exon	1	Chen et al. 2016
0298-L11-1428	ATTTCAACTCTAAGCAAGTGGCCGAGCAATTTCGgACAGGAGTCCAGTTTTGCCAGCACaAAGATGGGATTCCtGAGGAGGAAAGAGTGAAGGAAGTTGT[T/G]AGGTTTGTGTTGACTGAAGATGAGGGCaaGAAGATGAGGAATTGTGCAGAGAAATTGAAGGAGATGGCTTCGAAAGCTGTTCGAGAGGGAGGATCTTCTC	MA_220754	730	forward	exon	1	Chen et al. 2016
0298-L11-949	AGGTCCAGTGCTTCCACCAAAYTTTGCAGGKAAGGCGGGCAGAGGGAAAATGGCGGACATCAGCGAGGACGAGCTAGTTCAGTGGCTGGATTCTCAGGGG[T/C]CGCRTTCGGTTTTGTACGTTTCGTTTGGAAGCCAGACSTWCTTATCGGAACGACAGACAGTTGCCTTGGCGAGGGGTTTGGAAGCCAGCGAGCAGCCGTT	MA_220754	201	forward	exon	0.787	Chen et al. 2016
0299-H03-206	KGGAGGACTCYATCGGTGTACGGGAGCCGAAACGTTTCCACGACGAAGAAATGCAAGGGTTTCTTCACCTGCTGCAATTAGATGTAACCCTAGAGGACGA[T/C]GAAGAAGAAGAATGTGCTCCCAGTGAGGAGCTCATAAATGGAGTCATAAAAAGCCTGGAAGAAGAGATTGGSGCGACATGTTCCTCTTCTTACACTCCTT	MA_3795129	68	forward	no gene on contig	1	Chen et al. 2016
0299-H03-278	TGCAATTAGATGTAACCCTAGAGGACGAYGAAGAAGAAGAATGTGCTCCCAGTGAGGAGCTCATAAATGGAGTCATAAAAAGCCTGGAAGAAGAGATTGG[C/G]GCGACATGTTCCTCTTCTTACACTCCTTCCATCTCTGTAGATAATTCGACGGCCTCTGTTTCTTCTAGCGGCCAAGAAGRTCAAACCCTAGATTCCGACT	MA_3795129	140	forward	no gene on contig	1	Chen et al. 2016
0299-H03-531	TCCCCCGAGCCCTGTTTTGGATTTGAAAGATGAAGTCTGTCTATCTGCCAGGGGAACCTCGGCCAGcGATTTaACAGAAAACCCGGATCTTAAGTTTTTG[A/G]GtGAAAACTGGCAtGTCGAATGCGATTTTGAAAGCTATGAGCAgTTTGTATTTGACGATGCGTGGGATGCtCGGCAGATGCAGGACTATTTAAGCAGGGA	MA_107025	8401	reverse	exon	1	Chen et al. 2016
0299-H03-650	AATGCGATTTTGAAAGCTATGAGCARTTTGTATTTGACGATGCGTGGGATGCKCGGCAGATGCAGGACTATTTAAGCAGGGATTTGGTCAGCCAAGGAAC[A/G]TTTTATGATGGCAGTATTTCTGCGCCGTGGAGGCTGGAAGCTGCTGGTGGCATGTAATCAATGGAAGGGCTAGTTNNNNNNNNNTAGCCTGAACTTCAAK	MA_107025	8282	reverse	exon	0.915	Chen et al. 2016
0-3128-02-8051-contigContig1-288	ATTGTGCTATTATGGCTACTTGACCTACTTCACTATTTGTATGCCAGGAGAGTTGAGACCAATAGGCAGAGGAAAAACTACAAACTCAAACTTAGTCCGTGAGGCTAAGTGCCTAACAAATAACATCTCTTGAAAAAACAAATGTAAAAA[A/G]GATAAAGCATTAGCTTTAAATGTTTTGAAGGATTCACACTACACGATCAACTAGGAACAATTTACAAG	MA_98603	6092	forward	downstream	0.899	http://dendrome.ucdavis.edu/NealeLab/crsp/
03713m	AATTTATGGGGTTTTTTTGTTGTTGTTGTTGTTCTCCACACCAGGTGGTCACGAATCGCTGCACAGTTGCCAGGGAGAACGGATAACGAGATCAAGAATTACTGGAACACGAGGATTAAGAAGAAACTCCG[T/C]CAGATGGGAATCGATCCCGTGACCCAYAAGCCTCTCAGCCAAATGCAAATGCAGAGCTCCCCGA	MA_62361	8511	forward	exon	1	Chen et al. 2012a
0-4054-02-10647-contigContig1-99	GGTTGCATGGTATGCCATCAATTATATTTATGCAATTCTTGATTNNNNNNTGTGGAGGCCAGTTAGTTATTAAGCATTCCTGTTCTATTGAATATTG[A/T]CAATGCAATCAGTAACCTCTAGATGAATGGTCAGTATCTACTGCTAACTAATTAAAATGAGAGCTTTCTTACAGGTACCCAATATACAGGATACCAACGGGTCCAACCTTGAGAGA	MA_9967	19799	forward	intron	0.988	http://dendrome.ucdavis.edu/NealeLab/crsp/
04148e	TGTACTGCAAAGTGTTTACGTTGAAGAAGTGTGAATATTTTGACGGAAAAAATGTTGATTCTATGGTTGAAGCGAGGCTGAATTATTAGAAACTGCCTGAGTTATTAATTGTGAGGTCGGATTTATGTTCAACTTCAATGAAATGTTTTCGTCAAAACCTAAATTCAGAGGGTAAAATAACTACAGGATTCAAAGAGTTGAAC[A/T]AAAAAACGTCCGACTGTTGAAAATTTATGGATATTTTGAGGAACGAAACTGTTGAAACAGAAGGTCRAAGCTGTTCATGTAAAATTACTGTAAAATGCTTTCGTCAAACTGAAGTG	MA_60543	2587	reverse	intron	0.899	Chen et al. 2012a
0-489-01-12346-contigContig1-109	TAAAATCCCTGTAAACCACTACAAACATTATATTCTGAGTATGTGTTTCAAATTAAATCAATCAAGATGTTTTATCTTCTATATAAAGGTATACTAAAACCCATTAT[T/G]GGAACAATATATATTGGAAAGGCATGCATTTATTGTAATATGGCTGAAGGAAATACTCACTGTGTATTGTGGCTCAGTGAACATTTACATGGAAAGCATTTCATCCAACAGAKTTTGGATGCCATACAAGTAAACCGAGAATAAATCTAS	MA_955888	4499	reverse	downstream	0.935	http://dendrome.ucdavis.edu/NealeLab/crsp/
06008c	AGCTGCGGTCACAAGTTTGAATTCAAGGAGGTATGATAGCACAGTATTTC[A/T]TATGCTTCACTCTACTTCTTGATAAAGTAGCATAGATCTTTCTTAATCCA	MA_19573	36931	reverse	intron	1	Chen et al. 2012a
06447n	TGATCAAGTTAAAGCTTTCTCAGCTTTTCTCCMATTTCTCCTCTTCAATAGAAGGATATTTAAGGGACGCGAAAACTCGGGCCTACAGATTATTTGATTTTTATTCCCCGCTTGATCGTAACAAGGGACAAATAC[T/C]CAATTTCTTTCTATCATTTTGTTCAGGTTACGAGAGTCTTTCTTTTTCAATTTATAGGCATTCAATCTAATTTAGMTTTGATTGTAAGTAAGCTGTTCGTTCTCTGTGACGAAGGTAAACTGTTAAACTAATAAATCGATTTTGRTTTGGTGCTGCAGGCACAATATGTGTTGTTGTTATCCTCTTTTAAAGAGCAGCTGCAGCAACATGT	MA_10428500	16373	reverse	intron	0.965	Chen et al. 2012a
0-6448-02-8194-contigContig1-374	TCCAGAGACACTTCCGATGCACCCAGTTCGTGAACTTCAAGAGCGYTGTCAACAGCAGGCTGAGGGTCTAGAGTACAAGGCCTCACGAACAGGAAATATGGCTACAGTTGAAGTTTTTGTTGATGGTATCCAGATTGGTTTTGCTCAAAA[T/C]CCACAGAAGAAAATGGCACAGAAACTCGCAGCTCGAAACGCTCTTGTCATATTGAAGGAGAAGGAAGCAGAGGAGACAAAGGCTGATGGTGTGAATAATGG	MA_3182872	28	reverse	exon	0.996	http://dendrome.ucdavis.edu/NealeLab/crsp/
07602a	CTGAAATGTGTCTGGCTCTGAACTTGAACTGGATTCAGCAATTGTTGAGCCACAATTTTGCTCAAGCAGCTGACAGATTATTCCATTGCCGAAATTAGAGTAAGGGCCATTTATATAATTGGTATTCATATGGTGATCTACCGCGACAGGCTGTTGCTGTGGCACATAGATGTTTGGGCTTGTATTGGCCTCTGATGTAC[A/C]ATAGCTTTGCAAGTACTGACTTGGTTGTTTTGCTGGGGCAAGACGACRGGTTTGATGATCCTT	MA_10217366	101	reverse	exon	0.996	Chen et al. 2012a
0-8111-01-9899-contigContig1-168	AGTAATAAAaGCTTGAGAACCCAGCcGcCCATCTCCATTGGCTTTCATAGACAGATAAAGCTGATGATGCAGGGCAGTCCCGGGCAAAGAAACaCCCATTTCCTCAGCTtCCTGCAACGCCATTCCCAGATCTTTAACCATATAATCCGC[A/G]AAACCGCCGGGCGCAAAATCCCGgCTAATAACCCTCgCCCCGAACAGGTCCATCACCTTCGACCCCGCCGCTCCCCGGGAAACTGCCGACAAGTACTTGGACACATCCAGCCCAGCTTTGTCTGCA	MA_92473	23869	reverse	exon	0.996	http://dendrome.ucdavis.edu/NealeLab/crsp/
08525f	ATAGATTGGGGCTCCTCCGGAAGCTGTGGCCCGTCTGGATGCTCTTACTCGTGAATACCAAAACCAACAACGTCGGACTGTCAGCATCGGAATGGACCCAGAACTCGATCAATTTATGGTAAGTTTTTCCCATCATTTTTAATTTCCTCTTCTTACTACTGATGCT[T/C]AAACAATTGATCAGACAAAAAAGTTTCCAAACACATAACTAGTGATTATTCTCTTAGTCAAAAGTTTCCAAACACATAACTRCCACTTCCTGAATGTTT	MA_9556	74092	reverse	intron	0.899	Chen et al. 2012a
08pg00309e	TACCACCGTTTTTACTGGTATTTGCTGGTTTGGTTAAGCAAGTGGATCACCGTTGGAATCAGCACGGCTTAGGCGGAGATAATCTGGAAGGCCTTTGCCGAGATCTTCACCCTGGACCGGTCAGTTTGTTGCATTGGAGTGGTAAGGGCAAACCCTGGCTACGCCTGGATGCCAAGCGGCCTTGCTCGTTGGATACT[T/C]TATGGGCTCCTTACGATCTCTATCTACCAACCTATTACCTAAACAGGTAAGAAAGCCTCTACTCGRGGAGCATTTTAGCGAATTAAACCTGRTTTGATAAAATGCCAAATAGAACTTTATGCCTATGCATCTTTCATTCTTGAATTTCAATTGTGGTTAACGAATAGCAGAAAGAACAGCAGCCACAGGCAGGACAA…	MA_766299	1831	forward	exon	1	Chen et al. 2012a
08Pg00817e	GTGCTCTTGTGGAGATTATTGGTGATGCGGAAATTACAGAACACCAACAAGCATAATTATAATATTACTAGGCA[T/C]GCCTTTATCAGAATAGAGTAGGTCAGTATATTTTAGTTTAATTACAATTTCTAGTTTGGA	MA_141920	6757	reverse	downstream	0.899	Chen et al. 2012a
08pg01696a	GAAAGGTGGCCTTTTGTCACTCATTTTGTGGGATGCAAGCCTTGTGGTAGCTATGGAGATTACCCCGTCGAGCGCTGTATGAAGAGTATGGAAAGGGCCTTCAATTTTGCAGACAACCAAATACTTCAGATTTATGGTTTTAAGCACAGGAGTCTGAATACGGCAAAAGTCAAGCGCACAAGGAATGAAACTGCATC[A/G]CCTCTTGAAGTTAAAGATGAGTTCAACCTCTTGCATCCCACATTCACTGCTTCAAAGAGCCTATAATGTATTTAATCATGCATTCATAGATATCTCTGCAAATAGAGAGGCATTTCTTTAGAC	MA_5873	37368	reverse	exon	1	Chen et al. 2012a
08Pg03713d	GTCTGCTCGCCCACCAGCGTAATAAGCCTGTCGGGGAGAACCGAGGAAGT[T/C]GACTCGGATGACTCTGACCAGGTCTCCAAGAGCTTCGGCAATGGCGGCCA	MA_62361	8808	forward	exon	0.787	Chen et al. 2012a
08Pg04341a	CCTCAGAACTTTAAATCAGATGAAAACTAAATCCCACACTGACTAATTGACCTACTTCCCAAACTAYATCCCACACKGAYTAATTGACCTACTTCCCGTTATCCGCTTTATTTTGTATCCTGATTTTCAATTTATATGGAATATTAATTTGCATTTAACTGTAYGAAATTGCAGCCACGAGRTAGTAGGGACTGTGATTGAAGT[C/G]GGATCAGAAGTGAAGTACTTCGCTGTTGGAGATCGCGTGGGCGTTGGCTGCATGATTTGGAGCTGCCACCATTGTGTTTCTTGTAGTGAAGGGCAAGAGCAGTTCTGTGAGAAGGTTGTTGCCACCTATAACAGCATTGACGTCGATGGSTCTCCCACCTTTGGAGGTTACTCATCCTTGATGGTTTGTG…	MA_135525	4666	reverse	exon	0.877	Chen et al. 2012a
08Pg04341e-2	GTTTCTCTTCAGCCCTGCGTTATGCTTCTGGACTGTGAAATCTAAGAACGTTTAGCTTCATTTMTTTTAATTTGTATTGGCAGGAAAACAGGATCGCATGACGTARCTTTCAAGGTCAAGTACTGCGGAATCTGTCACTCTGATCTACACCAACTTCGRAACGAATGGAAAAAATCCCAATACCCAATGGTTCCAGGGTA[A/T]TGTTTCGATACTTTTCTTTGTTGTTCATTTTTTATAGATTTAAGAGGATTGATGYGGTTAAAAAAAAATCCTCAGAACTTTAAATCAGATGAAAACTAAATCCCACACTGACTAATTGACCTACTTCCCAAACTAYATCCCACACKGAYTAATTGACCTACTTCCCGTTATCCGCTTTATTTTGTATCCTGATT…	MA_135525	4939	reverse	intron	0.714	Chen et al. 2012a
08pg04554j	TGATTGTGAATTGAARAGATTRTATWTAATTYTTTTCTTCATTTTCTGATGCAGGGCTGCTGCGATGCGGAAAGAGCTGCAGGCTCCGATGGATAAACTACTTGCGTCCGGATCTCAAGCGTGGAAATTTCTCAGAAGAAGAAGATGAGCTCATTATCAAACTTCACTCCATTCTCGGCAACAAGTATGTAATTTCAT[T/C]GCSTCGGTTGCTTCAATCAATTYYCTGACTAATCTTYTCTGRTATTKATATTAAACCCCGATCTGTCATGAGCCGAGAGGTTTCTTGACCTTCCAATCCCAATCCTGAGCGGAACTTTWAATTGTGGACCGAACTGATATTAATAAGTCTGTGAAAYTGTGCAACTGTGCAGGTGGTCTCTTATTGCAGCAAGATT…	MA_199974	1654	reverse	intron	0.965	Chen et al. 2012a
08Pg04680a	CAACAATGAAGAACTGTACTGCAGCTATCCAKATAGTGGCTTGTTTCATTGTTATGCTGGGAAYAGTGGGAGGTAGCCMTGGTCATGAGAATGCAGGCATGGTACTTCTGGCAGCKGAACTAAYACCCACATTGACCCCAACGCCAGCACCGGCACCKGCACCAGTCTTCGCCAATCTGACAGCTCTGCTATCMTTAGCTGGGCCGTTCAAGACTTTCTTGAGACTCTTGGAAGCCAGCGACCTGCTTACGGTTCTACAAGCACAAGCAAACAACACAGAACAAGGTATTACAATATTTGCACCATCTGATACTGCATTCTCTTCTCTCCCAAAGAAACTTCTGGCCAATCTGACAGCCGATGAGATAAAAGAAGTGCTGTTGGCCCATTGCATTTCCA…	MA_7057334	3649	forward	exon	1	Chen et al. 2012a
08Pg05106a	AAGAGCGCTGTGGTTTATAAGTCTGAGAAGAGATTGAAGATTGAGCAAGA[T/C]GGGTTTAGGATCCGAGGGAACTCCGGTGATCAGTGGAGTGATTTGACTGG	MA_6114573	325	reverse	no gene on contig	1	Chen et al. 2012a
08Pg05435e	TTTGATACAATCCAAGTGCGTTGYCTGAAGAATTTTTCTTGCTCAGGGTAGCCATGATTGAGGTACAGTCAGCTCCTCCCATGGC[T/C]CGGCCCACTGAGAACGAKAATCCCATGGCCCGSCCCACTGAGAACGAGAATCAGCATTCTGATGSTGAAGAACKGGTATTGAATGAGGCCAGCAAGGATTTTCTGTACTGTTCAAAGCTTCCAGACATTGATATTCCATACCATCTTCCACTGCACTCGTATTGCTTCGAGAAGCTGGACGAGTTCAGAGACAGGCCATGTCTGATACAGGGAT	MA_109119	7135	forward	exon	0.732	Chen et al. 2012a
08pg06440a	CGTGGCAGGTTCTACAGGGTCTGACACGTAAGCTCGGCAGGTCGCACCGGAACAGGTCCATGTCATTGTCACTC[A/G]AGTAGAAAGGTCAGGATTACGTCATCTCTGTGTATATTGCATTATTAGGTCTTGCACGTCGTAGATGTGTCAGACAATAATTCACCTCCGGCATGTGGTTTTTATTACGTGGCATTCGGCTATAAGTTCTGGTACAGAAATATGGAAAAGGGTGGCAGGTTTACATGTACAGCGAGGCAGCGGTATTATGACTAATTATTAGGAGTCACATG	MA_10429529	14755	forward	intron	0.965	Chen et al. 2012a
08Pg06899b	CTGGGGGCAAACTTAACTAACTACAATTWGATCAACATAGAGYATAGGTTTRACTGGTTTTCTTTCAGGTGGGAGATCCAACTGCAGACCATCGCTGTTGGCAGAA[T/C]CCAGAGACAATGGACACTCCAAGGACTTTGTACAAGATAGATAAATCCACTCCAGGGACAGAAATCGCTGCAGAGACTGCTGCAGCATTGGCT	MA_10430521	20908	forward	exon	1	Chen et al. 2012a
08pg07073a	ACTCATTGAGGCAACTCCAGAGCATTTGCCCTGCGAACGGCAACGGAAAC[A/G]GTAGAGTAGCTCTTGACAAAGGCAGTAAAAATACGTGGGACASAAGCTAC	MA_93867	16300	reverse	exon	0.915	Chen et al. 2012a
08Pg07115c	CTCATACATACAGGTCTCCCAATCTTTGCATCACAAGTTGGTCTCGACTGCCTATTCACGATGCAGACTTTGGTTGGGGAAAGCCAATWTATATGGGTCCTGCCATTATTGCTTTCGAAAACTCAATTTGCATTTTGTCYAGTCCAGTCAATGATGGAAGTTTGACAGTTGCAATAAAGTTGCAGGCAGATCATATGGCC[T/C]GTTTTGAGAAATTATTTTATGAACTCTTATGATCTAAGAGTTAWAATTAGGTTATTCCAGGCAGATCATATGGCCTGCTTYGAGAAATTGTTCTATGAACTCTTATTATCTAAGAGTTATAATTAGGTTGGGTGAATTCTCTAGAAATACAGTGGACCTGGGATTATTGCTTATGAGGACCACGCTTACGTTTT…	MA_39636	24594	reverse	downstream	1	Chen et al. 2012a
08Pg07401b	TCGCCAGAGATTCATCAGATGGGATGTCAGCCAATTTCGCACTGATTGCAGGTACTCTGATAGTTCGTTTCACTCTCGACTTCCTGTAGT[C/G]ACCAGATTATTATCAGACATTCAGTAAAASWAAAASMM	MA_107950	1468	forward	intron	1	Chen et al. 2012a
08pg07937c	TATACAAATGCTGTTTGTGAGCACCTTTGAAAAACCATGGCTGGTTTACA[A/G]ACATATTTTTCAGATTCATGCACAGRTTTTGTCCAGGTGCTTGATWTCAC	MA_119966	6741	reverse	downstream	0.988	Chen et al. 2012a
08pg08102j	ATTGAAAGCAGATTGCCGCGGAACAGGACGATGCAGCTGCTGTACAGGACTCGATCCTGGGGCGACCGAATTGCAATGACCACTAATAGTGTCTTCTTCATTATTATTATTATTATTATCAGAACTAGTCGGGGATTCAGAAAAATTAAGCCTCTTAAGCCGACGAGACTCGACCTCGGCATCTCCCGGATTGTCATT[A/C]GCGCTGCAGCTACTATTGCTCCGTTTTCTGCTGCTGTCCGCAGCCGCTGCGAAAACTAAAGCCGGTACCATTGCCGGKRCCKKKGCCGTGAGAGAAATCATCGCTTCCTTGTCCTCAGCCGCCGATTCCAAGTTCACTACTAGCCCGTTGCTGTGGTCCTTCTCACCATGGTAGCGGCGTCGGAGTGTGGAGTTCC…	MA_89683	18091	reverse	exon	0.877	Chen et al. 2012a
08Pg08617f	TGGAATGTAACATGCACATATTCTCAATTCCTGGCTCAGAAAAGTTCAAC[T/G]TGCTGTGTCTCCTTATCTTCTTTCTATAATGATACTATAACACCATGCCC	MA_637485	5114	reverse	exon	0.988	Chen et al. 2012a
08pg08781b	CAATTCACATATTACAATCAACAATCACTCAGATTAACAACAACAAACAC[T/G]GTAAGTGGTTCACCTCAGATTTGGGCTACTTCCACCAAGCAAAGGTATTG	MA_38472	4336	forward	intron	1	Chen et al. 2012a
08pg09303h	TAACTAATTTCGCATGAAATATGATGCAGTGTGTTGTCTCCCTGACAATT[T/G]ATGTCGGCCATGGTTTTGGATTCTCCTTAAYTCATTAGTTAGCTCTTGTA	MA_11511	32285	forward	intron	0.965	Chen et al. 2012a
08pg09665f	TTTCCGTTCAGTTTATATTTGAAAGCCCGGCCTGGAATTTTGGAGGCTGG[A/G]SGGATCCGGGAATGTAACATAAACGACCTGGCAGACATGGTATTTKAGCT	MA_18937	6769	forward	exon	1	Chen et al. 2012a
08Pg10616m	GGAGGTCAGACGGAGACCAGATGTTGAACGGGGCGTTCTTCACTCCATCTGGGGCGGGCGCATCCTCGAGCTATTCCAAGGCTTCCAGTCTTGCAGC[C/G]AGGCCTTCGTCTCTCGTCCCCTCTCTCACAACGAATGCCGGCGTTCTGACATGCARATCAGGCTCCCGCTGCTGACCCCAACAGCACGGCCAC	MA_10426822	3348	reverse	downstream	0.787	Chen et al. 2012a
08Pg10660a	TCCAGCCGGACGAYGTCGTGGCGTTGCCTTATTCATCCGGAACAACGGGGCTCCCCAAGGGCGTAATGCTAACGCACAAGGGCCTGGTGTCCAGCGTTGCGCAGCAGGTCGACGGTGA[C/G]AACCCCAATCTGTATTTCCATTCGGAGGACGTGATTCTGTGTGTCTTGCCTCTCTTCCACATCTACTCTCTCAATTCGGTTCTCCTCTGCGCGCTCAGAGCCGGGGCCGCGACACTGATTATGCAGAAATTCAACCTGACGACRTGTCTGGASCTGATCCAGAGATATAAGGTTACAGTTGCCCCAATTGTGCCCCCGATY	MA_56692	11684	forward	exon	0.996	Chen et al. 2012a
08Pg10680f1	CGAGCCTCTGTGGATTATCTTCCAGAGGGACATGGTCATCATGCTCAAAGAAGAACTCATCATGAACAGCTACAAGACCATAGACGGACGAGG[A/C]GTCAATGTTCACATAGCAAACGGGCCTTGCATAACGGTACAGTATGTGACGAACATTATCATTCATGGGATTCATATCCATGACTGCAGGCCTGCGGGGAATGCCATG	MA_10429028	29776	forward	exon	1	Chen et al. 2012a
08Pg11144k	TRCAATCGCCAKCAATGAGATGTACACTGGATGGGAGCATTTGCACGAATCTGTGATTGAAGGTTGCAACCCCTTCAAGAGAGCTTTTGGCTGGGGAG[T/C]TTGGGAATATATGAAGAGAGATCCCAGAG	MA_10426470	3600	forward	downstream	0.976	Chen et al. 2012a
08Pg13359g	ACAGGTCCACCATAGAGGTGCATCTATTCCTGCTGATGCATCTACGGTGTATGATTGTAATAGTGGATTTGTATGGTTCAAATCCAAATCTCCGAATCCGAATGTGG[T/C]AACGGGGGCATTAGTTGGAGGACCTTTTCTGAATGATAGTTTCATTGATATTAGATCCAATCCCATGCAAAATGAGCCCTCTACCTACAATAGT	MA_9211546	1607	forward	exon	1	Chen et al. 2012a
08pg14156f	AACAGTTGCGAATCTACAGGAAACGGCGTCCGGCTCAGTCGGCGTCGATCCGCCGACGTCGCTGAGTCTGTCGCCGCCCGGACTCGATCCCGCAATCCMCTCTCCGAAGCCGCCCTCGCAAAAGGACTTTCATAACAATAGCACAGATAATAACAAAATTCCTACTCCGCCGGTGGTGGGATACATGAGAGCAGA[T/G]GAAGCGGTGGAGCGACTCAGCACCGCCGTCAAGGCCACGGTGGCAAGCATGCTAACRCCGGTTCTGAGCTCATCGCCACGTGGCTTYAATCCACCGGCTGTGAGCAGCGACCTGCTGGCGCTGATGCGGGATATGGTTGCAAAGGAGGTGCACAAATATATGTCCARTCATCAACCGCCCGGCATGTACACACCGCTCTC	MA_208967	3699	forward	exon	1	Chen et al. 2012a
08pg14723e	TGTTGAGCACAGATGGAATCAGCATGGACTCGGAGGAGATAACGTGGTTGGAAGCTGCCGTTCTCTGCACCCAGGCCCTGTTAGTTTGCTGCACTGGAG[T/C]GGGAAAGGGAAGCCATGGCTGCGYCTTGATTCGAACAAGCCTTGCCCCATGGATGCTCTATGGTCTCCTTATGATCTCCATGTCTCTTCTCAGCGACAT	MA_10432403	2837	reverse	exon	0.787	Chen et al. 2012a
08pg15170e	ACAGATAACACTGTTCGTTTATTTCATCGTGGACGCCCTGCATTGGAACGTCCCATTCTGGCCTTCTTTGCTGGTGGTAACCATGG[A/G]CCTGTGCGCCCCATCCTGTTCAGAAATTGGCATGGCCGTGATGAACAGATCCAGATTCATGAATATCTGCCCAGGGCCACGCAYAATCCTTATTA	MA_101422	2219	reverse	exon	0.915	Chen et al. 2012a
08pg15170h	ATTCTGGAATCCATACCTATGGACAAGTACGTACAGCTTCAGCGTAATRCCAAGAAAGTCAAGATACATTTTCTTATAAATCAGACTCCTACCAGA[T/C]ACGACATGTTTCATATGATtCTCCATTCGATCTGGCTGAGGCGATTGAATATCCACCTTGCACA	MA_101422	1828	reverse	exon	1	Chen et al. 2012a
08pgb17m	TACAGCAAACCCAATAGGCAGAGGYGCTAATACCTGCACAGCAAATCCATTAAATTATATACCAATTCGCTTGGCTKGAGACAAKATTTTACAGGACTAGAAGCTATTTCAATTTTTTTATATTTGTAGAAGCTATTTCAAAACACT[A/T]CAAGATACAAGATAGGTGTGTCAGACTATTGTTTTACACATACCCATATAGAAAGGGAAGGGGAAGGTTGAGCAGGTAAGTATATTCATAACATACCAACAAAAAACAATAAGAAGAATGAATACAGTGAAGGTTGGGGAAGGTTGAGCAGGKAAGTATATTCATAACATACCA	MA_11327	20794	forward	intron	0.935	Chen et al. 2012a
0-9389-01-8311-contigContig3-230	GTTGTCCATAAAGATCATTTAGGCAATGCATGCATTTATTCAGTTTACCTTTGCTTTCTGGATGGGACGGCCTCTTGATTCATCTCTCATGTCAATGGTAGACGTTGAGATTTCTGAAAGATTCATAAAAATTTGATCAAACCAAATCAA[T/C]GGGAAAATTTTATTAGAAACAAATATAGCAGTACA-------AATTATCACAGCATCCAAATTAAAAGCAATGGGTATGACACCATCAACATGATAAATTTTTGGACCAATRCAATTAATTACTAGAATTTCCATCAAGGTAACCATATC	MA_9523602	4751	forward	no gene on contig	0.732	http://dendrome.ucdavis.edu/NealeLab/crsp/
0-9749-01-9969-contigContig1-200	TGGATCCYCTGCTACTCGGATCAGACTCACACAGTAATCTTCTTCCAGGCCTTGAAAGCTTTGTAAGCCTGGCGTTGAAGTGCGCCGAGGAATCTGCCGCAGATCGACCGAGCATGAGTGAAGTAGTGAAGGAGCTGGAATCGATTGCCA[A/G]CAACTGCAAGGAAGACGATGGCCCATACAACAACTCATCTGCATCTGCATCATCGCTCGCCAGTGAATCCGGCGGCATCAACATTAAAGGATTTTATTATACTCAGTCTAGTAATTATGCTTCAGA	MA_112923	3213	reverse	exon	0.996	http://dendrome.ucdavis.edu/NealeLab/crsp/
1358-125	NNNTCATCTTCATCGATTCGGATCTTCTCATTCTCCGCAACTTGGATTTCTTGTTCGATCTCCCCGAGATCTCTGCGACAGGTAACAGCAGGTTCATTTT[T/C]AACTCGGGGATGATGGTGATCGAKCCCTCCAATTGCACCTTCAGGTTCCTCTTGCAGCACAGGAGGGATATCGTTTCCTACAATGGCGGAGACCAGGGGT	MA_35705	24078	forward	exon	0.996	Heuertz et al. 2006, Chen et al. 2010, and Källman et al. 2014
1358-149	TTCTCATTCTCCGCAACTTGGATTTCTTGTTCGATCTCCCCGAGATCTCTGCGACAGGTAACAGCAGGTTCATTTTYAACTCGGGGATGATGGTGATCGA[T/G]CCCTCCAATTGCACCTTCAGGTTCCTCTTGCAGCACAGGAGGGATATCGTTTCCTACAATGGCGGAGACCAGGGGTACCTGAACGAGGTATTCACATGGT	MA_35705	24102	forward	exon	0.732	Heuertz et al. 2006, Chen et al. 2010, and Källman et al. 2014
1358-438	GGCTCTGTTACAGAGATTACGATTGCAACTGGAACGTGGAGAACCAGAGG[C/G]CCTATGCTAGTAATGTTGCTCATGCTAGATGGTGGAAGATCCACGACAAC	MA_8597011	292	reverse	exon	1	Heuertz et al. 2006, Chen et al. 2010, and Källman et al. 2014
208pg03780b	NTTTTCTCTGCAACTGACCCCAAGCGCAGTGCTCGGGACTCCCATGTTCCTGTATGTTTATATATACATATACATGTTAGTTTTGTATTTGGACAGGGGCAGGGATTTTACCAGACCTTCTTTGGTTGTGTAGGTCTTGGCTCCATTGCCTATTGGTTTTGCTGTTTTCATGGTACATTTGGCCACCATTCCCATCACYGGGACCGGCATCAACCCTGCAAGGAGCTTCGGAACAGCAGTGATTTATGGCCACAAGCAATCCTGGGATGACCATGTAAGTATTTATGCCCATTTTTTGTTTTTGTTGGGCTGTTCTGATAGTYTCTTATAACTGCCTTCAGTAGCTAAGGTTTTGACACATATATAGAGAGAGCTTGGGCACTGCAAGTGTAGTA[T/G…	MA_191627	2082	reverse	intron	1	Chen et al. 2012a
208PG06742k	TGCAACAACAGTTTTTTGAATTCCATCCCCAACGATCATGATATTGGTCTTCTTCCTTGAAACAGTRACATTTTCATARTACACCCCGGCTTTCACATAGATTACATATCGCTTACTGGTTAGCTG[A/G]GAAGGTGCATCCTTGAGAGCATCGACTATGCTCTTATACTTGCCACTCCCGTCCTTGGCCACAACAGCATCTGGTTGCATAGCTGCAACGGGCAGTTGCAGAAGTCGGCGATCTCGGGCCGATAACCACAGAGGGAATTCATGCTGCCCTCCTTGAACTAACCCGTACTGATCATAGAATTCTTGATTCAGATCAGCATTGTTCATTTCTTCCCCTCCCTCTGCCAAAA-GACGTCGCCTGTTGCTTGGAGGAGATGGAACTGTAAAA…	MA_2017	24372	forward	exon	0.976	Chen et al. 2012a
208PG09323e	CTTGCGGTGAATCTGATTCCGTTTCCCCGTCTTCATTTCTTCATGGTGGGRTTCGCTCCGCTGACCTCCCGAGGCTCCCAGCAGTACAGGGCACTGACCGTTCCAGAGCTCACACAACAGATGTGGGACTCTAAGAACATGATGTGCGCTGCGGATCCTCGGCACGGAAGGTACCTCACGGCATCCGCCATGTTCAGAGGGAAGATGAGYACCAAGGAAGTCGACGAGCAGATGATCAACGTGCAGAACAAGAACTCGTCGTACTTTGTGGAGTGGATCCCCCACAATGTGAAGTCGACGGTGTGTGATATACCCCCGACTGGGCTGAAGATGGCCTCCACCTTCATCGGGAA[T/C]TCCACATCCATCCAAGAGATGTTCAGGAGAGTGAGCGAGCA…	MA_219029	3739	reverse	exon	0.915	Chen et al. 2012a
208pg10156a	GCATATGATCCATTGCAGGTAGATAGAATCTCTTCTAGCATTTTTCACTGATTTC[T/C]CTGTCAGCATGTGATATATTGAATGATATAKGAtTTTTTTWNTGGCTGCATGATGTTTTCTGCAGATTAGATTCATTCTCGTACCTGCTGCAGCTGATCCCAATAATTATTGGCGGAACTGCAAGATGAATATCACAAGGTGTGCTCCATGGCAATTAAGAGTAATGGAAGGTTAGTTTCTGCAGTACCCTAGCCTCTTCTTTCTCCCAACTGCAACTGCAAACATTTTTCATGAAATTCCAAGTTTGGTTTTTAACAGGGCTTACTCATGTTTTCTACTCAAATCTGTTATCAATAACAGAATTCACAGATTATATGATCAGTGCATTAACACCAGTG…	MA_3303	2189	reverse	intron	0.965	Chen et al. 2012a
208pg10489b	AGTCGAGCCCTACAACAGCGTGCTGTCAACACACTCGCTGCTAGAGCATACTGACGTGGCCGTGCTGCTGGATAATGAGGCTATTTACGACATTTGCCGTCGTTCCCTAGACATTGAGCGTCCTACATACACTAACCTTAATAGGCTTGTATCTCAGGTAAATTGGGRTTTAGTGTGCTTTGAAGTTCCATCTGATGGYTTCTGTTGCTTGGSGTTTTAATGGTTGCCTTGTGATATTGCAGGTCATATCTTCACTGACTGCTTCCCTGCGTTTTGATGGTGCTCTTAACGTGGACGTGACTGAGTTCCAAACTAACTTGGTGCCGTATCCCCGCATTCATTTTATGCTTTCTTCCTACGCTCCCGTCATTTCTGCTGAGAAGGCATACCACGAACA[A…	MA_184192	8010	forward	exon	0.976	Chen et al. 2012a
208pg13085k	CAGCCAAGCTGAAGTCCAACTCTTGAAAAATTCACAATGCCACTCTTTGCTTAGCCTCGTGTTTTTTACTTTTTTCTTTTTGGGAGAAAGAAAGCAGCTACCGAGGAAGGAAGCGATCAAAGTGTGAATCAAATCAGGATTTGATGGAGAAACTCGAGTCGCTCAAGTGGGTCTGTCTTCTCCGAAGGTATGCAGTCCCATAAAGTCGATCCAACTGAATTTTTTACATTGGGTGATCTCAGAGTCTACGATGGACCTCGCTAGCAGAATTCAGATAATGATATGAKAGTTTTTTATTAATGTTTGCAGTGTTGGTAGATTAGGTTTTGTGCCATTCGATAGTAGGAATGGTTAGATGAGGACAAGGACATTGGTGCTGATGATCCAATAGGCGAAAAA…	MA_87536	22896	forward	no gene on contig	0.988	Chen et al. 2012a
208PG15708c	NGGTACTGTGTCGAATATATGAAAAGCACTACGCCAGTCAGAAGGCC[A/G]TGCCTAAAGAAAGCAATGAGTTATCATCATGCGTAGATCCAGAAGAAGATCAATATATGGCACCYGTTGCATCGAMWTCCCCTCCAGACATGGACGATAACAAGCTGCTCATCAATCTGCCGCGAATCAATTCCCTGAACAGAATAAACTCTCTTCTGAAATTCCCCAGCAGGGARATCATGAAGATGCCAGAYCCGAACTACAACCAGACGGAGCAACAATATTCCCGTGCAGAAACAGAYGCCGGTTCKAATTCCGGAGGCCAGGCGATAGAATATGGTCAGAATTCACCGTTCTGGAGAAACCAGCAATTCGGATACAACTWTGATCAGATGGCGCAGAACCCG…	MA_75192	12200	forward	exon	0.988	Chen et al. 2012a
208PG15708n	GCTATACCTGCATTGGCAGAAGCTTATTATTTCGATTCAAGGAATGGGTTTGTCAAGGGAAGGCACGGGTGGCGTGGCCCRGTCGGAACTCGTTACATTGTCGTTGATAAAAACGGGGGAGGGCATTTTGGCAGTGTTCAGGCTGCGGTTGATTCTATTCCAAATGGGAATAGAGAACGAGTTATAATAGAAATCAG[A/G]CCTGGCTTCTATCAGTAAGTGTTGTAATTATTTATTTTTGCTGTAGATCCATATCAATGTCTGGTTGTTTGGATTTTTTTTTT	MA_28575	21565	reverse	exon	0.935	Chen et al. 2012a
2-2937-01-10020-contigContig1-159	GACCTCCTCTTCTGGAGCTGATTGGATAGGTTTTGNCTGYAACNTNNNCACTTTGACAACCTCCTCCCCCTGTTGTTGTTGTCGCTGCTGTTCGTTATTTGAAGTGGAAATACCCTCCACAATGGGCACATATTTACCCTCTATGAATCC[T/C]TCACTGTTGAGACCACTCATAAATCTATAGGCAACCTCCTGTTTTCCTTTGNGAGNACCTGTCNNNTNNNNCGTTGCTGCNNNCNGNCTACCCTNCNNNTNTTTGCTCTTANNNTCTTTCTTN	MA_12190	17929	reverse	exon	1	http://dendrome.ucdavis.edu/NealeLab/crsp/
2-3867-02-10058-contigContig1-416	TCATTGGTATATACGATGAACCAGTGACTCCAGGTGATTGCAATATGGTTGTGGAGAGGCTTGGTGATTACCTTATTGATCAGAACTTCTAGCTACTCTTCAGTCAGTTATTATTATATTGGACAGTGGTGACACATTTCTATTATGATT[A/G]TATTTCTTGTTGGAATTAATTGCTCATTTMTGTCAATAAGTAATGGTGGAGTTTATAGGGATTAGAATACAG	MA_534242	7140	reverse	downstream	0.858	http://dendrome.ucdavis.edu/NealeLab/crsp/
2-3947-01-8466-contigContig1-166	CGTGTTGTTGGTGGAGTGGTAGCTGGAATGTTAATGGCTGCCAGTCCAGTTCAGGTGACAATATARACAGATTTCACAAGTAGATGTTCGTTTTGTTCTCTATTGGCTAAGTTTGTCTTGTGCAAATGGTATGTAGGTGATTGCAGGGAG[T/C]TTTATTTTGGACAGTAAAAAGGGTCAAGGCAAGCCTGAGAATCCTGTATCTTCATCAGGTTTGCCACATGTAGCTGCCTCTGGACATTTGGGAGCTAAGCATGGAGGTCCGGGAAGTTCTCCATTCAACCCAAGCTCCGGGGCTTCTGCT	MA_29855	1755	reverse	exon	1	http://dendrome.ucdavis.edu/NealeLab/crsp/
2-3947-01-8466-contigContig1-81	GCTGGCCCTGATGGTCGTGTTGTTGGTGGAGTGGTAGCTGGAATGTTAATGGCTGCCAGTCCAGTTCAGGTGACAATAT[A/G]ACAGATTTCACAAGTAGATGTTCGTTTTGTTCTCTATTGGCTAAGTTTGTCTTGTGCAAATGGTATGTAGGTGATTGCAGGGAGYTTTATTTTGGACAGTAAAAAGGGTCAAGGCAAGCCTGAGAATCCTGTATCTTCATCAGGTTTGCC	MA_29855	1841	reverse	intron	1	http://dendrome.ucdavis.edu/NealeLab/crsp/
2-5636-01-9736-contigContig1-142	AATCCCCGCAAGAGCACTCTCCMTGCTTGAAATSATGATTGCAATTTCCATCCCTCACAATAATTATCTGCCCGGTAATCTTGGAAATGGCCTTTGTGGTACTATGACAACCTCCACACATACGAAGGTTCTTGATGACT[C/G]GATAGGCATTCCAAGAGATGAGTTCATCAGCCCAAAAGTAATGGCCATCTTYTCACTGTGGCCACAGAAGATATTTTCAGTGTCCTCTTCGTCCACATGAAACACATTATTTGGTGTACAGATATAACCTGCTTCCTTCATTTCCCTAGC	MA_109221	1478	forward	exon	1	http://dendrome.ucdavis.edu/NealeLab/crsp/
2-5668-01-9743-contigContig1-111	ACTTGATTCACTGTACACAAATCTCACGGGTTGGAAATTTTCTGAAACAACCAGAATATtTATTTTGGAGGAGGAAGGTCATTCTTAATACACAACACTGGTCCGGTAG[A/G]TGCCTGCCTTACATTCTGGTCAGRCTTCCTCACACcaCATCTCAGATGGACAAGAATGGGTGTGCCACTCCATACAATGATGTTGCTCAGGACTACAACAAATTACTCAAGGAAGCAGTCATACAgCTGAGGACAGATCTTCCAATGGCA	MA_10061167	5278	forward	exon	1	http://dendrome.ucdavis.edu/NealeLab/crsp/
2-5668-01-9743-contigContig1-237	AATACACAACACTGGTCCGGTAGGRTGCCTGCCTTACATTCTGGTCAGRCTTCCTCACACMRCATCTCAGATGGACAAGAATGGGTGTGCCACTCCATACAATGATGTTGCTCAGGACTACAACAAATTACTCAAGGAAGCAGTCATACA[A/G]CTGAGGACAGATCTTCCAATGGCAGCAATAACATATGTTGACATGTATTCAATCAAATATGGTCTAATAACAAATGCCACAAAGGAAGGTACACCATTTAACWTCCTCTTCTGATGCTATTGGTCTCGGTATAACCTCAAATATTAATTG	MA_10061167	5405	forward	exon	1	http://dendrome.ucdavis.edu/NealeLab/crsp/
2-5668-01-9743-contigContig1-340	GATGTTGCTCAGGACTACAACAAATTACTCAAGGAAGCAGTCATACARCTGAGGACAGATCTTCCAATGGCAGCAATAACATATGTTGACATGTATTCAATCAAATATGGTCTAATAACAAATGCCACAAAGGAAGGTACACCATTTAAC[A/T]TCCTCTTCTGATGCTATTGGTCTCGGTATAACCTCAAATATTAATTGGAGGYGATTCCTCTGTCAACAGTGTTTTGATGCAAAGAAATATTCATTGATTGAGTGTGCAGGTTTTAARTATCCTCTGAGAACATGCTGTGGATATGGAGGT	MA_10061167	5508	forward	intron	0.965	http://dendrome.ucdavis.edu/NealeLab/crsp/
2-5668-01-9743-contigContig1-457	ACAAATGCCACAAAGGAAGGTACACCATTTAACWTCCTCTTCTGATGCTATTGGTCTCGGTATAACCTCAAATATTAATTGGAGGYGATTCCTCTGTCAACAGTGTTTTGATGCAAAGAAATATTCATTGATTGAGTGTGCAGGTTTTAA[A/G]TATCCTCTGAGAACATGCTGTGGATATGGAGGTTTGTACAATTACAACAGGATTGTGGGYTGTGGAGGCAAGGGYACGTTGAATGGAACCCAAGTRGAAGGAAGATCCTGCGAG	MA_10061167	5625	forward	exon	0.9	http://dendrome.ucdavis.edu/NealeLab/crsp/
2-6313-01-8536-contigContig1-81	ATTGAATATTTGATTATAATACCTAAAGATCTTAATTAAACTAAGTATATGCTTGTGCTGTACATACATCAATGCCTAG[A/G]ATCATCTTTAACAGACATTTATACAAATTCATTMTGTCRATTGGGCTGMAGGTAACRATTACTCATGATATTTCTTGTGTATTTTGGTTCTTCTTCAGCCTTCAATTGACGAGGATTCAAATGATTGCCTTAATTTGGAGTGCCCTCGAA	MA_8687206	6884	reverse	intron	0.899	http://dendrome.ucdavis.edu/NealeLab/crsp/
2-7725-01-9780-contigContig1-111	ACTGATTCTTGTGACTATCGAGGAACTTACTCTTNNNGTAAATGTGAAAGAAATTGTGGTCAACCATCACAAAATCTGTAAGTTTATTACCATGGGTTAAGTTGGAATT[A/C]TTTTTCTTTTTCATGATGCCCTGTTATGTGTTGCAAAACTCACCCTTTTTTTGGATATATTTTTAAACCTTTTTCATGATTTCTTAGTTCTTAGCTAACTAAATGGTTTGTCNNNTATCATGTTCCTCGTTCTTGGATTCAACCAACTGG	MA_207283	5351	reverse	intron	0.935	http://dendrome.ucdavis.edu/NealeLab/crsp/
2-7725-01-9780-contigContig1-369	TTGTCNNNTATCATGTTCCTCGTTCTTGGATTCAACCAACTGGTAATGTGTTGGTGCTCTTCGAAGAGGTGGGTGGGGATCCCACTCAAATCTCCTTCATGACACGTTCTGTAGGAGTATTATGTGCCCAAGTATCAGAGACACATCTTC[T/C]ACCTGTAGATTCATGGAAATCAAGTGTAATGAGTGGGTTGGAAGTTAACAAACCGAATGTGGAAGTTCAATTACACTGTCCATCATCTGGTCAACTCATCTCTTCTATCAAGTTTGCAAGT	MA_207283	5092	reverse	exon	1	http://dendrome.ucdavis.edu/NealeLab/crsp/
2-7803-01-8639-contigContig1-118	NNTTGGATCATACCTATCATCAGGATGATCACCATAAAGCCCAGTAAAGACAATACCAACGCTCACATTCTTCATTGTAACATTGGATATGTAGACATCCTTCACATAACCACCCC[T/C]CCTGGGGCTGATTTTATTCTCAGACCTCTCCTTGAGTTGAAAATCTGAAGATCTTGAGCATGGACACCTTTGATGCCCCCAGACATTTCACTGCCCAAA	MA_88519	13670	reverse	exon	1	http://dendrome.ucdavis.edu/NealeLab/crsp/
2-8491-01-8674-contigContig1-450	TTTGGGGCAAGTTTGTTGATTTTAAGAATCTARAGTAGTAAATTCTCAGATCYGTAAAAGTAATTGACCRGGTAAAATGATATGTTGATCCTAGTCAAACTTAATTAAAGTCTAGTGCYAATAGAATGAATGCCAGAAGTCAATGCAAAG[A/C]AGAATTAAAAATCAGAACATATTTGATAAACAAAATACTTATCAGTATGTGTCAAGTTGAAGAACTATATTGATTGCAATTGCAGGTYGATGTTGGGGACTTCCTTCGTT	MA_10435333	3244	forward	intron	0.609	http://dendrome.ucdavis.edu/NealeLab/crsp/
2-9455-01-9792-contigContig1-165	ACCAGGATGCAGCTGGATAGAGGTGAATAACAAAGTGCATTCTTTTGTTGTAGGTGACACATCACATCCAGTAACCGAAGAGATCTATGCTATGTTGGATGCATTGGYYGGGCAGATGAAGGAGGCTGGGTATTTACCAGACACAGACTT[T/C]GTGCTGCATGATGTCGAGGAAGAACAGAAGAAGAACCTCCTCTGCTACCACAGTGAAAAGCTAGCAATTGCATTTGGACTTATCAGTACACCTCCTTGGACGTCTATCACAGTCACCAAGAACCTTCGTGTCTGTGGTGATTGCCATATT	MA_10436764	8107	forward	exon	0.976	http://dendrome.ucdavis.edu/NealeLab/crsp/
2-9465-01-8708-contigContig2-100	GTTTACTCAATCTTCAAGGAGCAGCAGCGATGACCGGAGTAGTGCTAGAGGAATTGGCCCTCAAATAAATCTGGTAATTTGCCTTCTTGATTTTTACC[A/T]TACGCAAATCCTCAATCATGTTATATYAATTSCATCATTTTGGTACATTCTATTCTATTTATTT-----ATGTTCTTGTGATTCCTTATTTAT----GTTCTTGTGATTCCTTATTTTCATGCAGGAATGACGGGCCTAACATTGCCGCC	MA_9269554	1188	forward	no gene on contig	0.772	http://dendrome.ucdavis.edu/NealeLab/crsp/
2-9665-01-10278-contigContig1-89	GCTTGAATGAAACAGCTTTAGATAACAAGTTAAAGACTACTTCTCGGAGTAAAAGAATGAGATCTGAAGATTGTGCTGGAGTTGACT[A/G]GTACAAGATATGGACATTGAAGTGGAGACTGTTAGACAAAGAAAGAAAAGGAATACAAGCAATGAAAATGGATACAGTCCYGTGAYGATGCCGGCAGAGGGAGGTTCAGTGATCAGGCCAGATGATGACAATAACTCCAGTGACATGAAA	MA_171460	3101	forward	exon	1	http://dendrome.ucdavis.edu/NealeLab/crsp/
2-9930-01-8728-contigContig1-104	AGACGAGGCCCTCGCCATCAACTGTATCCACAGCCTGCAACGCGTCTCTAAGAATGGAAGGGATTCCATATTGTCCACGTTCTACAGCATGAACCCCAAGAT[T/G]TTACTGTAGTAGAGGACGAGGTCGACCTAACTCATGAGGATTTTGGTTCCTGTTTTAGCGAATGCCTTCGTTTTTTTTCCTTGTTTTTCGATTCACTAGAGGAGAGCTTCTCTAGAACGAGCAACGAGAGATTGATGCTTGAAAGAACCA	MA_99004	16125	reverse	exon	1	http://dendrome.ucdavis.edu/NealeLab/crsp/
2PA08PG07229k	GATAGTTCGATCCATGCCGTCTCCGACCAACATGAGATTCGTCTTGCTCGGAGGAATTCTCACGATCTCTTTATAaACCCCGGCTTTGATGTAGATTACgAACCTCTTCGCGGAGTAATCCGGGGCACTGTCCACCGCgGCTTGAATGGTGGAAGAATATTgCTCAGACTCAAGCTCTTCTTTGACCTTGGATACTGTTATGTTAGGGAcCGATAGcTCCcTCACTTTGGGTAGtACATCCAGAAGATTTTGGCTTTGC[A/C]GGTGATCTGGAAATGTAGTTGAgGAGTTCCTGGATCTCTCCGTCTGTGGAGGTCTCCATGATTTCATGTTGTGGCCGTAAGTATCCAAGGCGTCCAGCATGCCAAGGGCGGTGCTGGTTAACCTCATCACCCCAC…	MA_54974	13294	forward	exon	0.996	Chen et al. 2012a
2pa08pg15085e	TATCCAACCGGGCTTCGCACCAACAGAGCTACAGAAGCAGGCTACTGGAAGGCCACAGGCAAGGACCGAGAGATTTTCAATGCACGGAGTTCTTCACTCGTTGGGATGAAGAAAACCCTGGTGTTTTACAAAGGCCGAGCTCCGAAGGGAGAGAAGAGCAACTGGGTGATGCATGAGTATCGTCTCGAGGGAAAATTTTCATACAATCAACTCCCCAAGACTTCCAAGGTAAATACTTCCATATCACCTCTATCCAATCTCTTACTGTGTGtgCATCTCAGAACGTTTTCAATgTATATGTAGTGTAGTGTTACCAGGATCATGGTTTCTGATCTGTGCAAGTATCATTGTTTGGTGTTTTTAGGGTTTTCAACTTTGCATCCCTATGTTGCCATTCTA…	MA_16595	5698	reverse	exon	1	Chen et al. 2012a
2paPgMYB16Bf	TTTTCTCCTCTGTTGCTCTATGAATTCYCTTACGTACATATTAAACCTGGATCTGCTTGAAAATCTCGRYTCTRAAGTTCCAATTGTGGCCCGAACTGATAWNTAATCAGTCTGTGAAACTGTGCAGGTGGTCTCTTATTGCAGGAAGATTGCCTGGGCGGACGGACAACGAGATAAAGAACTACTGGAACACCCACATCAAAAGAAAATTGCTGAGCAAGGGAATCGACCCCCAGTCCCATCGTCCACTCGGCCAGCCCTACAACAGCAACAATATCG[T/C]CGTCTCTCGGTCTCTTCCTGACCACGAAATTCCGGCATTGCAGAACCCTAGAACGCCGGAGATTGCAGACTTCTTCCGACACGACCGATCGGAAAGCTCGCCTATCGAGCCGGYG…	MA_101790	31626	forward	exon	0.915	Chen et al. 2012a
2paTC1669g	GAGTTGGCAGCCGGCACTTAACCCATCAAAGCCATGGATCTGACATACAACATATAGTGGATGAAAGCTATTTGATACAAGGAGGAGGAAAGACATGGCGTGGCCTGGCCACAGCTG[A/G]TAGTTTARGAAGGGGTGAAGTTGAAATCGTAGACTTTTTGGCCRSKGGGATAGAAGAGGCCGAAATCTCTTTYGAACTCCTGCCCGGGCTTTAGATCTTCATTAAACAGACCAAACAGATAGACTTMCATGKCCACGCCRGGTCKCCTGGGAGTCCCARCGTCCGACAGAACATGGGCCACAAGATTCGAATTATAAGTCCKGGCRTTGTCGGGGTTCTCGGCATCGGTGTTCGGGCCTGACCAYGGCCACCCGGTCTCCGTAACCACCACCGCTAT…	MA_10426734	6452	forward	downstream	0.732	Chen et al. 2012a
2TC1904e	TCGGTAGTGCTGGATCTGGCAAAACTGSKTTGTCTCGGCACAATACTCTGGAAGACATTTGGTGTGGTTTTTGCTGCAAGATTATATGTGATCACCTTA[A/G]GTATGGGATCAAAACAGGACTGCCTTATGTTTGGAGAAAGGAACTTGGGGATCCTGTGGTTAGTCTGGAGGGAGATTTAAAGGGTGTTCAGTGGCTTGAAGAGATTGTGCCATTTTTCCAAACAGTTCGTCTGCCTCGCTCTGCCCTCACTGTGGAAGATTGCTTCGYGGAAATCGGTAAACAAGTCAAGGAGAACCTCAAGAATGCGGATCCTATCTTTGGTGAAATTGGYTCCATGATGGAGGATTGGATCAAAGCATGGAAGTCAGTCTCATCTTGATTYATTTMATTTCTA…	MA_18309	7081	forward	exon	1	Chen et al. 2012a
2TC6856a	GCACGACAGTTGGATTGCAGGTTCAATTCCATACCTGAACGCTTAGAGGATATAAATATTGAAGGGAGASTTTATTGCTTTAAAATAAGCAGGRACTTAAAAATATATCTACTATTGAGGCTATCTCAATCAACTGCTCTCGGTATGAAATAATGGGAATTG[A/G]TTTTTTTTGGTGAATAGAACATCGGACCTTTCTTTGATACATGGCCGACGGGAATAAGTGGTCCTGTGAAATTGCTGGGACTTAGAGATGGTCCAATGGATTTGAGCTTCCAGACGTGGTATTACCAGGTATTTMCTGCCAAACTAGGTCATGCTATTCATTTGTTTTCTGCCACTTTCTCATCTGGTTTYCACGAAGTAATAATCCCAGCGAGTTATAGCTAGGAATRATT…	MA_217488	4913	forward	intron	1	Chen et al. 2012a
2TC7885a	GGACCACTCCCCTCAAAGGAGAAAGCCTCAAAGTTTCGTTAGGCTGTTACTGGTATTCTCATTGAGATCTTGTTTGCCAgCCAGGCTTTCTTTTCgTCTGGGTCGATGAAACTCTGGCTCACATACTGCCCgATCTCaCCATCTTTCAGTTGCCTCGCCCAGTTCACTCGCCCAGgCGTATTACTcCCTGGCCCGAAACACTTgTATTCATAGAAGCATGCACTCCcTTCTTTCTCCTGTGAATTCCAGTTATGCCAACCcTCTGGCCTGATgCAAGCATCCATCCATGTGTAAGCAAATACAACTCTGGCAAATGATTGCCATGGGCGTCCcAgATAaGCATAATTGCTCTGCCCATTACCAGTAATAACACACCTGCA[T/C]GACGgCCATCACTG…	MA_10428625	3612	forward	intron	1	Chen et al. 2012a
AP2L3-2319	TAGATTTCATAGATAAGAAGATATGTGTTTTATTTTATATTCTAGACAAATTCCATACAATAAACAAGAAAGACTAATCCTTTCTTTGAAAACAAAAGCA[A/G]TTTAAATACCGGATCTTACTACTTTGTTGATATTCTGACATGTTATCTTATCTGMAATTAAATACTAGTTTGTTTCTGATTTGGGATGAGCTTTTAACCA	MA_2193	67395	forward	intron	0.813	Chen et al. 2016
AP2L3-2842	CATTATATGATGTAGGGTTTACATYGTTAATTCTTCYTCTTCGATTTTCTGAAGGTGTATCACCAGGAAAAYACCTGTGCTCATATTCTCCTGACCAAAT[A/G]TACTCCAATACAGTTAGGGAATTGTCATATCCTCCAAAGACTTTAGGAAAGTCTGTGAAGCCTGYGTATTGTTTTCCCCACCAATGCATCTGCAAAGACT	MA_2193	67918	forward	intron	0.965	Chen et al. 2016
AP2L3-2907	GGAAAAYACCTGTGCTCATATTCTCCTGACCAAATRTACTCCAATACAGTTAGGGAATTGTCATATCCTCCAAAGACTTTAGGAAAGTCTGTGAAGCCTG[T/C]GTATTGTTTTCCCCACCAATGCATCTGCAAAGACTATTTGGACTGTTTGGTGTCATATTTTAATGCAGTAATGGCTATAAATATGAAAATTTTTAGAAGA	MA_2193	67983	forward	intron	1	Chen et al. 2016
AP2L3-929	GGCATATGATAGGGCTGCTATCAAGTTTAGGGGAGCGGAAGCTGATATAAATTTCAACCATAGTGATTATGAgGAGGATATGAAGCAGGTAACTTTCTTA[T/C]ATTCCAGGAATCCCTTGGCTTTACTTTGTGTGAAGCCACAgAATTTATTGGTaGCGTTGCTGACGATCTTTtATGTCCGATTGACAGATGAACAATCTTT	MA_2193	66006	forward	intron	0.935	Chen et al. 2016
ARF-102	ANTCTGTTGCACTACCTTTAAACACTGGGRYWTYCACTGCATCGGATTCTTTACTCTCTCCTCTTTTTAAGTCACCACAAGCAAACAATTCTGAATTGCA[A/C]CTGTCTACAATATCCCCAAGATCTGTAGTAAGTGACTCTCGGAAAAGTGATTTATATTGGGATTTTTGGCAACCTTTTCCTTCTGGACAGAGTCCATCAC	MA_69854	3648	reverse	exon	1	Chen et al. 2016
ARF-450	AGCAGCATCACCTTGCTTCAGAAACACCTTGTCCTCAGGCAAAAGACATTAGCAAAGTGAAAGGAGAGCGGAACTGCAAACTATTTGGATTCTCCTTGCT[T/C]AAGGAATCTGCTTGTGTAGATGATCCTATTAGTAGTGCAATGACGGAAGATGGTGTCAGTTCAGATGGTGGTTTGCATGTGCCATCAGGTGATGGTCCTT	MA_69854	3300	reverse	exon	1	Chen et al. 2016
ARFL-418	TCTTTCTGATGTCGGATCCAAAGAATCACAAGGAAACTGGTTCGTGTCATTAATCTCACCATCTCAGGCAGATTTTTCTGGAACACATGCTCTCGGAAAG[A/C]TGGAAAGAAATCCTACTAGAAGTATTGGAACTGGCAACATGGGAATGGCTGTGCAGCAGCCTAATCTCCTGTCCCGGGAAATGCTGGAAGAGAAGGGAGT	MA_92651	15187	forward	exon	1	Chen et al. 2016
ARRL-1216	TGTAGTGAGTACCAGCACCAATGCCAGCAGCAGTGGTCCCGTAAGCTCTAAGAGGAAAATCTCGTCCGGAAGAGCTAGAGGCAAAATGTCTGAGAGGCGG[T/C]CCCGCGTTGGTGGCCTGACATCGSTATGACCCCATCRATATTGACATGAAGGCATTCATTGATGTTATTCCCCGCATTTTAAGGGGCTTGTGAGTTGTTC	MA_5702918	1410	reverse	no gene on contig	0.949	Chen et al. 2016
ARRL-1418	CTCTATGACCAGAATACGGGATTTYTACTTGCCAGACTTCCATAAGAATACAACTTAACAGGCGAGTTCTCGTATTTTCCCTATTTTTTTTTTTGTTATC[T/C]CTCCTGCACTCCCCGGGATTTGATCATGGGTTTCATGAAAATCAGCTTTAGCAATGGAAAAGTGGAGAGCATGTTTTACTCYTAAACACCAATTGGTTTA	MA_470416	5349	forward	downstream	1	Chen et al. 2016
ARRL-214	TCAATGCGACGAAATGCATGTATTGGCAGTTGATGATTGCCTGATAGAACGGAAGGTCATTGAAAAGCTTTTGAAGACTAACTTTTTCAAAGGTGCGTTG[T/C]TCCGTTATTTAATGTCCGTCGTCTCCAGACATMGYTTGCCGCTTKAGAAAATTAAGGAAAGTTTAGCGAAATTATCGTCTTGCCGCTTGGGAAATTAAGA	MA_470416	4116	forward	intron	0.988	Chen et al. 2016
ARRL-614	GCCAGTAACGTAAAGGCATCGTTCTAATCTTATCAAACCTTATTTTCTTTCAGCTAAAAAAAATATTAGTGGAATCTTTATGAACGCATCTTTAATCTGT[T/G]TTTTTTTTNNNCTGTGATCCGTAATATTTTCTGTTACTCCAGGCGTTCAAGGTTAATATGATCATTACCGATTATTGTATGCCGGGAATGACGGGATATG	MA_470416	4516	forward	intron	0.813	Chen et al. 2016
BB-PF00847-11m	GGAAGAGGCCGCCAAGGCGTATGATGCAGAGGCTAAAAAGATCAGAGGCA[A/G]AAAAGCCAAGCTTAACTTTGCTGATGACTCGTGTTCTGTAAAAATRGACM	MA_37766	1318	forward	exon	0.915	Pavy et al. 2013
BIF2L2-1041	GGTCACTGGAAAACAGGAATAAATCGCTCAGAGCGCAGACCGAGAGAGAGATTCTTTCTTGTTTAGATCATCCTTTCTTACCGACATTGTATTCTCATTT[T/C]GAGACAGATAAGTTCTCGTGCCTGGTCATGGAGTTTTGCAGTGGAGGGGATCTACATAGCTTTCGGCAGCAACAGCCTTGGAAACGCTTTTCTGAATCCG	MA_137887	8273	reverse	exon	0.949	Chen et al. 2016
BIF2L2-1425	CCGGTCTCGATCCTTCACGAAGAGTCCCTGTTTACTGCGTTCAACCCTCTTGCATAGAGCCTTCATGCGTGACCCCAGTTTGTCTGCAGCCTTCTTGTTT[T/C]AGACCTCGTTTTTTACCTCAGAGATCCAAGAAAATACGGAAACCAAAGAATGAGATGGCAAATCAGTCAAACCTTCTTCCAGAGCTCATTGCCGAGCCAA	MA_137887	7628	reverse	exon	0.988	Chen et al. 2016
BIF2L2-1560	TACGGAAACCAAAGAATGAGATGGCAAATCAGTCAAACCTTCTTCCAGAGCTCATTGCCGAGCCAACCAGTGCTCGATCGATGTCATTTGTGGGCACTCA[T/C]GAGTACTTGGCTCCCGAAATAATCAAAGGGCAGGGCCACGGGAGYGCTGTCGATTGGTGGACATTTGGGATATTTTTATACGAGCTGCTCTACGGGACTA	MA_137887	7493	reverse	exon	0.915	Chen et al. 2016
BIF2L2-423	TGCAAGTTTACGAAYCAGGCATGTTCTAGTAGTTTGTAATTTTTATTCAGATGGCCAGCCCATACATGCAGAGAGCAGACGATTGCAATCAGAGCATGGT[A/G]TCAACAGAATCAGCGAGAGAGAAGAGTACTGATTCATGTGTTCCAATGAGTGGGACACTCAGTACAAGCAGTAGTATTGATGTAAGTTTCAAGAGCAGTC	MA_137887	8942	reverse	exon	1	Chen et al. 2016
BIF2L2-747	GGCTTGAGTGTGTTGAAAGTGGCAAGAGTAGCCTGAGCGTGGCCAGCTACAGAAGCAGTGTTAGTGACAGCAATGAAAGCAACTGTAGCAGTTTGAGCAG[T/C]TCTCTAAACAAACCACACAAAGGCAATGATCCCAGATGGGACGCCATTCAAGCTGTGAAAGTCAGAGATGGCTTTTTGGGTTTGAGTCATTTCAGGCTCC	MA_137887	8617	reverse	exon	1	Chen et al. 2016
c40949_g1_i1_553	TTATATACATAACCTCAGTCTACATACTGAACCATACAAGAGCTCGCAAATTTTTGGTCAGTTGTCAGTGCGACCATTGCAGCAATTACACAAAACATACAATTTGGAGCCCACACCAAACACAACAAATGCATATAACTAGATAACCATTACATGATGGTCTGACCACTTCTCGATTTAATATCTTTCACTTGAGATACTCCATCTTTATTACCATTAGCAGAGACCGCGG[T/C]TAAGTAATAATTATTTGTACCTGTGATTGTTGCCGGAAGTAAANCATCCCGATTAGACTTTTTAATAATATAGGGAGCCTTGCCACCAATTTCCTCTTGAAGCACCCATATTGGACGAGCTTGTGTCATCCTCTGTATTATCCTTTATCTGTTGTTTAGACC…	MA_74762	6193	forward	exon	0.8	Heer et al. 2016
c45916_g1_i1_298	CAATCAAATAAAAGAGTCATTTCCAAGATTTGCTGAAAGTTCTAAAGAATGCTAAAGATCTAGTGGCAAACAACAAAAGGCTTTTTGCCTAACCAACCAAATCCTCCATATAAATATAAGTGCCCGATACTCATTACGAAACAACCAACACTAATAACAGTGGTATCGTGTAAACAGATACCAATTTAGTTATCAAAATATGACATAATATGCCCAA[A/T]TCCATGTTCTTGCACACCTGTCAATTATTTTTACAGCCTTGAAAACTACTACAAATTTCCATGACCTAGGAATATGTAATATCCAAATCACTCAAGATTCCAGAGATTTGAGTATTTCCTCGGCACTGGAAACTTCGAAACTTCCACCTTCTTCTATATTTGCAACTTTAACTTCAA…	MA_10431249	16992	forward	downstream	0.965	Heer et al. 2016
c48892_g1_i1_bp_244	AATGGCGAATAGTAACAGGTTGTGATCCAAAGAACACCAGATGGAGTTACCACAATGGGGGATCCTGGCCAGTGCTCTTGTGGCTATTCACTGCAGCCTGTATTAAAACGGGAAGGCCACAAATGGCCAGAAGGGCCATTGAACTTGCTGAGAGCAGACTATC[T/G]AAAGATGGCTGGCCTGAATATTATGATGGGAAGCTTGGACGATATATTGGAAAGCAGGCTCGAAAGTGGCAAACCTGGTCANTTGCTGGATATCTTGTAGCCAAGATGATGCTTGAAGATCCATCTCATTTAGGTATGATAGCATTGGAGGAGGACAAGAAGATGAAGCCCTCCCTCACTCGATCAGTTTCTTGGACCATGTAAAACAGGGAAATTCTAAATTTTCAGATC…	MA_14060	46120	reverse	exon	1	Heer et al. 2016
c59670_g1_i1_426	TTTTGCATCGATTCCCAACACATTATCCTGGCCTCCAAGAACACAGTAAAGTAGTTTTCTTTGGCTGTTTACATTTTTGTTCAGAACCCAATTCATGCTTTGTGTAATTGGGTGCATACTACATAGTGTCTTGATACAATTGAATCCATGGCTGGTATGATACCACAACCAACTGCATTCCTTCT[A/G]CAACAACCCACATGCAGAAAACCCACACTGAGTTCTCTNCCTTCATGCCTCTCTGGAATCCCTTCAAGAGCTTCAGGGGCNCAGGACTTGTTCAGGACATTTGGGTACTTGAGCCTTGTGAGGACAAGGCCCCGGGTTGCAGTGAAAGCAGAACAAAGTGGAAGTGGGGGGGTGAGTTCTGTGGTAAAAGCAGAAGATAATGGAACAGG…	MA_10427346	12296	reverse	exon	1	Heer et al. 2016
c60934_g1_i1_533	TAGGATGCAAATTGTGTGTAAGCTTGTGCAGTATCCTAAACTAAAACATCACATTTACTTATAATTCTTTCAGAAACTCAAGTAGTTCATCTGAAACTGACCCAGGGTATTCCTCTTGTGGAAGAAGAGCACCTGGAACTTCAACAAATTTAGAAACCCCTTTAGCGCCACgAAGAGCATCCATCTCAGCTTTTGAGCGTTTTGGAGCATTC[T/G]TTGTTGTCATAACCAAAAcAGGAACCTTACTTTCTAATTCAGCAAATAGTGCCAAAAACTCCTCCCTTGATTGAACAGGATCTAGCATGCCTGTCAAAAAGGCCGCAGGTGCATAACGAGCACCTTCTCTTTTCGTCAAAGAATATCTGCTCTCAATAAGAGATGAACTCACATTCTTGGAA…	MA_10432498	6684	forward	exon	0.976	Heer et al. 2016
c62563_g1_i1_716_HT	CTTGCTACTAGCATCGAATTCTCAAAATATGCAAAACGTAATTCAGGGGCTTCAGAAGCTAGACCATTAGCCTCTATTTTTATTGACATATGCCAAAAATCCAGTAGCTACAGCCTTTGGCTGTGACCGAACACGAGTGGAACGCCGTAAAGCTGCTTCTTCCATGGCAAACTTCTGTGCAATGTCCTTCGACCTCCTCTGCATTGCATTACTAATCCTTAAGTAATGCTTCTCTAACTGCCTTTGTAAAGCCATCTCTCTCTCACCCTTTGGATTCAGGGAGCCAATTAACGCATCAATCTCTTCCTTTGCACT[A/G]TAGTAGCCCCACCAAGTAGAATCTTGTTTTTCAACAAAAAGTCGCCCCTCTCTACGGAAAAACCAATACCTGTTGTGAG…	MA_5536	20060	reverse	intron	1	Heer et al. 2016
c64546_g1_i1_691_HT	AAATTCCTGTATGCATCATGATACAAAGATTGATATATAAATAAATTACAAATGAAGATGTCATTTGTTCATCTATCTGAACCACAGTTCATGATACTAAAAATTGCAATACTGAATGCTAACTTTACACTATTACAAACAACTATTAATATCATCCCAGTTAATGTCCATGTCCAGAGAAGGAATACTGAGCAAATAATCGTCAAGCTC[T/G]GCCCATATCGACGAGGCCGAGAAGGATGGCATGCTACACAAAGTATCCGTTTCTGTATCTGCCTGTGTCTCCGACTTGGAGGCCGAAGGAGATTCGGATTCACCAGCTGAATTCAATGCTGTAATGGTGGAATCATCACTACTATCAGACTCACAAGTCTCAGACTTGACAGACACAACATCAT…	MA_425410	3321	reverse	exon	1	Heer et al. 2016
c67201_g1_i1_237_HT	GGCAAGGATTCAACGCCTCAGAAGAACCACAGCCACTTTACTGACAACTGGCCATCGTATGTTACCGGCAACCTGCTGAATGGCATATCGTGATTCATAGGCATACGATTTTGTGATCATTTCTTCTTTAATGCTCTGAGATTGCATCTGGATCGGCCAAANGCACTCGCAGATTCCAGGNTNGAGGTTTGATCTCTCNGCAGGTTCTGAAGCTCTGAAAACCGTCGAAGTCCTAG[A/C]GAGAAGCCTGTCCCAGATCTCGGTTAAAATGGTGGAGGCATTCAGCGGCGATGAGACTGCTCCATTCTTCGGCTTCCTCGGGGCGGCCGCAGCGCTCGTGTTCTCCTGTATGGGAGCTGCGTATGGGACTGCGAAGAGTGGCGTGGGCGTGGCCTCCA…	MA_10427091	16142	forward	upstream	0.877	Heer et al. 2016
c67201_g1_i1_322_HT	AGGCACTCGCAGATTCCAGGTTCGAGGTTTGATCTCTCTGCAGGTTCTGAAGCTCTGAAAACCGTCGAAGTCCTAGAGAGAAGCCTGTCCCAGATCTCGGTTAAAATGGTGGAGGCATTCAGCGGCGATGAGACTGCTCCATTCTTCGGCTTCCTCGGGGC[C/G]GCCGCAGCGCTCGTGTTCTCCTGTATGGGAGCTGCGTATGGGACTGCGAAGAGTGGCGTGGGCGTGGCCTCCATGGGTGTGATGAGGCCGGAGCTTGTGATGAAATCGATTGTTCCAGTCGTCATGGCTGGAGTGCTGGGTATCTATGGTTTGATTATTGCTGTGATTATCAGCACAGGAATTAACCCCAAGGCAAAGTCCTATTATTTATTCGATGGCTATGCGCATCTTTC…	MA_7212560	1185	forward	exon	0.737	Heer et al. 2016
c67201_g1_i1_466_HT	AAGCCTGTCCCAGATCTCGGTTAAAATGGTGGAGGCATTCAGCGGCGATGAGACTGCTCCATTCTTCGGCTTCCTCGGGGCGGCCGCAGCGCTCGTGTTCTCCTGTATGGGAGCTGCGTATGGGACTGCGAAGAGTGGCGTGGGCGTGGCCTCCATGGGTGTGATGAGGCCGGAGCTTGTGATGAAATCGATTGTTCCAGTCGTCATGGCTGGAGTGCTGGGTAT[T/C]TATGGTTTGATTATTGCTGTGATTATCAGCACAGGAATTAACCCCAAGGCAAAGTCCTATTATTTATTCGATGGCTATGCGCATCTTTCATCGGGACTGGCTTGTGGGCTCTCGGGTCTTGCTGCGGGTATGGCTATTGGTATTGTCGGTGATGCCGGTGTCAGAGCAA…	MA_7212560	1329	forward	intron	1	Heer et al. 2016
c67201_g1_i1_563_HT	GTGATGAGGCCGGAGCTTGTGATGAAATCGATTGTTCCAGTCGTCATGGCTGGAGTGCTGGGTATCTATGGTTTGATTATTGCTGTGATTATCAGCACAGGAATTAACCCCAAGGCAAAGTCCTATTATTTATTCGATGGCTATGCGCATCTTTCATCGGGA[T/C]TGGCTTGTGGGCTCTCGGGTCTTGCTGCGGGTATGGCTATTGGTATTGTCGGTGATGCCGGTGTCAGAGCAAATGCACAGCAGCCAAAGCTCTTTGTTGGTATGATCCTCATATTGATCTTTGCGGAAGCACTTGCACTCTATGGCCTTATAGTTGGTATTATACTTTCTTCTCGAGCTGGCCAGTCACGATCAGATTAAAGAAGTTGCAGTTGGTTTTCTGTTTACATTGT…	MA_10427091	16682	forward	exon	1	Heer et al. 2016
c67681_g1_i1_1315_HT	CTTTCCCGAAGGGACTCCCCTTTCCATCTGTGAGCAAAATGAAAAGACTCCCCCCATCCATACTCATAGAAACTAGTAGCGAGATCATAGTATTTATTTACCATGTCCGTGTAGTTAGATTTTCTCGAGTCTTCGTCACCACCATAGTACATGTGATATTTTTCATACTCTTCAACTGCGGTCAGCATTTGGCC[T/C]TTCTCAATGTTGCCTCCCACTCCTGAAGCCAGATCCATCGCTCCTCCTACTGTTGCCATTCCTGAAACAGAGCTTTAGTGAGCGATTCAATGAAGCTTTCTGAAACCACAAAATTGTTAATGGCTTCACTGTTAGGATTCAAGGATTAAGGGATTATAAGGAGAACCAGGAATCCCTGCGCAGAACGTATATTATTTCGT…	MA_92507	40505	forward	exon	1	Heer et al. 2016
c67681_g1_i1_565_HT	CCTTCAACGAGCCCTTCTGCAGCTTTCTCCAAAAATGAAGATACCCTTTCACTGCCTTCTGGTGCTAACCTCAGGAATTCCAATATTCTAACCATATTTCTTGTCAACAAGCGACCAAGGGCTGTGAGGCGAAAACTACTCAGAGAGAAATGACTTGTATCTAG[T/C]GGTGCATACCACGGAACTGTTGATGAGACTGTAAGGTTCTCTTCAAAGAGCACCTCAAATCCAGCAGATTTAAGAGCTTCAAAACACTGGTTTGTAGTACGAATGTCAGGAAGCCCATCTCCAAGTTCAATTTCTGCCTTAATCTTCTGGTGTTCTTCATTCTTTGGGTCAAAAGAGTCAGTCATGCACCATTCATATGCCGCAAACAGTTGACCAGGTTTCAGTACTCT…	MA_10431817	2263	reverse	no gene on contig	1	Heer et al. 2016
c67681_g1_i1_714_HT	CCTTCAACGAGCCCTTCTGCAGCTTTCTCCAAAAATGAAGATACCCTTTCACTGCCTTCTGGTGCTAACCTCAGGAATTCCAATATTCTAACCATATTTCTTGTCAACAAGCGACCAAGGGCTGTGAGGCGAAAACTACTCAGAGAGAAATGACTTGTATCTAGTGGTGCATACCACGGAACTGTTGATGAGACTGTAAGGTTCTCTTCAAAGAGCACCTCAAATCCAGCAGATTTAAGAGCTTCAAAACACTGGTTTGTAGTACGAATGTCAGGAAGCCCATCTCCAAGTTCAATTTCTGCCTTAATCTTCT[T/G]GTGTTCTTCATTCTTTGGGTCAAAAGAGTCAGTCATGCACCATTCATATGCCGCAAACAGTTGACCAGGTTTCAGTACTCT…	MA_92507	11373	forward	exon	1	Heer et al. 2016
c74958_g1_i1_1578_HT	TAATTCGTTGCTGCTGTTTTTTGTTCTGGCGGTGTTTAAGTGCCAGCTGAGCCACCTGAATACCAGATGTCAAATTTATCTCCCCGCTAATTTCTAAACCATGCATACACGCGAGAATTTTGCCAAGATCACTTGTGGGAGTCACCAAGACACGAACATGCTTCCCCGCCATGGTGAGAACACCAACCGTGTTCTCGGGATGTGACTGGGTTTTTGC[T/C]CCGCAAACAAGATTAACGGCCTCGGCCATCGCCTGAAATCTGGTTGGTGGGTAATCCCCATTTCTCATCCACTCCGAGTTATCGATGCATATCATAGTCGCCTCAAGAACCATTGTTGGCGCCGGGATGAATTAAACGTAAGCAATGAAAACGAGCGGGTGCGGCTGGAGCAGCAGC…	MA_10428140	1736	reverse	exon	0.915	Heer et al. 2016
c74958_g1_i1_1765_HT	CGGCCATCGCCTGAAATCTGGTTGGTGGGTAATCCCCATTTCTCATCCACTCCGAGTTATCGATGCATATCATAGTCGCCTCAAGAACCATTGTTGGCGCCGGGATGAATTAAACGTAAGCAATGAAAACGAGCGGGTGCGGCTGGAGCAGCAGCAGACGGGTT[A/C]GATGGAGCTGATAATGGAATCCCACCTCTGTCTCGCTGGGCTTTAAAAACAACTCCAGAACCCTCTGGTTTCGCCTTTCCGTATTCGCTTTGTAATTTTTTATACGTACTCTTGGGCTCCAATTTTTACGAAGTGTGGCTTTTAAGTAATGACTCTGATGCTCAGTGTAGCAAT	MA_10428140	1435	reverse	upstream	0.996	Heer et al. 2016
c77280_g1_i1_1797_HT	CTGGTATCCCACCTGCTCCCAGAGGTGTTCCTCAAATCACAGTGTGCTTTGACATTGATGCCAATGGTATCTTGAATGTATCTGCTGAGGACAAGACCACTGGACAGAAGAACAAGATTACAATCACCAATGATAAGGGTAGGTYGAGCAAGGAAGAGATTGAGAAGATGGTTCAGGAAGCTGAAAAGTACAAGTC[T/C]GAGGATGAAGAGCACAAGAGGAAGGTTGAGTCCAAAAACTCGTTGGAGAACTATGCTTACAACATGAGGAACACAATCAAGGATGAGAAAATTGCGGCCAAGGTTGATCCATCTGACAAGAAGAAGATTGATGATGCAATCGAGCAGGCAATCCAGTGGTTGGATAACAACCAACTGGCTGAGGCTGATGAATTTGAT…	MA_10433133	4386	reverse	exon	1	Heer et al. 2016
c78067_g1_i1_522_HT	GTTGCAGTCATGTAGACATCCTGTCCAAGAAAAGCAGCTGAATGAAAACACAAACAAATCCCCAACCAAAAAGATGCTCTAGGAATAATATGAATACAATTCAGCAAGCTGTGTGCTTCATCACACTAGATAGAATACCATTATCCATGTAATTTTACACTGAACTCAAGTTTGCTTACAATCTCTTGTCTGATTTTGGTCCTTGCTCACTGACACCCTGCTTCATGAATCATACCTAGGGATTCTTGTTTCAAATGAACACAAAAGGAACTTCAAAATCA[T/C]TCAATCACCTACATATACATTATTTGTCATCTCAATCANCTACATATACCAACGTCAACAACCTCAGGNCCTGATACCATTCTGGCAGTTTCCTAGATTTCAATGACTATAAC…	MA_76254	11200	reverse	downstream	0.899	Heer et al. 2016
c78291_g1_i1_326_HT	TGAAACTTAAAACTCTTCGTGGGAGCTTTTTGCAGAGGCGTTTGAGATTATTTTTTCATTTTTCAGGATGAAGAAGGCGCTAGTTCTGTTCTTATCATTTGCAGTGACAGCAGTATGTTTGTTCgCCCCAACGAGGGCTCTGATGCCTTTTACAGGTGGACGTTA[T/C]GGCGATATATGGGACAGTATGGTGGATCCCTTcAATGTTCTGGATAACATTCCCAAAGACATTGAGGCCGTTGCCCTCAGCCGGGTCGACTGGAAAGAAACCACCGACGCACACGTTTTCACCGTGGATGTACCAGGGATGAAGAAGGATGATATCAAGATTGAAGTAGATGACAACAGGGTTCTGAGATTCAGCGGCGAGCGGCGGAAGGAGGAAAAGGAGGAAGGCG…	MA_106449	12432	forward	upstream	1	Heer et al. 2016
c79718_g1_i1_897_HT	GGCCCAAGCAATCCCTCACAGACTTCTCGTAGGCGGAGCTCATCTGCTTCCCTTGCAAGACACCGAGTATAAGACAAAAGGCATTGCCGGTATTCAATAGGAGACTTCAGCGCCATAGCCGATGCTATCTGGGCTTCTAAATGAGCACGAGTCTGCATTTTGTCCTCACTCGAGGT[A/G]CTGCTCCAAGAGATGTTTCTCATGGCAAACTTTCCAGCATCAGCTTGCAAAGCTGCAAGTTCACCATCTTGAAGTGAACTTACAGGCCAAGAACTTGTGAAATTTGATGCAGGGAAGCAATCATCTGCTACCCTCAGCCAACACTTCATACCCATGTGGAAAAGAAATGCATGGCAAGTGGCAAGAACCACAAGTGGAGCTCCAGATCTTGAAAACTT…	unknown	unknown	unknown		1	Heer et al. 2016
c80208_g1_i1_1522	CCATTGCAGTGGCCAGATCTGACACAGCTATTTCTGCAGCATTCTGAGCTACCAACAACCTATTTTCCTCCAAACCCATGGCAGCACCCAGCCTCAATATTAATTTCTCAACACGTTTTGTCTTATCCAGCATTGATCCCAATTTTTCCTGAAAAAGTATACCATCTAGTTGCTCACGAAATTCAACTAATCGTTTCCTTGTATCCAACTGATAAAAGAACTTTGCATCCTCATATCGTGC[T/C]CTGAGGACAGCTTCATTTCCTTTGCGGACTGTTATTTCGTGAACCTGTCCATTTGCTACTGAAATGAATGCAGGTAAAAGCTTCCCACTGGATGCATCCTCTACTGGAAAATACCTTTGATGCTTGCGCATAACCGTTATCAAAACATCTGAA…	MA_9307251	1306	forward	no gene on contig	1	Heer et al. 2016
c80226_g1_i1_820_HT	GTTATTTTCACTTGTATCTCTTTTATCTTTTAGCTTTGGAGAGTAACTTTGTCATTCCCACATTATGTCCGTAACTGGTATTTTCTGATCCATTGACCTATTCTTGTAATTATCTTATATTATCTTTCCGTAAAGATGATCATCAAGGTTCCAACACAAATGTTAACGAAGTAAAAATAGTCTCACAAACAATCMCCAGATATTGCCATCGCAATTCATTTACAATTTTCTTGAAAAKTTGATTGAACCGTGCTCATTT[A/C]CATTTACTTTCTCGAAATGCCATTTATGTCTCCCATACCCGCTACATTATCATCCTACTTGGGCCTACCATATTTGCAAGACCTCCTTGAGGACCACCATTTACAGCCATGCCGACACCACATATACTGTTCACA…	MA_10436298	38744	reverse	downstream	0.889	Heer et al. 2016
c80291_g1_i1_609_HT	TTGCATTTAAAGATTTCACAAAACTAAACAAAGAACTGCAAATACCACAAATACATGGCCTTTCTACTATACAATTGCTTTTGTTCAAAATCCAAGAAGTTATTTCAAGCTACCCTAAACATCTCAATGTCAGTACAGCACACAGGACTTTTTCTGCCTGCCAGTTTTGACTTCTGTGAATTCTATTTAATATCTAAATCAAAAGATGGCTGCAAAACTTCAAAGGGGCATCAAAATCCCCAGCATTCACATGCTTCAAGGGCCATAGAATTAGCCCAACTAAAGTTT[A/G]GTCTGAAATCTAACCTCTAAATTATCAAATACAGATGACTGCATTAAAAACCAAAGAAACCTAGTTCRCTTGCCCTTTCCTTCTCAAATGTCTCAAAGTACTGGTA…	MA_35900	15754	reverse	intron	1	Heer et al. 2016
c83038_g1_i1_695_HT	GCACTGTAGATGTGCTCACTTCACAACCAGAACCAGCGGGAAGTGAGCTTGGATCTCTGAATCCCAACTCAGAAAGTTTCTTGTGTGACTCTGCATAGTCCTTGAAAAATGCATCTTCATCCTTAGCATAAAGTTCCACATAAGAACGGAAACTGGGATCCTCTAATAAGCATTTGTCTGTAGGTAATTGGAGTAATCCTTCAGACTCGCCTTT[A/G]AGAAGCTCTAGGAAATATGAGTTATCAAACTTCAGAGGTTGCTCGGTCCATGCTCCATCAAAGCCTGACCTTTCTGGGTGTGCTCTTCCCAATGTGTGCGCTCCAGAAAGAGCAACAATATCCTTGTCAGATAGGCCCATCCTATAAAAGATATCCCTTAGGTGCTGTGTACCTTTCTTG…	MA_47937	10916	forward	upstream	1	Heer et al. 2016
c83038_g1_i1_830_HT	TTGTGTGACTCTGCATAGTCCTTGAAAAATGCATCTTCATCCTTAGCATAAAGTTCCACATAAGAACGGAAACTGGGATCCTCTAATAAGCATTTGTCTGTAGGTAATTGGAGTAATCCTTCAGACTCGCCTTTGAGAAGCTCTAGGAAATATGAGTTATCAAACTTCAGAGGTTGCTCGGTCCATGCTCCATCAAAGCCTGACCTTTCTGGGTGTGCTCTTCCCAATGTGTGCGCTCCAGAAAGAGCAACAATATCCTTGTCAGATAG[T/G]CCCATCCTATAAAAGATATCCCTTAGGTGCTGTGTACCTTTCTTGGCATCAGGAAGCCGCCCTTCTCGTGGTGATACCAGTGARTCCTTACGACCAGGGACAAAGTCAAYTGTGGGACCTCCAGT…	MA_918140	2577	reverse	downstream	1	Heer et al. 2016
c84892_g1_i1_1164	CTATCAAACCGGGAAACAATGCCTTGAACTTGGGGAACAGGCCGAGAAACAATGTCTTGAACTTGGGGAACAGATCGTGGTATAGTATTCATAGGCGCTGGGCCATTAGTCTGCATAGCTAGAGGAGCAGCCCCATTCCCTTTTGCAGCATTGTCATGGCTGCTGTTTCGGGCAGCAGGTACATCATGGTTATGCTTTCCTTC[A/G]TATGTTGTGATCACTGCCTTTGGATCATGTGATGCTCTTTCCACNTGCTTCCTCACTGGACATCCTGCATTTGTGCATTTATAGTAACTCCTTGGATTTGGATTTCCTTTCACCACCTTCTGCCCATACTTGCGCCATCGGTATCCATCATCAAGGATGTCGATTTCACTAGTTGTTTGTACCACTACACG…	MA_16118	34840	reverse	exon	0.976	Heer et al. 2016
c87986_g1_i1_694	TGAAAAGGCAAGGACCAGCAACAGAAGGCAACCCAGGGGGATAGTTTGCTCAATAAAAAAGCTTGCAGAGACAGAGGCAATTCCACTGGAAGAGAATCCAAGGAGACTTGCTGAAAAACTTCCATATGCTACAGGTGTGTATGCGATGCATGATAAGAGTGGGGAGCTTCAATTCATTGGCATTTCCAGGGTGGTTGCTGACAGTGTCNTGAA[T/C]CATCTCAGAGATGTTCCACAACTATGTGGATCAGTCAAGATTGCTCTTGTCGATGCACCTGATCGCACTGCTTTGACTGATGCATGGAAGGTTTGGATGGAGGAGCACATAAATGCTATAGGTAAGGTTCCTCCTGGAAATGAATCTGGTAACACCACATGGGTAAAGAAGAGACAGGCCA…	MA_10426376	1076	forward	exon	0.8	Heer et al. 2016
c88441_g1_i1_1250_HT	TGGTAACAAGTTGTGTGAGCTCTTCTCTCCTCACAGGAACACCTGGATGCTGATGAATTTTAAAGAGCATGCATCTCATCATTTCAGCAACAAGCTTATCTCGTTCCTCAGTGGAGATATCAGCTTGCGAAAGATTATCTGGATCAWTATCTCCCCTCGCCATTGTAACAGCCTTACCGTCCGGCTCGAGGTCTCGGCTCTTTCGAGCTTTCCGCGT[A/G]AAATCAACGATTTACCCTCTGTATCTGTATCTGTTAAAGTGCAMTTAGGTAAGTTAACCTCATCTGCCAACTATTTGCATAGACCCCTCCTACCTTGCTATAAATAAATAGGGGGCCTCTCTTTGTATTTCAACACAGCAGAAGTAATAGATAATTGTTTCTCTCATTGTCTTTGAG…	MA_44851	375	reverse	UTR	0.737	Heer et al. 2016
c89584_g2_i1_197	TAAAATTACAACAATGCACCAAAAAAACTGTTAGACTCAAGCTGGCAAATGCTTACTTCAAAGTTCTTAGAAAAAGACATGCTACATTTACAGGTTGAGATGAACAGCAAGTAGTATCATTAGAAAATACANAGATNGGAATGCATGTTCCTGTTCATTGATTGCCAATTGAAGGAGGAGTAAGTTAAAATCCCAG[A/C]AAGGACATCTGAAAATGCTATTCATTACAATATGCTATCCAGCTTAGAAACCATATGTGGCTTCTTCAGCCAAAGGGATCATATAGATTAATCCTCCAGCCATCAGTCTTCCAGCCTTGAACTAATCAACCATTTCATTGAATACAACAAAAGTAGAAATGTCAAAAGCTTCTCTATCTGCACTAGTTCTCAGGGAAG…	MA_90007	15515	reverse	downstream	1	Heer et al. 2016
c90554_g1_i5_869	AAATAACGGTTATGCCGTTGGCTCCATTGATGGCTCCTTATATGGTCTCGCTCAGTGCTGGCCCTCTGTTACTAATGGTAGTTGCCCAACATGCTTGGCACAAGCTCGGAATCTTTTACTCGATTGTAAACCCAACCGTGAGGGTCGAGGTCTCGAGGCGGGTTGTTTTATGCGATACTCGACTTACTCCTTCTTCACTCATAACCAGACTTCCAGCTCATCCACCAA[T/C]TCGACNCCGTCTTCGTCAGGCAGAATGTCATCGAAANTAGGAAGCAAANGTGGAGCAGCTCTGATTGCNGTGCTGTGTTTAGTGTTTTTTGGACGTATCTGACTCGATTGATCTCGTTGGAAAACTGAAAACAGTGTTCTCTTCAGCTTGAGCAAGTTCACCTTCT…	MA_580690	1908	reverse	no gene on contig	1	Heer et al. 2016
c90891_g1_i1_1375_HT	AATGGGAATTCGCAAATGAAGATTTTCTTCGGGGACAAAGGAATTTGTTGAAAAATATTCACAGACGCAAGCCTATGCACAGTCATTCTCAGAATCCCCAAGGACAAGGCGTGTGTAATGATGCTCTAAAATATGAACTGGAGGAGGAAATTCAGAGGCTAAAGCGGGATAAGA[A/G]TTTGCTCATGATGGAGCTCGTTCGAATTAGGCAACAACATCAAGGTACCGAGATGCATATGCAGACCTTGGAGGAGCGTTTGCAAGCCATGGAACACCGCCAACAGCAAATGATGGCATTTCTGGCCAAAGCTGTACAGAAGCCTGGATTTGTGGCACAGCTTGTGCAACAGAGTGAAGACAATAAACTTCTTGAAGCGGCTAATAAGAAGAGAAGATTA…	MA_43896	10564	reverse	exon	1	Heer et al. 2016
c90891_g1_i1_1760_HT	CCTTGGAGGAGCGTTTGCAAGCCATGGAACACCGCCAACAGCAAATGATGGCATTTCTGGCCAAAGCTGTACAGAAGCCTGGATTTGTGGCACAGCTTGTGCAACAGAGTGAAGACAATAAACTTCTTGAAGCGGCTAATAAGAAGAGAAGATTACCTAAGCAAGAGAACTGTCCAGAGGCCGGGGAAACTGAGTTGACAGACACTCAGATTGTGAAGTATCAACCTGCTTCAGGTGATGAATGCAGTGCAGTTCCGATGAAGGTTTTAAACAAGGATCCATTCAATAGGATGGAATCATCTTTAAATTCTTTGGAAAC[T/C]TTTTTCCAGGATGTGAGTCAGGCATGTGGTGAAGTGATGGATAGTGGAAGTTCTTCTCAAGCATGTCTTACAGAG…	MA_43896	10179	reverse	exon	1	Heer et al. 2016
c90891_g1_i1_1910_HT	GCAAGAGAACTGTCCAGAGGCCGGGGAAACTGAGTTGACAGACACTCAGATTGTGAAGTATCAACCTGCTTCAGGTGATGAATGCAGTGCAGTTCCGATGAAGGTTTTAAACAAGGATCCATTCAATAGGATGGAATCATCTTTAAATTCTTTGGAAACTTTTTTCCAGGATGTGAGTCAGGCATGTGGTGAAGTGATGGATAGTGGAAGTTCTTCTCAAGCATGTCTTACAGAGATGCATGGAACATGCTTTCCAAATATATGTATTTCACCAGGAATTTCAGATATTCAAGGATCGTGTGCATTATC[T/C]GAGATACATTCTTCATCCCATGCTTCTCCACAGTTGGCAGAATCAGTTACTTGCGAAATTCCTTGTCAGATGAGTTTGGGACTTT…	MA_43896	10029	reverse	exon	1	Heer et al. 2016
c90891_g1_i1_2489_HT	GAGCAACAGGAAGACATTGGATCAGCTTACAGAACAGATGGGGCAGCTGGCATCAGGTACACAAACTTGAAATAAGATTTTAGAGGTTGCTAGCAGGTGGATATCACTATCAGTTCTGCTAAAATTTCTGGCTAGCAGTGATCACTGTTTATGTGTCCTCATGAATTG[T/C]TCCAAATAGATCTATGTAAGCTGCTGTCTGGGCCTCTGCTAAATTGCAAATGTAAAAGGGCTTAGCCAGTATTTTTGTAATTCACTGTAACATTTGCGCATTCACTGAGATTGAGACAGCATATGGACATGGATACTGGAAATACAATATTCTAAGAGTGATCTGTCCTTCTCCATCTGGTGACAACACTGTTGTAGCATAGATTTTACAGTATTTTGTATTATTA…	MA_43896	9450	reverse	downstream	1	Heer et al. 2016
c92565_g1_i1_2680_HT	GATCGTCGAAAATCATCAAGAGACAATTGGAAGTGTGAAGAATTTGTTTGTGGATGGGCATGTGGATAATCAGACTGTTGCAGTGAAATAGCAGAATTGCTGAATTCTATTTGAATGCATGATCCCAATCGTCCAGACATATTCTTAAGAGCTGCAGCWGCTGCTTCCACACTGTCAAATTCAACAAATCGACATGGTCCCCGAATTGTTTTTGCACTCTTCACTTTTGTTACCATGCCTGTAGTTCCAGAAGCTAGATTAAAAACTGTTTTCAGCTCA[T/C]TTTCATTCATAAAGTGAAAACCAGCATCAGGTAATCCTATCCAAAGTGTGTTGGTGGGTACTCTTTCTGCCCCTTCTCTACTAACAATAGCACGCCCATTTCGTGATCTTGTATT…	MA_10431539	5450	reverse	exon	0.988	Heer et al. 2016
c92943_g1_i4_569_HT	CTAGAAGCTAAACACAGACTATGAAGTACTCGATTTATTTATTGACAATATAGATCATGACCTCCTTCACTCAACAAAGCTCAGTTATCTATCAATCCATACAAAGATAACCATGAAATCTCAAGCAACGGATTGAAGGCCAGGAAGCATGGCATATGATATCTAATGAGCCACCTTTGTCATGATCAAGCTTAAGCCTTGTAACAAACGTCTCCATCACAGATTACCCCTGCTGGCTTGCAGTTCTC[A/G]TCCACGGCATTATCTGTATTCTGTCCCTTTTCCTGGTTTCCNGGATCCTGTTGATCCTTCAAAGCACAAGGCAGATGAAGATCGTAGTCACATTTTTTGCAATAATAGGACCATGCACTACCGTCTTTGTTGCATCCATCACAGAC…	MA_10433815	38642	forward	exon	0.996	Heer et al. 2016
CDF1-20-1087	CCAATTGGGCGAATGGGGCTGCTGGGGCTGCGTATTTTGGTGGCGCCTGGTCATATGGGTGGAATTTCGGGAACCCAGCATGGAATGCTGCTGCTGCTCT[C/G]CCCCCTGGTTGGCCTGGCTWCTCTTGGCCCATGGTTCCTGGATCCTACTTTGGGCCTTCTCCTCCTCCTCCTCCTGGATGGGGGCCTGGACCATGGGTTT	MA_2430	9633	reverse	exon	0.915	Chen et al. 2016
CDF1-20-1232	CTACTTTGGGCCTTCTCCTCCTCCTCCTCCTGGATGGGGGCCTGGACCATGGGTTTCAGGGCCTTGGGCCGCCGCYGCCGCTGCTGCTTCTAATAATCCC[A/G]CCGCTGCTGCTGTTGCTTCTAATAATCCCACCGCTGTTGATTCTGGGTCTCCCACTCTGGGTAAGAGGCCACAGTCTGAAGATGGGTGTTTGTGGGTTCC	MA_2430	9488	reverse	exon	0.949	Chen et al. 2016
CDF1-20-265	ATGAAGCAGGAGGAGCCTGTTTCTGTGCAGCAGCCTGGAGCTCACAAGGTTCGAACTCTAGACCTCGAGGGGCAAGTAGAGTCAGAACTTGAAGTTAGTG[T/C]GATCGATTCGTCTAACATATGTATGTGTTATTTGTGCAGGAACAGAGCCCGGAAGGCGAGGAGGAAGTTCAGCAGGAAACGGGTAGCAGCAGCGAGGACG	MA_49336	8955	forward	upstream	1	Chen et al. 2016
CDF1-20-904	ATTCTGCTGCCTCCACCGGGACTGTGCTCAATTTTGGGTCCGAAGTTCGGAATAAAATACAACTTGGAGGGGATAGCGATCCGAGCATTGAAAAATCGAC[A/G]ATGGAGTCTTCTTCTGGGTCTGGAAAAGAGGCTGCTGGTCATATGAATCCGGTGGCCCCTCGGCCACAGATGGATCCGCCACCCAATTGGGCGAATGGGG	MA_2430	9816	reverse	exon	1	Chen et al. 2016
CDF1-merged-p1-469	AGGATGAGAGTATGAACGAGGGAAAAAGCGGGGGGCAGAAGACGGTGTTGAAGAAACCGGACAAGCTTCTGCCATGCCCGAGGTGCCAGAGCATGGACAC[T/C]AAATTCTGTTATTACAATAACTACAACGTGAACCAGCCGCGTCATTTCTGTAAGAATTGCCAGAGATATTGGACGGCCGGGGGGACGCTCAGGAATGTGC	MA_2474564	122	forward	exon	0.988	Chen et al. 2016
CL1004Contig1-08-8742-contigContig1-240	CTGCTAaCCCATCAAACTAGCTGCAGAAACTACATAATTGCTTCTTAAGAAAGACAaAACAAGATTTCAGActGcATATAAGATTTGCCCCAAGTAAaAGGgTtCTACAATGATACTTGATTGGATTCAGATTCAACTACACACTTCTAC[A/G]CTTCCCAGCCTGAACCCACAAGTaTTAAATGAGTCCAGGACATGCTTCAAAGTTCACAGCAACATGTTACATTACCTTCCCTAGCTTCTCgGGTGTCAATTCCTGGAAACGGGGGACTATCCGTCCACCTGCAAAGATGCCRTGAAAAWT	MA_10435597	47842	reverse	intron	1	Chen et al. 2012b
CL1004Contig1-08-8742-contigContig1-331	AAGTAAWAGGKTKCTACAATGATACTTGATTGGATTCAGATTCAACTACACACTTCTACRCTTCCCAGCCTGAACCCACAAGTWTTAAATGAGTCCAGGACATGCTTCAAAGTTCACAGCAACATGTTACATTACCTTCCCTAGCTTCTC[A/G]GGTGTCAATTCCTGGAAACGGGGGACTATCCGTCCACCTGCAAAGATGCCRTGAAAAWTTTCTTTTAAGAGGTCRAAATCAAAMAC---GACTGAGATGTTAATGGTCTATTAAATTAAGGAATACCTAATATAAARCATACAGMATAAA	MA_10435597	47751	reverse	exon	1	Chen et al. 2012b
CL104Contig1-415	CCAGGACCTTGTCTCACGAAGTTTCTGATCCCAAAGATCTGCCCAAGTGGAACTATGATGGATCCAGTACCGGACAGGCTCCTGGAAAGGACAGTGAAGT[C/G]ATCATTTACCCTCAGGCTATCTTCAGGGATCCATTCCGCAGGGGGAAGAACATCTTGGTGATTTGTGATACATACACCCCAGCTGGAGAACCTATCCCTA	MA_15508	9728	reverse	exon	0.949	Chen et al. 2012b
CL1086Contig1-292	GAACTTTATCAATTCCCTGGACTGAAATCCTGCCATCGATATAAATGTCGTGATCAAACAAATGCGCAGATTGTTCTCCCTCTCCAAACAACACTGTCCC[A/G]TCTGCTTCCTGAGACGTTATCTTGTGGGGAATTCTGAGAGTATCATACTTCATCTTTCCGAACCTCCTCACGGCATTATACAAGCTCTCCTCGGTCTGAT	MA_28601	10530	forward	exon	1	Chen et al. 2012b
CL1087Contig1-221	GGGCTACAGCTACCGCCATCAGCAGCAGGAGGATCCCTGGGTGCAGCAAAATGCCGAAACAAATAAACGAGATCAAAGATTTTCTGCTCACTGCACGCCG[T/C]AAGGATGCACGTTCAGTGAGGATAAAGAGGAGCAAGGATGTTGTCAAGTTCAAGGTTCGGTGTAAAAAATACCTTTACACTCTGTGTGTCTTCGACTCAG	MA_20588	60869	forward	exon	1	Chen et al. 2012b
CL108Contig1-902	TGCAGAGGCTACAGTGAAGAAATTACAGACAGAAGGAAGATATTTACGAGATGTATGGTAGTTGAGTGAATTTTGTTCTAGGTCAGTTCAATCTCATCTC[A/G]TGCAGAATTGGTAAGAAGATTGAGGAAAAGAGAAAGCCTAGCCAAGTATTTATTTGGGAAAGAAATCTCATGGCAAACTGATGCTTAAGTTGATTTACCA	MA_10433352	46929	forward	downstream	0.988	Chen et al. 2012b
CL109Contig1-1535	AACATAGCTGGTGAAACTGGCAAGAAGCTATCTTCATTTGCTTCGAGCTTTATTTCAGATTTTTAGGATAGCACCGTATGATCAACATGTTTCGAGATTT[A/C]TGGGGGTGACTAATAATGCAAGTTTGTGATAATAAGTAGTCAGTTTTGGGCTATGCTATTTCCATTCTTTGTTTTATTTGTTGTACTGGTTAGCTGGGAG	MA_18779	14794	reverse	downstream	0.988	Chen et al. 2012b
CL109Contig1-687	CGAAATACACATCAAGAGCAGCTGAGCTGTATAGACAGCTTCTTGCAAAGGAAGTTGCTAGGAGCTTGACAAACGGAACAAGTCAGACACCATCCTCATT[A/G]CCTGATGCTTCACAAGCAAACCATGTGACTAATGGAGACTCTAATGGAAAGAGTTCAAATTTAGGAACTGATTTTTTCTTCAAYGATGAACTTGATGCAC	MA_18779	33350	reverse	exon	1	Chen et al. 2012b
CL109Contig1-771	AGACACCATCCTCATTRCCTGATGCTTCACAAGCAAACCATGTGACTAATGGAGACTCTAATGGAAAGAGTTCAAATTTAGGAACTGATTTTTTCTTCAA[T/C]GATGAACTTGATGCACCTCAAGCAGTTTCTTCTAAAGCTCAAGTGGGTCTTCCACCTCCAGCTATTGCAAGTACAGGAAAAAAACCACTGGTATCAAAGA	MA_18779	33266	reverse	exon	1	Chen et al. 2012b
CL1101Contig1-1433	CTGCAGTAAAGCAAACCACCTCGCAGTCATAGTTTTCCCTCAACCAAGGCACAATCACCGATGTGTCCAATCCACCACTATAGGCCAAAACTACTTTATT[C/G]AATTTTCCACGTTTTCCTCCTCCACTCCTTGCGTTTGTCTTTTTTGTATCATCTTCAGCAGCCAATTCCATTTGAATAGCTTGAACCTGGGATACCTCGC	MA_470503	989	forward	no gene on contig	1	Chen et al. 2012b
CL115Contig1-1156	CTATCGAGAAGCATTCTGGATTCTCGAGGACTGGGTGATTGTATGCACTTGTAATGGTGTTATTGTACTGGATTATGAAGGTAAATTGTGATCTTCACAA[T/C]GCTTTTTAGACCTTGAAGAACCTCTAAAATGAATAAACCCTCTCAAGTAGTCCTATTTTCCATGTGGGATGCAATAAAAAACAATAGTGAAATGCTTTCC	MA_10436605	11859	forward	downstream	0.965	Chen et al. 2012b
CL1160Contig1-1652	TACCTTCTCAGTGATCACTACAAGTTGTATTTGGAAGTGCAGGTTGTGAACACCTTTCAGGACTAATATTTTGAATTTCAATTAGCAATCACTTATTTTC[A/G]CCTTGCAAGCTGCATTGCAGCGGTGTGCAGGCAGGGAGTGGAAGATGGACTTTAGCATTTTAGAAATAACTAAAAGTGGCCTTGGATGTGTAGTTTGCAG	MA_10433000	5555	reverse	downstream	0.813	Chen et al. 2012b
CL1160Contig1-339	CCAGTGATCATGGCCTTTGCAGTGGTTGGTGCACCTTTTAACACTCTAACAGTGGAACACATAAATAATGCTGGCTATGTTGGTTTGCGGCGTACCAGCA[T/G]CTTTTGCCCGCCATTTTCCTTGTGTGTTAAGAGTCAATCAGCTGGGAAAAAGCAGTTAATAAGAGCAGAGGCTGCGATTAACACATTGATTACAGAAACA	MA_10433000	8669	reverse	exon	1	Chen et al. 2012b
CL1178Contig1-812	GAGCATTTCATGGTCCTTCGAGAGGATGATACAAATAGCAGGATGATTTTAAGCCTACAAAAGATTCAGTGTGACCTTGCATGGGAACGATGCAGGCAGC[A/T]GCAGACTGAGGATGTTGTTGTCAAGGGCAAGGTGCTTTCTGCTAACAAAGGGGGACTTAATGTACTTGTAGAGTGTCTCAGAGGGTTTGTCCCATTTTCA	MA_489204	4892	forward	no gene on contig	0.976	Chen et al. 2012b
CL1195Contig1-292	AATTTTATTAAAACTTTTACATCTATTAAAAAGATAACAAGTTCTTCCATCCAAGAAGTTTTATTGAACTATATCTATGYAACCTTGGGATCATTTCTAC[A/G]TTTCGCCATCACAGTTATTTCGCATAATTAGCCAGAATTCTTTTGTATGTTTCAATAATTAGCTCGGGTTCAGCTACTGTTTTCGCATATGCTTCAATCT	MA_10429044	1588	reverse	downstream	0.935	Chen et al. 2012b
CL1205Contig1-406	CAAAGGACCCCTCGAGAACCTCGCCGATCACCTGGCCGACCCCGTCAACAACAACGCCTGGGCTTACGCCACCAACTTCGTCCCCGGTAAATAGATTAAC[A/G]CAACCTCAACTCCCAGCACAGCGCCTCGTACGGCTTGCCCGGATGGCTTCATGCCTCTCTCGTCGTGTGTATTTCCTCTTTCTGCTTATCCGCCAGCTTC	MA_1784638	154	forward	no gene on contig	0.949	Chen et al. 2012b
CL1224Contig1-01-8801-contigContig1-108	NTCGTGGGAAATAGTAGTTTCGTAACAGCCCACTCCAATACTTGTTTCCTGAGAGAAAAAAACAATGGTCTCTTGAGTAGGCAAGTTGATTTCATCCAGCTTATAA[T/C]TATTATGCACGAGGAATATTGAAGAAATATTCATGACTAGMTCTTTTAGTAAAMTTGAAAAGTTAAAACAAGGGGAGACTGAAGTATGTAAAAAAGGAGAACACCTGTCAACTCTGAAATATCTGTGAAGCAAATAACAAGATGAGAACA	MA_10437144	27176	reverse	intron	0.748	Chen et al. 2012b
CL1224Contig1-01-8801-contigContig1-458	CATAGTCAATTGTGTTCTTGCATTCCACTCATACTGCATGAAGGCCATACACAAATCTATTATTGCTAAACAATATTTTATGACAATGATCAAATATAKTACCTTTTTAGCACATATCTAGGGCTCTGCAATGTTTTCTCAATATAGGTG[C/G]TCATAAAAGCATCTATCATTAGGAGGTACTTGAMACAAAGTTTTTCTCAATTATCTTCTGAAGTTGGAGMTGGCAT	MA_10437144	26825	reverse	intron	1	Chen et al. 2012b
CL1238Contig1-01-8815-contigContig1-288	ATGCAACTATGTATACATTCAACAAAGRTAACATTCAACTATTTATTTATGGCTATGTTTCCATAAACTCTTCRAGAATAAAARCAGGAAAATACAAATTATAAACACTATTAGATTCATAGTTGCATGTAAACACACAAGGAAAACAAC[T/G]AAGTATTTGTGACTTTTATGCAACTCAATAATCAAAAGCTATTTATTTTTACARTACTCCGATACATGTTGCACTGTTCCATGGTTCTTGATTTTTTTTAARTGTCGAAGCAAATAGCTCAAGTGATAATGTTGATAGTTTTTTCTGWTA	MA_10435601	15322	reverse	intron	0.858	Chen et al. 2012b
CL1238Contig1-01-8815-contigContig1-390	AAACACTATTAGATTCATAGTTGCATGTAAACACACAAGGAAAACAACtAAGTATTTGTGACTTTTATGCAACTCAATAATCAAAAGCTATTTATTTTTACAgTACTCCGATACATGTTGCACTGTTCCATGGTTCTTGATTTTTTTTAA[A/G]TGTCGAAGCAAATAGCTCAAGTGATAATGTTGATAGTTTTTTCTGtTAGTAATTGCATTAAAGTTTgACCATGGTAATTATTTTTG	MA_10435601	15220	reverse	intron	0.965	Chen et al. 2012b
CL1238Contig1-01-8815-contigContig1-87	GTGGAAATGCTACAAAATCCAAAGCCAAGACCATTGATTTGTGTAATAATCCCATGACTAAGGAGCCTAAGCTACAGGTATGCTC[A/G]TTTTGTTTTTGTTTTGTTTTGTTCTGTCCATAKATTCTCCCTCACGTCACATGCAACTATGTATACATTCAACAAAGRTAACATTCAACTATTTATTTATGGCTATGTTTCCATAAACTCTTCRAGAATAAAARCAGGAAAATACAAATT	MA_10435601	15524	reverse	intron	1	Chen et al. 2012b
CL1260Contig1-1134	GAATATTGAAAGATATTGCTGAACGAGCAAGGGAAAAAAAAAATTTTAGCTACAGTCGCTTCTTTGCAATCGGATTGTTCCGGCTACTTGAACGGGCAAA[T/C]GCTACAGATCCTGTTGTGCTGGAGAAGCTATGTGGAGCCTTAAATATAAGCAAGCCCAGTGTAGACAGAGACCTTGATATCTACAGAAATATTCTTTCAA	MA_10426766	862	reverse	exon	1	Chen et al. 2012b
CL1260Contig1-300	AGAGCCGAGAAGAGCATATCGGATAAGCCTGGATGGCATCAGTGTTCCTCCAAGCATTTTTTCGAGAGTCTGAATATCTATCTATATACTTTTCTTGCTT[C/G]TAGGCCTGAAGCTCTCTGCTACTCTACACAGAAATGAACTACTACATTTGATTTGATTGGATTGGGGGTAATCTGACAACAAACAGAGATATACATATTA	MA_335908	3325	reverse	no gene on contig	1	Chen et al. 2012b
CL1260Contig1-588	GATTAACAGAAAGGACAACAATGCTACAGGGGATTCGCCCATCTAATAATATTTTTAGCAGTCTTCGATGGCGAACTATCACTGGCCACGACCAACTACT[A/G]CTTACGGTTAATATAAGCAGCCGATCACTGCCAAAGGCCTCCTCTTCATTATCTGTGACCCGATGCAGCATGTCTATTACGGCTTCTGACATTCCTACAG	MA_2291930	194	forward	no gene on contig	1	Chen et al. 2012b
CL1265Contig1-546	GGCCCATAACCTCCTCTGCTCCTCTTCACAGTTTTTAATTGCGAATTCTTCTGAGGGGAATGTAAAGGAGCAAAGAATTTAAATGTGTTCCATCCCAGAG[A/C]TGGATTTTTATAATGAGATATATTCATCTTCCCATTTCCTGCAACTGCAAGGGCTTCTAAATTGCATAATATTAAAGCTGAAGCCATACTTTGCTATCAA	MA_10432911	13691	reverse	exon	1	Chen et al. 2012b
CL129Contig1-747	CGTCCAATCCTCTTGTAAATGCATGGTATGCTGGGCAAGATCCTTCGGCTCCAACTGAAATTGCCGACCTTTGTGAAGGGATATATGGGAGTGGTGGAGG[A/C]GGATCGTACACGGGACAAGTTCTTCAGGACAAGGGAGGCGCCAGCTACAACCTGAACGGCTTAAGAAGGAGGTTTCTTGTACAGTGGATATGGAGCCCGG	MA_6183884	474	reverse	exon	0.976	Chen et al. 2012b
CL138Contig1-958	CCACAGTTCGTGTCACATTTGTGAGGTCGGTAAGTTCCTTCATAAGAACATCCATCTGAGCAGACACCTTCTGCAAGATATGAAGGCCAGTACCGTCCAA[T/C]GCTCTGCCCATTTACCCAAGCTTGGCCTTTTCCCATGGAGCTTAAATCCAATCCTAATGGATCTTCACCAGCTGGTGCATCAAACTCAGCCTTATACCAC	MA_10427427	7726	forward	exon	0.976	Chen et al. 2012b
CL1414Contig1-01-11984-contigContig2-201	ATGAGACGTGATTAAAAGTTGTAAATATAAAAGACAAGAAGAGCAATCCAAATCATGTTAAATAGGTAACATAATATTACAACACAGTTAAGCAAGCTAGGCCTTCAAAAACTTAGAACGATGCCAATCTAGATATGGCTCAAAACTATG[A/T]AACTTTATTACCTGTAGCCATATATTCAGGAGCAGCATAACCATATGTCCCCATGATCCTTGTAGAGACATGTGTGTCACTTCCTGTTGGACCATCCTTGGCTAGTCCGAAGTCAGAAAGCTTCGCACTATAATTCTGCATTATGTTAGA	MA_133096	8727	forward	intron	0.965	Chen et al. 2012b
CL1455Contig1-06-11989-contigContig1-140	TTCTTTACTTATCATGYAGTTKGTTACATTCTGCCTATCTAACACTATGTAAATTGGCCAYAGTTTGACATTTTTTCTACTTGCAGTGCGTATTGCCTCAGGATCTCTGCCAAAAAGTCTTCATGTATTGGATTTATC[A/C]GGAACAAAATTACTGCTATTGAAGGACTTAGAGAACTAAGTCGGCTGCGTGTGCTTGATCTCAGCTACAATAAGATATCCCGAATTGGTCATGGTAAGTAATTCCAGCTCARCAGAACCATCATYTASTTTTCTGATATGTTAAACWGAT	MA_18125	3756	reverse	exon	1	Chen et al. 2012b
CL1694Contig1-01-8904-contigContig1-199	AYTATGTAGAGGTGGGTTTAGTGCAGGAAGATGCAGCTTGGTTATTAYTGGACAAGTTCTACTTGATGTTKCTYTCAGTCAATGGTGCTTTGTTTCTTGGTTCTAACTTGATCTTATGCTCTGTAAATTATTGCAGATCCAAACTCCCGC[T/C]GACTGTATTTCTGCAATATATACAGTGCTGTCTCGTAGAAGAGGGCATGTCACAGCTGATATAGCAAAGCCTGGGACGCCAGCTTATATTGTYAAGGTTAGACAAGCAGAGTTGGAATGATTGCTTGTCTTTGCATTTGATATCCATCAT	MA_931263	3072	reverse	exon	0.988	Chen et al. 2012b
CL1694Contig1-01-8904-contigContig1-451	ACAAGCAGAGTTGGAATGATTGCTTGTCTTTGCATTTGATATCCATCATGAATAGTCAGTKGTGTGGTGGTTGTGAACTGCATGAAAATAGATTTATGAATGATATGATGGATGCTGTTACTGTTGTTTGGTTTCCTTTTTCTAGTCCTC[A/G]GCTAGTTATCAACCATGCATTCAGAATGTATTAGTTTTTGGTTCACCAACAACTAATTCTGTTTTTTCTTTACCTCT	MA_931263	2820	reverse	intron	0.988	Chen et al. 2012b
CL1694Contig1-01-8904-contigContig1-96	CTTATTCAGCTTTTCTAATGGCGAACCCACATTTAATGGAGCCGGTATAtTATGTAGAGGTGGGTTTAGTGCAGGAAGATGCAGCTTGGTTATT[T/C]TGGACAAGTTCTACTTGATGTTgCTcTCAGTCAATGGTGCTTTGTTTCTTGGTTCTAACTTGATCTTATGCTCTGTAAATTATTGCAGATCCAAACTCCCGCtGACTGTATTTCTGCAATATATACAGTGCTGTCTCGTAGAAGAGGGCA	MA_931263	3176	reverse	intron	1	Chen et al. 2012b
CL1758Contig1-04-11527-contigContig1-206	ATTTCAGAAACTCACTTCATGTGTTTCTGTGGCGAATTCAAAATTAGGCCCTTCAACGATAGCATCAACAGGACAAGCTTCTTGGCAAAAGCCACAGTAAATGCATTTYGTCATGTCAATGTCATATCTGCGTATTCACCACCATCAGAA[A/G]ATCTGGATATGCTTCTTTGAGAATCACTGAAGCAAATATTAGAAATTAAGTTCAGTATAGAACTATATGTTACCTTGTTGTTCGA	MA_84804	5035	forward	intron	0.858	Chen et al. 2012b
CL17Contig2-209	CAGGTAGCTTTAAAATCACAGCATCTATTTGTTCCATCAACCTAAAATAACAGGAGGGCTTTCCTTTCAGCTATACAAAGAAATAAGTTCATCATTTAAA[T/G]ACTGTTTTCATTACAAACATCTCAAATCTACATATACAACAGAACTAGAAAATTTGCACAGGAAAACCCAATGCTCTGAATCAGAGAAGGACGCTCTATT	MA_129206	7664	forward	downstream	0.813	Chen et al. 2012b
CL1815Contig1-01-11540-contigContig1-454	CCACATTTAAAACAATGTTTTTGGAATGGAAATATGATTCTCTCAA-TGATGAGAACATSTAAGTCAAATGTGTATATTTTGCCCCCAGACAATTCATCACCATTAGAAACAGAAGATCTTATACAATACATTTTACAAGAATTATATTT[A/C]TTTTGTTCTTCACTTGCACATATGATAATGAGCAAACTAACATA-----------GAAAAAAAAGTCTGATAAACTGATCTCATGTT	MA_9189071	2013	forward	intron	0.662	Chen et al. 2012b
CL182Contig1-1441	AAGATTTCCAGTGTAGTGAAGAGTGGATAACACTGGGCACTCACTACAGGCTACTCGTTGAGCCACTGGACATCGCTAATTATTATAGATTGGGCAAAAA[T/C]GAGGACTCTGGCCCCTACCTCAGAAACGGAAGGCCTCGTCGTTATACAACTCTTCAAAAGTGGTTGAAAGAAATTGAAATGACTAAACAACTGCAACCAT	MA_10437145	307	reverse	exon	1	Chen et al. 2012b
CL182Contig1-1565	AAACGGAAGGCCTCGTCGTTATACAACTCTTCAAAAGTGGTTGAAAGAAATTGAAATGACTAAACAACTGCAACCATCCCCGACAGTCATTGATCAGCCC[A/G]CGGTGCTCACTCAGGACTCGTGCCTCTGGGCTCATGTTGAAGAAATTGCATGCTTGATGCGTCCTAATAATGTAAGAGGTCAGGAAAACCCCGTAGCAGA	MA_8396203	988	forward	exon	1	Chen et al. 2012b
CL1905Contig1-03-12013-contigContig1-87	TGATATCCCACRCCTTCCACAGAAACCTGCAATACAAAAGGGCATGTCCAACCAGACAGTTCATTAATCCTGAGTTGAGATGTTA[T/C]GTCAGAAACTCCGTTGATCATGTGACAATAATACACAATAACTATGAACACARTGAAGGCATACTGGTGACTGAACCAAAAGTGCCTCTCTGTTTCAAGCAGGAAATACTTTTGAGATTCAGTATCATCTTCAGTTTAACTTAATACCAG	MA_20195	43659	reverse	intron	1	Chen et al. 2012b
CL197Contig1-414	CTGTCATTAAACGAAACCAAAAGACACTGAAAGCCAAGTACTAACGAAAAGGGGTGTCGTGGTTCAACCAGCCGAACTCCACCCGAGAATCGATCCGGTG[A/C]TTCATAATGTCGTGGCCTTTTGTCAAATAGAATCTGAAAGCATTTAAAACCCAGTCAAAGTTTATCAATCTTGGCAGCCTTAACAACAGGGTTGGCCTTA	MA_928022	294	reverse	exon	0.899	Chen et al. 2012b
CL205Contig1-2244	TAGGGGATCCATTGAAAGATACATCAGGGCCATCTCTGAACATTCTTATCAAACTGATGGCTGTTGAGTCACTTGTGTTTGCACCATTTTTCGCTACTCA[T/C]GGAGGATTGCTTTTTAAAATCTAAAAAGTAAATGCCATCCCAACCCAAGGATATTTAGCAGCATAAGAATATAGGTGGACCAATATCCTAATGCTTGCCC	MA_122492	39155	reverse	exon	0.988	Chen et al. 2012b
CL216Contig1-197	GCAGCCAAAGGAATCTGTCACGCCCTCCACTCAGTCTACAACCCGGATTCCTCCTCCTCCTCCTCCAGCCCCTAAAAAGGTTAGCACCAAGTTTGGGGAC[A/G]TTTTTGCTTTCAGCGGGCCAGCGCCAGAGACCATAAATCGGAGACTCGCCATGCTCGGATTCGTCTCAGCTGTTGGGATTGAGCTAGCGAGCGGGAAAGA	MA_10432802	2145	forward	exon	0.877	Chen et al. 2012b
CL224Contig1-979	GCCTGGGACGATCACTGGATTTTCTGGGTGGGTCCATTCTTGGGCGCTGGCTTGGCGGCTTTTTACCACCAGATGATCATTCGTGCCATTCCCTTCAAAA[C/G]TCGCTCCTAGAAACAGCCCAGCGTATCGGAGGGGTTTAATGTTTAGGCTGAGGTCTGTTAGCGCATGTGTATTGTCGTCAGATAACTGGTTTTACAGCGT	MA_10434016	5714	reverse	exon	0.949	Chen et al. 2012b
CL22Contig1-934	CGTTGAAGAGCTTCACGTTGGGCCTCGCCAGCACCTTGCTCATGATGGTCGAGGTGAACAACGCCGCGTGCTTGATGACCACGTAGTCCTCTGCCTCGTC[A/G]TAGGGGACACCGATCTCGTCTAGGAAGAGGTGTGCGGGCTTCCTCACCACCATGGCCGAGAACAGCTGGCCTCCGAGCCACGCCCCGCCCCCGGGACTCA	MA_30402	4684	forward	exon	0.787	Chen et al. 2012b
CL278Contig1-1216	TCGACATCGTCATGTGGAATACTACACTTGGGCTTCTTCCATCGCGTTTGAGCCTCAACATTCTGCATTCAGACTCGCCTTTGCGAAAGCGAGTCATGTT[A/G]TCACGATTCTCGACGATATGTACGACGTCTTTGGAACAGTTGACGAGCTCGAACTCTTCACAGCAGCAATTAAGAGATGGGATCCGTCCGCCACAAATTG	MA_10212729	1980	forward	upstream	0.996	Chen et al. 2012b
CL286Contig1-431	TTGGATGAATATCCATGCAAGGCCAGTTTTAGGCTCTAGATTTTGCAGTGATTAGTAGAATTAAATTGCTTTCCAGATTAAAACTTTATATCAGTTTTCT[A/G]TCAGTGTAATATTGTTAACTCCCATGGTGGAGAGATATACCTGTACCAGTCTTTGGCAATTTCTTTTGAAATTGATATATCTGTATCAGGCTTTGGCGAT	MA_158457	3510	forward	downstream	1	Chen et al. 2012b
CL293Contig1-724	TTTGGGGGTATCACCAGGGCCTTTGGTCTGAAGGCAATGGAGTCTCGTTTCACAATGGCAGTGCATAAGGTGAAGCTGATTATGCCTGATGGCGTTGAAA[C/G]TGAGTTTGATGCTCCAGATGAYGTTTACATTCTGGATTCTGCTGAGAATGCAGGTTTGGAACTTCCATACTCTTGCCGTGCAGGTGCATGTTCTACATGT	MA_42861	9471	reverse	exon	1	Chen et al. 2012b
CL294Contig1-102	NNNNNMYCCAGGCCAGAAACTTTATTGATGCGAATTTGTGAATAAGTGAGAAAGATTGTACAACGAATGAAGGATTCTGCCGTCAAATTTCCTAAACACC[A/T]GTTAAAATAAAAAAAACACTTTGGGCAAATGGGGCGAYGATTCTGGGAACGGTCTSAAAAGCTTGTGACCGACCAGAGGCTGGAAAACTTCCACGACTAC	MA_45356	14149	forward	downstream	0.988	Chen et al. 2012b
CL299Contig1-235	AAACTTTAGATGAAAATCTCCCATTGTTGAACAAAATGAGCCTCTTACAAAATTTAATTTAATAAAAGTGCATGATGTCAAAACATAAAAAGTAATGCAA[T/C]GCCTTCTTGCCAGCCACCGTACTCAATAGAACCCTTATAGATGAGGTAAAAGGCCAAAATCCTAGAGTGCAATTCCTTTATCGAGGCCCAGCAGGTGGAT	MA_114136	18659	forward	downstream	1	Chen et al. 2012b
CL3037Contig1-06-8973-contigContig1-244	CCAGCCAACTTCTTTGGAAAGCCTTCCTAGCAGGCAATATTTGTGACCTGGCTGAAGCCTCAACACTCTRTAGAGACAAAGTAGTAACARGTTAAGTCACATCATCTAAAGGGCATTCTGAATCATTCTCTAAACTCTAAATCAGATCCA[T/G]AAATCACACAGTCCCATAAGTTCAAGTAACCATAGATACATCCAGTGGGAGTGGTCACCAGGGAAGCAACCCACRTTCAAATCSCAGCAGGCATAGAGCTCTAAAACAATTAGTGCTTTGGCCAAGTTTGAAGGCTTGCTGAATTGAATT	MA_186340	14057	forward	intron	1	Chen et al. 2012b
CL3037Contig1-06-8973-contigContig1-455	GGGAAGCAACCCACRTTCAAATCSCAGCAGGCATAGAGCTCTAAAACAATTAGTGCTTTGGCCAAGTTTGAAGGCTTGCTGAATTGAATTGGAACAATGATAATGCAGATATGGGGTTCATAACTCCACACACAGATCAAAAAAATGTTT[A/G]TCCTAAGAACCATATACAAATAATAGGCAAATCCTAGGATAAAAGTTTATARTACACCATACTTACTTCAGAGCATCTGGAATAACCATTCTCTTCTTCCTGTCATATGGTGGYGGAACCCCT	MA_186340	14268	forward	intron	0.935	Chen et al. 2012b
CL313Contig1-418	AAATCATCCTGATTGAACCTCGTGCCATCAGATCCTTGATAGCCTTTCTAGCAAGTGAACCATTAATCCTTAGCCTGTCTGACAAAATAGAGGGCGTGAT[C/G]AGCTTGTATTTCGGCGCTTCAGAGAGAAGCTTATCGTAAGTGGCCTGATCAAACAGCACCATGTTGTTCACCTTCTCCTTTTGCTTTCCTTTGCTCCATT	MA_10430279	12773	forward	exon	1	Chen et al. 2012b
CL320Contig1-166	AGGGCTTGACATTTGCGAAGAAGCCGAAGGCCGCCCTAAKCATGGAGATATGTGGTAAAGCCCCGATGATGAATGAAGAGCCAACAAATGTTGTGTATTT[A/G]TCGAGCCTCCTGAACAAACAGGAAGATGTTATCGCTCATAAATGTGATAGGAGATGTGATATTGAACATGTTTGGGCTAACATTTACCGGTGTAAATTAA	MA_9882895	1514	forward	intron	1	Chen et al. 2012b
CL3444Contig1-02-9029-contigContig1-407	ATACCAAGGATGCCAGTGAGTAACCGTGGGAAGCTTAAGCGCATTTATAGAATTTCTGGTCGATGTTATTGGAATCACTGCATCTGTATCACCACTGCAAGCCAACAAACAACAAGATCAGATCTTCTACAGCAGATTTATGATAGAGGA[A/C]AAAAGTAAAATACCAACAAGAAGTTTCCTGTGCCATGTTCTGATTAAAGAAATGACATGTATGGT	MA_49382	1987	forward	intron	0.988	Chen et al. 2012b
CL3444Contig1-02-9029-contigContig1-93	GYCCTTCGTATACTTGAGTCCATCCTCCCACCTGAGCATCACAGACAACTATCAACGTWYATACTGATACTAGCAAAGATTCTGTTGAAAT[T/C]GGGAGTTAAATCTTCCATCATTGCACATTGCCAATTTCTATTTCTCAGTCCTATAAGAAATAGAACAATGRTAAGCATCATAACAAATGCATTGGTCTACAACCACCCATGGCATTTTCATGCTCTTAGAGATAAGAGAAAGATGACCCA	MA_49382	1672	forward	intron	0.988	Chen et al. 2012b
CL3602Contig1-03-9057-contigContig1-64	TTCTTCAGATAACTGATTCTCAAAGGAAGCCGAGTCGTTGTTCCAGCTCCAATATACACCGG[T/C]TTGGTCAAACTTGTATCRCTCACAACCTGCATTACATACGATTAAATCAGTTCTTTGACAGCAGAAACTGCAAATARGATAAGAATTGMGAAATTCCACTAGAACAAGTGATCCATACCTGTGCAAGCCTTTTTCCTGCTTCTT	MA_10433385	42957	forward	exon	0.976	Chen et al. 2012b
CL363Contig1-178	TTTTCTCACTTGGGTTTTGTGGGCAGGTTATGGATTGGGTTTGAAGAGCATAGCAGAGAAACAGTGCAGGAAGGCATTTGGGCTGAAGGATGCGAGGCAT[C/G]TTTCCTTGTGGGAAAGATTGAAAAGCAATAATAATGGACAGAGGGCCGTTTGCTGAAGGTTCATCAACATTTCCATCAGCCATGGATATTATGCCTATCA	MA_10431614	8567	forward	upstream	0.824	Chen et al. 2012b
CL3771Contig1-04-10914-contigContig1-114	TTGGTCCTCAACRKCAGACATCACAGATTGTTTGCATGCCTCTTGATTATTTGTCACRGCACAGCATTCAGRTRCACGAGGAGAYTTATTCAACATATATTCATGAACCTAC[A/T]GATAGAAATGAAAGTGACTGGTTAAAAGCGAAGATTTAGATGTCACACTAATTTTGAAACTCRCCTATAAACATAGTTCAAAAAAGAGGGTTTGCWGYTCAACTGAAATATAAAAAGACATGATAATCCAAACCTCATCAATTAATCTYT	MA_137894	6092	forward	intron	0.935	Chen et al. 2012b
CL3771Contig1-04-10914-contigContig1-177	ATTGTTTGCATGCCTCTTGATTATTTGTCACRGCACAGCATTCAGRTRCACGAGGAGAYTTATTCAACATATATTCATGAACCTACAWGATAGAAATGAAAGTGACTGGTTAAAAGCGAAGATTTAGATGTCACACTAATTTTGAAACTC[A/G]CCTATAAACATAGTTCAAAAAAGAGGGTTTGCWGYTCAACTGAAATATAAAAAGACATGATAATCCAAACCTCATCAATTAATCTYTGACGATCTGCATTTCCATACTTKGGTGGATGTGTACGGGACTTAATGGCAAGTGCAGTCCTTT	MA_137894	6156	forward	intron	0.935	Chen et al. 2012b
CL3771Contig1-04-10914-contigContig1-263	AWGATAGAAATGAAAGTGACTGGTTAAAAGCGAAGATTTAGATGTCACACTAATTTTGAAACTCRCCTATAAACATAGTTCAAAAAAGAGGGTTTGCWGYTCAACTGAAATATAAAAAGACATGATAATCCAAACCTCATCAATTAATCT[T/C]TGACGATCTGCATTTCCATACTTKGGTGGATGTGTACGGGACTTAATGGCAAGTGCAGTCCTTTCTTC	MA_137894	6242	forward	exon	0.765	Chen et al. 2012b
CL3795Contig1-01-9071-contigContig1-197	GACGGGAACCTCTGTTTGTTCCATGTACACCCAAGGTAAGGTTAGTTAGAACTTTTGGCWTATGRGCAACTCATATATTAAACTTATTTAGGTTAGAAAACAAGTCGGAAGTTTATGGTATGCAGAAGAAACATGCCTTGATTGCTTAAG[T/G]AGAGAATACTCTCTTGTTAAAGAAAGRAAKCTCTYATATAGTTCCTGKATTGAGAAGGTTTTCCTTGAA-------TCTCCTTTCTTTATGCATTGGAAATTTTCTCTTTTTGCATGTGATCATTTCACTTCTTAAAAATAGATATTTCA	MA_6536589	1104	forward	intron	0.8	Chen et al. 2012b
CL396Contig1-837	CAAGACCTACATCCAGCAAAGCTCTGAATGGTCTCCTGGCATCATTTGGCTCAACACTGTAGTCCTCTCCACTGGCCTCCTCATTGCCAACATACTCCTC[A/G]TCCATTTCCAGCTGCTTCAACACACGACGTGCCAGCAGGAGACCAGTGCAGTATGCTGCAGCATAGTTTGTAAGCCCTACTTCGAGTCCGTACCGAGGCA	MA_10209990	1534	forward	downstream	0.949	Chen et al. 2012b
CL409Contig1-1397	TCTGTTTTTTTCTATAACATTTCTTTTGTAGAGAATTCTTTGAAATAACTCACTTATGACTAGAATGCCATGTGTCATTTATGAGTCTGGTTCATGTCCA[T/C]GACTCATTGTTATGTTTCTCTGTCGGACATGGACAAAGTGCTTTGTGGTGTTCTTTTTTCTGTAGGACAAGTGATCAAATAGTAGAATGGAGCTTTACCA	MA_10431596	27634	forward	downstream	1	Chen et al. 2012b
CL41Contig1-798	ATATAGTCTGGTAGACTAAATTAAACATCTGTTGAAGTTTCTCCAGTTACTTATTAACTCGTTTATCTAAACATTAGGCCTGGATTATCTTTGGGAATCT[A/G]CTTGGAACATTTTTTTGGTTTTGTATGATTTCCAGTAATCTTTGGTAGTGAGTTTCCCAAATGGTGGGATATGGATATTCAATACCTCTCCAATCAAATG	MA_10429554	13449	reverse	no gene on contig	0.899	Chen et al. 2012b
CL4342Contig1-01-11702-contigContig1-263	GGCCTATTAATATAACAGAATTCAAATATCGGTATGACATTGGTAAAGACAAAGCACTTGTTTTATATAGGTATACCATATCTTCTTATCTCTTCTATCTCCGTCTTCTTTTTTCCTTTAGCTATCAGTTGGAGCAATAAAAGTcGT[T/C]TCCCCTCTATTCATGTTTGGAGTATTAATAAATAGAaTTTTCTATCCGTTTCAACAGCTCCATATATTGTTTAGTACTATTCATTGRCTTGTCATTGCTATGGCTATCTTGTCAGCTTGGCTAATGATATAKTAACTGTCATGATGGAAG	MA_464972	1773	forward	intron	0.988	Chen et al. 2012b
CL4342Contig1-01-11702-contigContig1-350	ATCTCTTCTATCTCCGTCTTCTTTTTTCCTTTAGCTATCAGTTGGAGCAATAAAAGTcGTtTCCCCTCTATTCATGTTTGGAGTATTAATAAATAGAaTTTTCTATCCGTTTCAACAGCTCCATATATTGTTTAGTACTATTCATTG[A/G]CTTGTCATTGCTATGGCTATCTTGTCAGCTTGGCTAATGATATAgTAACTGTCATGATGGAAGCAAATAATTGTAGCTATGTTGGAGACACTGgCATTTTGTCAAGCTTTGATGCTTCACTCTCTGAAAGAAATAGATATACACAT	MA_464972	1860	forward	intron	0.988	Chen et al. 2012b
CL4342Contig1-01-11702-contigContig1-444	AATAGAWTTTTCTATCCGTTTCAACAGCTCCATATATTGTTTAGTACTATTCATTGRCTTGTCATTGCTATGGCTATCTTGTCAGCTTGGCTAATGATATAKTAACTGTCATGATGGAAGCAAATAATTGTAGCTATGTTGGAGACACTG[C/G]CATTTTGTCAAGCTTTGATGCTTCACTCTCTGAAAGAAATAGATATACACATMTTTGGAAAATAGTTTTTATCCATTCTGATATTTGCTTTCATTTAGTGTTGGTGTTCACAAGGCTGAGGA	MA_464972	1954	forward	intron	0.935	Chen et al. 2012b
CL4342Contig1-01-11702-contigContig1-90	N-CTTTTGCCAACTGGTATGTAATAATATGTAGTGATGAAAGAGYTCATTGTCAATCCTTTGGAAATTCAAAACTTCGAACGTTCTGA[T/C]GTTTTTCTGAATCGGCAGGTGGGGCCTATTAATATAACAGAATTCAAATATCGGTATGACATTGGTAAAGACAAAGCACTTGTTTTATATAGGTATACCATATCTTCTTATCTCTTCTATCTCCGTCTTCTTTTTTCCTTTAGCTATCAG	MA_464972	1603	forward	intron	0.965	Chen et al. 2012b
CL437Contig1-277	ATTTAGTCTGCTCTGTTTCGAGGTCGAGGTCRTTCACTTCATCCGCCGTCTACCGCAGCGACACGCGCAGAAAAAGATATGGGTGAAGAAGAGGCAAAGG[T/C]AGTTGCTGTAGTGCCAGAATCTGTGTTGAAGAAGAGGAAAAGAAATGAAGAATGGGAGAAAAATAAAAAGGAACAGTTAGATGCTGCAAAATTGAAAAGA	MA_109845	8726	forward	exon	1	Chen et al. 2012b
CL437Contig1-938	TTGGTCCGAATTTCACAAAGGCAAACAACTTTTTGTGGCCATTTAAGCTCAGTGCTCCATCTGGTGGGTTGAAGAAGAAACGGAACCACTATATTGAGGG[A/T]GGAGATGCTGGAAATCGCGAGCTTAAAATTAATGAACTGATTAGGAGGATGAATTAGTAACTTGATCAAACTGTTATCTTGCAAGTTAATTCTAGGTGCT	MA_47548	8093	reverse	exon	1	Chen et al. 2012b
CL516Contig1-07-9147-contigContig1-80	CGCAGCAGGGAATACTACTGCTGCAATTGGCAAGGTAAGATGCAGTGTATTCCAATTATTTGTTGGAAGTTGATTCTT[T/C]ATGTATTATATCACTTTATATGTTGCGATTCCTTGATAAAGGGCCGTGAATGAACATTTTTTTCTTGCAGGGCTTTGCCATTGGCTCAGCTGCGTTGGTGTCTCTTGCATTATTTGGAGCATTTGTAAGCCGGGCCGCAATTTCAAAAGT	MA_93674	47914	forward	intron	0.965	Chen et al. 2012b
CL52Contig1-1085	TGGCAGAGAACAATGTGTTTTTCAAGGGTATTTTGTTAAAGCCCAGTATGGTGACTCCTGGTGCTGAGCACAAGGAGAAAGCAACCCCACAACAGGTTGC[A/T]GATTACACTCTTAAAATGCTCAAGAGGAGGGTGCCACCAGCTGTTCCTGGGATTATGTTCTTGTCTGGAGGACAGTCCGAGGTTGAGGCAACTTTGAATT	MA_1293314	112	reverse	no gene on contig	0.996	Chen et al. 2012b
CL52Contig1-806	CTTGGTGCCAGGGTCTGGATGGATTAGCCTCAAGATCTGCCGAGTACTACAAACAGGGTGCAAGATTTGCTAAATGGCGAACTGTTGTCAGCATACCAAA[T/C]GGGCCATCTGACTTAGCTGTCAAGGAAGCTGCCTGGGGACTTGCACGTTATGCTGCCATTTCTCAGGACAATGGCCTTGTGCCCATTGTGGAGCCAGAGA	MA_7939251	263	reverse	no gene on contig	1	Chen et al. 2012b
CL570Contig1-243	GCTGCTTGTCCGGAGGATACCGACTCAGAGGAAGGGCTTGGATTTAGGATTTCTTCAGTCTGCGGAGAAATCGTGAAAAAGCAAGGCAGGCTGGTATGGA[T/C]GACAGAGGGAACGCCGCTCCAGCAGGACAGGAGGAGGAGAGGAAACCCTTGGATCAGGGAGCTCACATCAATTTGAAGGTCAAAGGCCAGGATGGGAATG	MA_194889	6985	forward	no gene on contig	0.996	Chen et al. 2012b
CL60Contig1-198	ATATAATTTCCAATATTTATGATAATATCAAGGAAATTGGATGTTCCTAATATTAAACTAATTTAAACCAACGCCAAAAACATTAAGACATGTCTCATCC[T/G]AAAAAGGAAAGTCCAATGAACAATAGGCCTTCCATTGCAGCAGCAGAATCCAAAAGAAAAATTACTCCGCAGCAGCCTTCTGATAGACATAAGTCAGACC	MA_10435699	36426	forward	downstream	1	Chen et al. 2012b
CL61Contig1-347	TSATATTTGCTGGYAAGCAGCTGGAGGATGGGCGAACTCTCRCCGATTACAACATCCAGAAGGAGTCTACACTTCACCTCGTCTTGCGTCTGCGTGGTGG[A/C]TTTTGAAAATTTCGAGCACAATCGCCGATAGTCTCATGAAGAGGGTCTAAATTCGCATTTCACTGATTTCTTAGCTTAGCTAKCAGTTAGATGTCGCGTC	MA_10430977	4713	forward	intron	1	Chen et al. 2012b
CL65Contig1-593	TTGATTCAAAAAATGCTTTGTGAATAACCCTCCTGCTCATGGCCGCATTTATGATTGCCTGACGTTCTGTTTGTGCCTCAAGCCAGTGTTGTTCAAACTG[T/C]ACCGAATACAGCGCCTCCTCTAGCTTCGAGATTTGTTGCATCAAAGGATCAAAATGATCATCTTTTGCATGCTGCTCATAGTATGGAATGTGGCCAACAT	MA_15776	86548	reverse	downstream	1	Chen et al. 2012b
CL697Contig1-1468	TCGTATCGCTCGGCTTGCTCGGCGAGCTTGGCCATGTAAACATGGTTTTCCCTCTCCTTTTCCGTCATTTTTGAGAGAATCCGCACGAAAAGACCACAAA[C/G]TTGAGCTCAAACTGACGTGAATCGAACGAACAACACCGATATCAGTGCTCTGAAGCGAGAAACCACAGATTTCCTGCACCAAATGGCTATTCTGCCCTAT	MA_12670	46138	reverse	upstream	1	Chen et al. 2012b
CL756Contig1-201	TAGCCACCGGTGTAGATATATCAGCAAAATTACACTGATTAGACTCGGCTTCGGCTTTGGGTACAGAAGATATTTCAGGGGTTTTCACTTCCGGAATCCA[T/C]GAGAAATGGGATCTATCAACAGACACGCTGCTGGTGTCGGAGTCAAAGTAATTAAACCCCTTTCGTTTATGTATGTTTTTCATGGGTTCAAAGCTCGCCG	MA_8518489	938	reverse	exon	1	Chen et al. 2012b
CL778Contig1-1167	TGGTGCAAGAGATGTTAGCATAGGAATAGCTAGTGTATTAGAAAAAACCCATGAAAAAGAGACATTGTCGAGCATCAGTGATGGTACGTGCACTGCTTGT[C/G]AAATGGCAGTTGTGTGGGTGCAGAACCAAATTGCCCGTAACCAGACTAAGGAGCAGATTATGACCTATTTGAATCAGCTCTGTGACCGATTGCCAAGCCC	MA_104172	16748	reverse	exon	1	Chen et al. 2012b
CL778Contig1-1664	GCGACAGTGCACTATATTGATTCCAATCTTCATCGGGGAACTAACGAAGCTCTTTTTATTACTCTAGATATTCTCTCATGCGCAGTGGAGGATAGAACCA[T/C]GCGTTTACTTAAAGAATATGCTTTCTTTTGGTATCCTTGTTGATATATATTCTCTTGTAAAGCGAGGCTTACCCTCTATAGATACTGTTGAAATATTTTC	MA_104172	15299	reverse	downstream	0.988	Chen et al. 2012b
CL778Contig1-1846	ATACTGTTGAAATATTTTCAATTACAGGAAAGATTAGGCTTAGTCTCTATAGATACTGTTGAAATATTTTCAATTACAGGAAAGATTAGGCTTAGTCTCT[A/G]TTTGATGTATGTTGAGGCTTAGTCTCTATTTGATGTATATAGTTAAAGATTACTTGGGCAATATTTTGCTTAAATCTAGAGGTTGGAAGTCTCTAATGTT	MA_104172	15169	reverse	downstream	0.858	Chen et al. 2012b
CL778Contig1-251	GTTGTCATGCGGAGAGACTTGTTCGGAAGTTTGGTCTGCGGGGAGGTCCGGGGTTCAACTCTAACGAGGGCGATTATGTGCCTTTGAAGAATTACTTGGA[T/C]GCCCAGTACTTTGGAGAGATTGGAATTGGGACCCCACCTCAGACTTTTACTGTGATATTTGATACCGGCAGCTCAAATCTCTGGGTGCCGTCTTCTAAAT	MA_104172	26080	reverse	exon	1	Chen et al. 2012b
CL783Contig1-240	TTACAGTTACCTCTAACTGGAGAGGCGTTGCATCTTATGAGCCACCGGAGTTCGATTCCTCTGCGGGCCAGATCTGCGATGGAACACTGGGCGAGTGCAA[T/C]GATGAGACTGAGGAGGAGTTTTTGATTGATTCCGAGGCGCACGGGAGGCTTCTGAGGAGGATCCATTACTACATCAGCTACGGTGCATTGGCTGCTAATC	MA_392733	1981	forward	exon	0.915	Chen et al. 2012b
CL793Contig1-986	TAAATATTGTTGTTAACTACGACATGCCAGATTCTGCAGATACTTACTTGCACAGGGTTGGAAGGGCTGGCAGATTTGGTACAAAGGGTCTTGCAATTAC[A/G]TTTGTTTCTTCTGCTTCCGACTCAAATGTGCTCAACCAGGTTCAAGAACGTCTTGAAGTTGACATAAAGGAGCTCCCAGCACAAATAGACACATCTACAT	MA_99733	23608	forward	exon	1	Chen et al. 2012b
CL805Contig1-124	ATCGCTACGCGCAACCTCATTCCTTCCTGGTTTTGGTCTGAAATCAATCAGTTTCCCTTTATATTTTTGGATCATCTCAACAATGGCAGCTGTTTCGCAA[T/G]CTCTTCTACAACACCCTGCAGCCTTCAACACACAACAACAGAAGCCACGGCWGAGTGGGGCTCGGTCAAATACAATTTCGGTGCCGGCGAACAAATTTTC	MA_16080	53807	reverse	exon	0.988	Chen et al. 2012b
CL813Contig1-03-9181-contigContig2-162	AAACTCGATGTATATAGTTGAATTGAATCCAATATTTTTATTTACGTCTACCTGAGACCCTGTACGATCTATGGAACCATATGAAAAATGATATAAAGTTTATATTCACTGCTGTCCCCTCAATAAAGCAACTTACAAAATGCAATGGAT[A/G]GCATTTTATTTAAGTGCCATCAAATCAGGCCTAAACTTACCTTTCATAGATACGCTGTAGACCAGCGTTAGAGATATTGTCCCAGTAAGTGGGATCYGTCTGGCACCTCTCAAAAAAGTCAGCAATTTGTTCACTTGC	MA_88189	13173	forward	downstream	0.965	Chen et al. 2012b
CL81Contig1-538	GCGGGCAAACAAAGATGAAGTCGGTGCTCGTGGATTTCCTAGTCGGTGCAGGTCTTAAGCCAACTTCGATTGTGAGCTACAATCACCTCGGTAACAACGA[T/C]GGGATGAATCTGTCGGCTCCTCAGACTTTCCGTTCAAAGGAGATTTCAAAGAGCAATGTCGTGGACGACATGGTTGCCAGCAACGCTATTCTTTACGAAC	MA_10427625	63080	forward	upstream	1	Chen et al. 2012b
CL822Contig1-104	NNCGATTCAGCAAGAGAGCAGTGACGATGGAGGCTTGTGGAGAAGAGGGGCAACTTAAGCTCTTAGGTATGGCTCAAAGTCCCWTKGTGGCACGGGTTCG[T/C]ATAGCACTTGCTCTTAAAGGGATCGATTACGAGTTCATCGAAGAGGACATTCATAATAAGAGCCAGCTGCTACTGCAATCAAACCCTGTTCATAAGAAGA	MA_406744	1442	reverse	exon	1	Chen et al. 2012b
CL840Contig1-424	CAACAACCATATCCTGCCGTGCGTCCAGCGAGGGCGCCATGTACTCACAGACTTTGGGATTCTCCTTGAGAATCTCCTCCGTCAAGTACATGTATCTCTT[A/C]TTTATTGCCGACTTGTCGCACATTCTCCTGAATTTCTCCTTGAGCTCTGTCATATGCTCGCTGTTGGTGATTTTGAAGTAGTAATCCGGATAASTGCTCT	MA_10426264	3561	reverse	exon	1	Chen et al. 2012b
CL840Contig1-518	TCTCTTMTTTATTGCCGACTTGTCGCACATTCTCCTGAATTTCTCCTTGAGCTCTGTCATATGCTCGCTGTTGGTGATTTTGAAGTAGTAATCCGGATAA[C/G]TGCTCTGATCCACAGCATTGGGAGGAGTGGCAGTGCCAATAGCGAGGATCGTTGCGGGGCCATCTGCCCTCTGAGCCTTCCTGAATGCCTCCAAATCCGC	MA_10426264	3363	reverse	exon	1	Chen et al. 2012b
CL849Contig1-564	TGAAATCTGTGAGAGCATCTGCAGTTTGGATGTGCACCTTCCCCGATAATGTATAATACAGGAAGCCAGTTGAACAAATTCACAATATTCCACTTTGGCT[A/C]GTCATGCCCTTGGATCATGTTTGAAAAATAACTGTCATGTTCAGTCACTTGATATATTTACTAGATGGATTAGCTGTATATATAACAGTAACATTGCTTG	MA_897588	3655	reverse	downstream	0.988	Chen et al. 2012b
CL854Contig1-1337	ATCTTGGGCACCATGTACCCCTCCTTGCAGAGGGACATGAAAGGATGATCTGTCTCTCGATCCCCAAGGCCAAGTTCAGGCAATTTATCACCGAATTCCG[A/C]TTCCACCGCTGCCTTCTTCAAATCCCCAACGAGCACACCAGGCTTCTTCACGAACCCGGTAGCCCGCCCGCTCCTGGAAACCTGCAGCTCCGTTCCAAGA	MA_10427930	18218	forward	exon	0.976	Chen et al. 2012b
CL85Contig1-1516	TGGAAGAGGGTGAGTTTTCTGAGGCGCGTGAGGACCTGGCTGCCCTTGAGAAGGATTATGAGGAGGTTGGCGCCGAGTCTGCAGAAGGAGAGGAAGGTGA[T/C]GAGGGAGACGAGTACTGAGGAACTGTTTTATGTTTCCTGCATTCTGGTTTCTTAGGTTTTGTGTGGATTTGAAACTTCATGTTGAGAACAGTGCTTTGTT	MA_273360	2443	reverse	exon	1	Chen et al. 2012b
CL866Contig1-01-10993-contigContig1-209	AAGAARCTGTTAATTTATACAACCTCTTTATGCTACAACAGATGGACCTATATTTGCTTTCTCAAAGGTGGAAGGAGCTTGTTGACAAAGCTCGTGCGAAGCAACTTCAGCCTCAGGAGTACAATTCAGGTTTTGGTCCGAAATTTCATG[A/G]AATGTTTTTTGGAGGGGAAACTTAGCYGYGCATTCGCCGACRCACAAATCTATTTCAAAATCAGTTCTGCCTGTGYGTGTTSTTTTGWTATTAACCTTATACCTGTCCTTGATCTTTCATAGGAACATTTACTCTATCCAATCTTGGGAT	MA_10234164	1306	reverse	intron	1	Chen et al. 2012b
CL906Contig1-403	GCGAAGACAGTCACTTTGAAGGGAGGAGGAGAGATTGTGCACAGGTTTCGTTGTGCACATTCCTAACCATGACGTTCAAAAGAAGGAATGGAGGCCGCAA[T/C]AAGCATGGGCGCGGCCATGTTAAGTTCATTCGCTGCTCCAATTGTGGCAGATGCACTCCTAAGGATAAGGCCGTGAAGAGGTTTCTAGTTCGTAACATAG	MA_1495475	125	reverse	no gene on contig	1	Chen et al. 2012b
CL906Contig1-819	GGTGTCACAAATCCACCGGCTGGTGCTCGATAAAGGAATTGCACTATAGGCTTTCTGGCCTTTTTTTAAACCTAGAAGGATGTTATTGAGYATGGTGTTT[A/C]GCACGAAGGCATTACATTTCTATTTATATTTTGACATCAAGAACTTGTTTTCTTGTAATTAAATTCTACAAGAGCCTCATTTTATGCTCTGACCATGGCA	MA_74546	2198	forward	downstream	0.858	Chen et al. 2012b
CL918Contig1-1015	TTGCTGAGTTGGATAAGTGTACGAGGAATGGAGTTTTTGGCATTTCATGAGTTTTTTCAACGGCGTACATGCCCTAATAATGGGAACTTGGTTGAAATTT[A/G]TTTTTATTTTAGCGTTATATTTATAATCATATTTTATATGAGAAACACATAATCTGGCATCCAATGTGGTTTTAAGACATGCTATGAGTAAAAACTTGGA	MA_7567986	4429	reverse	downstream	0.79	Chen et al. 2012b
CL918Contig1-682	ATGATGAGACAGATATGAAAAAGCTGGAGGAGGTTGTGAGGAGTGTGCAAATGCCTGGATTATTTTGGGGAGCTTCAAAGCTTATTGCTGTTGGATATGG[T/C]ATTAAGAAGCTTCAGATTATGATGACTATTGAAGATGACCTTGTGTCTGTTGATGATCTTATTGAGGACCGCCTAACTGCTGAACCAGCAAATGAATACA	MA_8253027	1515	forward	exon	1	Chen et al. 2012b
CL924Contig1-1261	CAGCTTCATCTGGATTAACACCTTTGTTAGGCTCCTTGCCATCAAATAAGTCCTTCAATAATTGCTGGACCTTTGGTATGCGAGTACTTCCACCAACAAG[T/C]ACAAGCTCATTAATTTCAGTCTTCTGCAAGTTAGCATCCTCGAGAGCCTTCTTTACTGGCCCCATAGTTTTCTTGAAGAGGTCCATATTGAGTTCCTCAA	MA_10289074	595	reverse	upstream	1	Chen et al. 2012b
CL924Contig1-1531	GATGCTGACTGCTTAGAGCTCTTTTGGCCCTCTCACACTCCCTCCTAAGTTTGCCAAGAGCTCTCTTATCCTTGCTAATGTCTTTGTTGTGCTTTTTCTT[C/G]ACCAATTTTATGAAGTAATCCATAATTCGTTGATCGAAGTCCTCTCCTCCTAAATGAGTGTCTCCGCTAGTTGACAACACTTCGAAAACACCATTATCAA	MA_6098914	131	forward	no gene on contig	0.988	Chen et al. 2012b
CL924Contig1-2359	ACTTTGCTGCTTCTTCTGCAGCAATAACAGAGCTGAGAAGAAAACCAGCAATAATAAACGCCGCAAGGAACATAAAGCCGTTAAAATCTTTTCCAGTGCT[A/G]TTGAACACCGTGCATTTCTGCTTCCGTCCCATGGCTGGAGCCTTTCCAAAACCCTCGCGCATCAAATTTGAAGCAGAAGCAACCTCAATACCTCGTGAAT	MA_408535	1231	forward	upstream	0.988	Chen et al. 2012b
CL970Contig1-1120	TGACAAGGAGCAAGGCATATCTGTACTAGATTTGGCCATCAAAGCATGTACAAAAGAAATTGAGAAGCACAAGGGAAAATTAATGGTTAAGGAAGCTCCT[A/C]GGGCGGTGAGTGAAAGAGATGACAAACTCCTTGCAGAGCACATGGCCAAACTTCAATCTCAGAACCAGGAGGTGGATGGAGATGTTGATAGTGAAGACGA	MA_10428764	20079	forward	exon	0.965	Chen et al. 2012b
CL990Contig1-164	TATTCAAGATACAGTGGGTGATTTTAGTGTGACAACCCCCAGTAGGAAATGTAATGGTTGGAGAGGAATGTTTTGGAAATTGTGAAGTGAATAGAGCAGT[C/G]AGAATAGCAAGAGGTGTACATGTCCTCCCGTCCATATTCAATTTGAATAAGAGTTGCAGTAGTTTGCGTTCTTACTAAAGAAGAAAGCAACCAGAACAGG	MA_16264	38353	reverse	upstream	1	Chen et al. 2012b
CL995Contig1-252	AAATCCTGTTGGGTATCTTTCATTATCCATAAATTCATTTGGGTTGTCATCATTAGCGATTTGTTTCCAGATTCAATCCCAACTGGTCGAGGGTTTCAAT[A/C]GTATTTATCTTCAATAGAAAACCCTCGTGCATGCCCAGATATAAATTACTGCTGTGTTGATTGTTTTATTGGGTTTATTGTTCTACTGATACCTGTAAAA	MA_124514	6909	forward	upstream	1	Chen et al. 2012b
DAL12-333	ACTTCAAATGAAATCTTTGWAWTTTCAGACATMTGACGGGAGGRGATTTGGAGTCTTTGTCTGTGAATGAACTGCAAAAACTTGAAGACCAACTTGAAAT[T/C]GTAACATCTAGGGTACGAAAGAAGAGRGTRAGTTCGCTTCCACGATTTGATTTCTKATAGGCTTTTCATACTTGCCAGTGCAGYTAACACCKAAGSWTTT	MA_13933	47805	reverse	exon	0.965	Chen et al. 2016
FCL1015Contig1-980	TTCCAAAACGGCCCCCTCCTGAACCACCATAACTTCCAAAACGGCTRCCTCCTGAATCACCATAACCACCAAGTCTATCGTCTATTTCCTCTTTCATCTT[A/C]GGCAGCTCTTTAAACTTGGTACCTATATCACTTTCAATCGTCTTAACTTGTCTAATCTGTTGCTCAGTATGGATAAGGATAGCATTGCCCGTCCTACCAG	MA_49257	5304	forward	no gene on contig	1	Chen et al. 2012b
FCL1032Contig1-605	ACCAGCCTTCTTAGTACGCTTTGTCATTGCTACGATGCACACGCGGAGCCGCTAATAACCTCGTCTTCCTCCTCTCTGCTTTCCTTGCGCGCCGCTCAAT[C/G]AAGAACCAGAGGAGCCCAAAAGAGTAAAAGATGTGTGTTTTAGGGTTTTGGGGTAGGGTTTATGAATAAAGCGAAATAATTCTCTTGATATTGAGTTTAG	MA_4732	19643	forward	downstream	1	Chen et al. 2012b
FCL1038Contig1-614	ATTTCCACATGCAAATCTTCCTCCTCTGCCAAAACCAGTGTTTGGTTTCCCTCCCTTTCATCTTCCTCATCCCGATCCTGTGTCTGGTTTCCCTCCTCTT[C/G]ATTTTCCTSATCCCCATCCTGTATTTGGTTTACCTCCTCTTCATCTTCCTCATCCCAATCCAGTGTCCGGTTTCCCTCCTCTTCAGCTTCCTCATCCCAA	MA_8982287	632	forward	intron	0.949	Chen et al. 2012b
FCL1045Contig1-982	GAGGGAAGACGATCGAGGAATTGAATGATAGTTCAGATTTCTTCATGGACATTGTTACCTGCGAATACGAAAAATTCACGAGAGTCACCATGATTCTCCC[A/G]TTAACTGGAATTCAGTACACTGAAAAGGTCACCGAGGGCTGCAAGGCAGCATGGGAGGCTGCAGGAATATATGGCAAAGCCGAAGCCGAGGCCATCGAAG	MA_118809	6273	reverse	exon	1	Chen et al. 2012b
FCL1050Contig2-278	TAATGAAATAAAGACTTAAACTTATGCAACAACACATAAATTTGGAAGAAATTTCCAATGCAAACCCCAAATAAACATGAGCAACAGTTCAGTTGTTCAA[T/G]CACAAAAGTTCAATACGATGAACCCATTAAAAAAAGGATTTAGATTAGTAACCCCTGCCAGAACCACCAGCAAGATCACCTTCATCTCTCAAGTTGTCCG	MA_19745	21242	forward	no gene on contig	0.965	Chen et al. 2012b
FCL1092Contig2-859	CTCTCAAAGGCCAAGCACGACCAAACATCCTTCTTCTTACTGGAAGGGTCCGGTTAGTATGGCCTAATAGCTTAAAACTTTCGGGCAAGTTTTCCTTACT[A/G]CCAAGAACCTCTTGCATTTCAGTCTCATGGTAGCATGGCTCAAGAATGTCATAAATGTTAATTCTTGAAACCGCCTCATTGATTGCAGCTAATTTGCTTT	MA_24024	7323	forward	exon	1	Chen et al. 2012b
FCL1092Contig2-979	CAGTCTCATGGTAGCATGGCTCAAGAATGTCATAAATGTTAATTCTTGAAACCGCCTCATTGATTGCAGCTAATTTGCTTTCACAAACATCATCTTCGAC[A/G]TCATAATAGTTTCCCTTACAAGCATCGAACGCTTCTTGATATTGATCGTCTGAAATAAGCCCCATTCCATGAGCAAATGGCACAAGCGCATTGCCATCAA	MA_24024	7561	forward	exon	1	Chen et al. 2012b
FCL1097Contig1-273	GGGCACAGGGAAGGAGCCATGGAAATCCAGGGGAATAAGCCCAAGAAGCCTCATGAAGTGTTAAAGGAGAGTGAGAAGGATAAAAACAATGCCAGAGAAG[T/C]GGTGGCAGAGGGAATAAAGGATGATTGTGATGATAAGAGAAGGCAGGAGGAGCCTCTGACCATGAATGGAAATAGACTCTGTATGCAATCTATAATGATG	MA_15537	14415	forward	exon	0.996	Chen et al. 2012b
FCL1100Contig1-246	CCTGAATAAGGGAATTATAACTCTCTAAAATTCCTCCATGAATCCATTGCTTTCTAAATAGCCTTTCTTAGTGAGAAGAGGACGTACATTCCTCAATGCT[C/G]AATGTTTAGGGTTTATGCTAACAAATAAACTGCCTTACTGGACTAAAGCATGAAATCAAAAAACTACATCATAASTAGAGACTACCCAGATTCCACTTGA	MA_68925	9709	reverse	downstream	1	Chen et al. 2012b
FCL1102Contig1-1852	GAAGATGGAAAATCATCATTTCAAGTAGAGCACTACTTGCAGGTAGCCAGGTTTGCATTACACGCTTCATGAGTGCTTTTGCAACCAGCTCCTTCTCTTC[A/G]CTCTTCATCACAACTCCCAATTTCTGCAACATGGGCCACAACTTATCCTTTTGATCATTCATACAAATATTGATAATTTGCTTAATAGGTTCATATATGA	MA_5090567	128	forward	no gene on contig	1	Chen et al. 2012b
FCL1104Contig1-834	ACTATTTTGCAGCAAAAGAAATTTATAATGCAATTCGCATGTTTATTGCCGCATATGTCTGGATGACTGGATTTGGGAATTTTTCTTATTATTATGTACG[T/C]AAAGATTTCAGTCTAGCACGGTTTGTACAGATGATGTGGCGCCTCAACTTCCTTGTGATTTTTTGCTGCATTGTTCTCAATAATGACTACATGCTCTATT	MA_4218	22501	forward	exon	1	Chen et al. 2012b
FCL1112Contig1-868	TCTCAATTGTAAGGAGTTTGCAGCAATTTAATTTATTACGAGAATACTTGTGTTGTTTTGAAAATCGCCTGTTCAAGGGATCCTTGTGAAATCGTGTTTA[C/G]TATCCACAACAACTATCGGTTAATTATATATGAGAACTGAAGTGAGTCAAGCTCACAATTTGCTCCACAATAAAGCTATCTCAAACACGGGTATATGAAT	MA_895155	859	reverse	downstream	1	Chen et al. 2012b
FCL1114Contig1-963	GCTCATCAGGCCTTCTCAGAGGGTCTCTCAACCCCTGCGCATCTGATCTTTGATAGCCCAAACCTAGGCTCCCTAACTTTCCTCCATATCCAGGATCTGC[A/G]TTTCCAATACCTGGCCTCTGACCCATTAAAACAGAGTCAGCAAGGGAGGAACCTGACAATCCTCCATAACCTCCACTGCCTCCCAACCTGGTGCCAAGGG	MA_121360	3410	reverse	exon	0.996	Chen et al. 2012b
FCL1136Contig1-154	TCTTGACTGATGGCAGAACTGTTGTGACCAACCCAACTGTCCCTTGTGCTGTTCAKAATGGGAACTGGAGTGGATCTCTCATCTGGAGTTTGAACCGAAG[A/C]TTCTTCATGTGAAGTCTCTACTTGGTAGACTGCTGGGGAATGTGAGAAATACGATCTCACCACTGCAAAGGGGATGAGAGCTGCCAGGAACCAAATGAAG	MA_10427759	163	reverse	exon	1	Chen et al. 2012b
FCL1145Contig1-703	GAAGACAAATCGAAGCTGCTACTGTTGCATGAAAGTCTTTTACAGGAGTTCCAACCTTATCTATGCATGTTTCTCGGCGCAATCCAGTGAAACTTTGCAT[A/G]CTAAAGGATCGTGAATGCACCTTACCAATCATCTTTGGAATTCCTTTTCCTCTTTTAGAGCTCTGAATTTGACCATGCTTTGTACTGATTATTCTACCAG	MA_8117	18958	reverse	exon	1	Chen et al. 2012b
FCL1154Contig1-1095	AGTCAGTTACCTCTTTGAATGAATCTTTAATTCCCTTGTCCTTTGTATCTTTCCCAAGCTTAAGGCCTTCTTTAGAAACATTCTGAAATTTCTTGTCCTC[A/G]TAATCCATCAAGTACTGCATTAAGTACTCGTCGACTGGGTCTGTGAAGAAGATAACCTCGTAGTTTTTCTTCTTTAATCTCTCAAGGAATGGGGACTTCT	MA_116775	27544	reverse	exon	1	Chen et al. 2012b
FCL1155Contig1-534	TTAAGGAACTTGCTCAGGCGTATGAGGTACTTAGTGATCCTGAGAAAAGAGATATTTATGATCAGTATGGAGAGGATGCACTCAAAGAAGGAATGGGTGG[T/C]GGTGGCGGTCATGATCCATTTGATATTTTCCAATCGTTCTTTGGTGGAAATCCTTTTGGAGGTGGAAGCAGCAGGGGAAGCCGAAGGCAAAGGAAAGGTG	MA_10433299	14693	forward	exon	1	Chen et al. 2012b
FCL1156Contig1-373	TTATTAGACTTGCTGCTAGTGTTAGAATGTTGAGTATGAGCATCATCCTGAAAGTATCAAACTATAACTTGAGATAGACAAACTCCTCGATGGCTGGAAC[A/G]TCACCAATTTTCTTGAGTGCTCCCTTACTCGGTTCCTCATCTACACCTATTGCCATGACAGCTTTCTTTCTGGGAGCAATCCTCCCAACACTCATAAAAT	MA_10435905	28309	reverse	exon	1	Chen et al. 2012b
FCL116Contig1-249	AAGAAGAAAATCAAACAACTGTGAGGTAAGCGGAGAGCGGGGAGTGGCTCAGGGCAGGCGTCGGCGCGGATTCTGAAGTCATGGGTATCTCACGGGATTC[A/G]CTGCACAAGAAACGTGCGACTGGAGGGAAGAAGAAGGTCTGGAGGAAGAAGCGAAAGTATGAGTTGGGAAGACAGCCTTCAATGACAAAACTGTCGAGTA	MA_4907	9674	forward	exon	0.949	Chen et al. 2012b
FCL1178Contig1-211	AGCAAAAGATTGAGTCCGATGAGCCAATCGTAGAAGACGATAAAGATGATGATGAGGATGAAGACGACGACGACGAGGAAGATGATAATGATGACGACGA[T/C]GGTCAAGGAGAGCAAGGCGGTGAAGGAAAGTCGAAGCAAAGTAGAAGTGAGAAAAAGTGTCGGAAGGCTATGCTAAAACTAGGGATGAAACCCATTTCTG	unknown	unknown	unknown		0.996	Chen et al. 2012b
FCL1185Contig1-547	TTAGCCCCAAGAGGAGGCATTCCTCACACTGCCCGACAAAAATGTGAGCACAGAAAAAGACTTCAGGAGGGAAAATGTTCCCAACCCAAAAAGCTTTCCC[A/G]TTGCGCGCTCTTGAATGTATGCATCTCCTTCAACAATGCCAACATGGAAAGAGTACAAGCACCACAACAAATTGGCACCCTAGAGTGCCAATCAATGAAA	MA_10305130	9542	reverse	upstream	1	Chen et al. 2012b
FCL1187Contig1-641	GATTCTTCTTGGTGTCGGGTCCCCTGTGGTTGATGAAAACCTGGTATTGCTCTGCCTCTGTTTCTTGCTCCATACTTGATTGCTCTGCCTCTGATACATA[C/G]TGCATACTTGATTGCTCTGCCTCTGATACATACTCCATACTTGATACCTTCTTACTTACCGGATCAGGTTGGAAGMTGAATGGAGACGGTTCTCCTGCAG	MA_10427996	40594	reverse	exon	1	Chen et al. 2012b
FCL1195Contig1-154	ACATTTGTTCCGCTTGCCTCACCATTGTATATCTTATCCACTCGCTGCTTTCCTTCCTCACGTTCTGCTGTGATCCAGCAATGGCGTCCACCGCTTTGCC[A/T]CCTACGTCTCTTAACCCTTACCAACAAACCCACGAAGAAAAAGAACAACAATATCCTGTTCATTACAGAGGAGTTAAAGATCTGGTCGATAATGGTACCC	MA_72340	10853	forward	exon	1	Chen et al. 2012b
FCL1206Contig1-313	TGAAAAACAATTCGCTGCATTATCCTATGGCCTTGCATTTTGTGGACTCAGCGTAGAATTGTAAGGTTTTGGGCTGTTCGGAGCGGACTTCATCAGGAAA[T/G]AAACAATGGCAGATGGTAAGAAACCAAGTGGAAAATCTGGCGGCAAGGATGACGGTAAGAAGGATGCTGTGGTTGCAACAAGCGCAGGCTTTGTTGTCTT	MA_405500	116	reverse	no gene on contig	1	Chen et al. 2012b
FCL1206Contig1-891	TATACTTGAACTTGACTTTTCAAGTATCTTTCTGTTTGTCTCTTTTGTAGTTGTGAGGCCTGTCAGCTTGAGATTTAGAGTGAATAAAGTGTTCATCACT[A/G]TTAGCGGTTAGTTTGTTGAAACATTAAAAATCAGTTTTGAAGGCCATTTCATGTGTATTGCTTCTCTTTGCAGATTGCTATTTTCATCATGACCCAGACA	MA_96369	12254	forward	downstream	0.9	Chen et al. 2012b
FCL1213Contig2-229	TTTTGTCTTGAATAAAAGCAACAGGCATGCCAACTATGCTGATTTCTCCTGCTTSTTCACTGTCCACTCCTTGATATCTGCTTGCACTCTTGCTTGAACA[T/G]CCTTTTGGAAGCCAGGGTAAGGCTCGTAACCAAAGAAATTTTGGAGGACCTCAAGCAAGACAAAAAATTGTTCCATTACGAAAACTCCGATAAGATTATC	MA_112260	10273	forward	exon	0.996	Chen et al. 2012b
FCL121Contig3-175	TCCTGGGCATTAGCAGCTGTGCGAGYATTCCAGACAACCGGGCATGAACCCTCAAGAACGTATGGTGGGGATCCATTCAAACACTAAAAACGCTAAAGAT[C/G]AAAGCGGGCTATATCTTCCGGAATGTTTCTTTCCACGATATGATAACTATCCCCCGGAACAAATTCTTCAAATTCGACAGCAATGACCGAACCCTGAGCT	MA_192606	1090	forward	no gene on contig	1	Chen et al. 2012b
FCL1224Contig1-655	ATGGAAGAGGCAGAGATGCACCCGGCCCAAGATATAGCAGCTTGATAAATGGATATAACCTTACAGATGTTGTGATAACAGGCGACAATGGTACTATAGA[T/C]GGGCAAGGAGCAATTTGGTGGCAAAAATTCCACAAAAAAAAAATTGAAAAACACAAGAGGTTACCTGGTAGAATTGATGTACTCTAAGGATATAATAATT	MA_6380	30475	forward	exon	0.988	Chen et al. 2012b
FCL1245Contig1-393	GATGTAACATTATCTCAAACAGATTTTATATCATTGAATTTACATGTGCCTCATAGAAAAAGAAGGGTCAGCTTTTGTAGAAGTCTGCAGGGAAAAGTAA[T/C]AAGGCAACTAGAAACTAAGAACAGATATTATCAATCAATCCAATGCAATGTTGGTAGTGCACAAAATGAGTTAAGTTCTTGTCAGGAAGCCTTCCAAGAA	MA_191994	4987	reverse	exon	0.988	Chen et al. 2012b
FCL124Contig2-703	AACTGGGGAGCTAAATCCCGTGAAGGCGCTGAACCCCGGGCTGGTCTATGAAAGCGATCCAAAGGACCATTTTCTGTTCCTCTGCTATTATGGCTACAAT[C/G]AAACCCAGATCGGCAGCATATCTGGGAACAAATCCTTCGTCTGTCCCCAGGATTCGAAACCGGAACTCATCAGCAACCTCAACTATCCATCCATTGCTAT	MA_9373163	4305	forward	exon	1	Chen et al. 2012b
FCL1251Contig1-136	TCTGCAGaATTTCTAGCATCGATTAAtGTCTTCTTTTCCTGATCCTTTTGAGCaTGCATCTCAGCCTCTCTCACCATCTTCTGTATCTCGTCTTCTGT[C/G]AGTCCTCCAGAtGACCGGATAGTGATAGCCTGTTCCTTGTTTGTGGCTTTGTCTTTGGCAGATACAGTCACGATGCCaTTTGCATCAATGTCAAAGGTAA	MA_101964	12832	forward	exon	0.976	Chen et al. 2012b
FCL1251Contig1-214	TCTTCTGTATCTCGTCTTCTGTSAGTCCTCCAGAYGACCGGATAGTGATAGCCTGTTCCTTGTTTGTGGCTTTGTCTTTGGCAGATACAGTCACGATGCC[A/G]TTTGCATCAATGTCAAAGGTAACCTCTATTTGAGGTACACCTCTGGGTGCTGGTGGAATGCCAACAAGCTCAAACTCACCAAGAAGCTTATTRTCTGTAG	MA_101964	12910	forward	exon	1	Chen et al. 2012b
FCL1261Contig1-515	AGAAGGGGAAGAAGGGTAAACAATCAAATCGAGATGATGAGGATGATGACGTCGTAAATTTGGGATCTGTGGATGGCGATGGCGCTGCTGATGGTAATGG[T/C]GATGTAAAGAAAAACAAGAAAGGAGGGGGTAAGGCTAAGCCTAAAGCTAGTCAGGCTGACATGTTCTCTGTCTTGGCTGAGGTTGAGGATGAGGGAGATG	MA_289	20585	forward	exon	1	Chen et al. 2012b
FCL1265Contig1-256	CCTTTAGCAAAGTATGCTRCCCTTCTTATGTCAGGAAAATCTCTTCGAGACATTGGTTTTACACAGGAAGTTATTCCAAGTCATGTATCTGTCAAGGAAK[T/C]AGTCCTTCCATTTGAAAAATTTCAAGGCTGTGATGTGGTTCTTGGTCCTGAAATGCGAAGCACCGGAGAAGTGATGGGCATAGACTTTAAATTTCCTATG	MA_10333529	386	reverse	exon	1	Chen et al. 2012b
FCL126Contig1-666	GAAGTATTTAGCGAAATTTTATGAGCTGGGAGCCCGCAGGGTTCTGGTGCTGTCCACGGGTCCTTTGGGTTGTTCTCCCGCAATGAGGGCAATGAGGTCC[A/G]TAAATGGTGAGTGTGCTCCGCAGCTAATGCAAGCCACTGCGCTTTTCAATTCGGGACTGAAAAACATAGTTGATCAACTCAACAACCAGTATTCTGCTCA	MA_65830	14948	forward	exon	0.996	Chen et al. 2012b
FCL1275Contig2-119	NNNNNNNNNNNNNNNNNNNNNCGGGCCAAGTTGCAGGAGCAGAGGAAGGCAGGAGAAGTTCGGCCGCCATGGGTTTGAAGACAGAAATTTGCCGCTTCAG[T/C]GGTGCAAAGATCTACCCTGGCAAGGGTATCAGGTTCATCCGATCCGATTCTCAGGTATTCTTGTTTGCCAATTCCAAATGTAAGAGGTATTTCCACAATC	MA_11534	10810	reverse	no gene on contig	0.949	Chen et al. 2012b
FCL1288Contig1-1226	CACCAACATCAAACCAAGCAGTGGAGGGAAAACCACCAAAAAGAGCTATTGGGCGAGTAGGAGCTGTTGGGCATATCCATTTTATATTAGGAAGAGGAAG[T/C]GTTTCCAAGAGCTGAGACCAACTTGATCCATTGTCACCGAGCCCATGAAGCCACACAATGGTGGCCTGATGTTTCCCCTTTGGTTTGACTACGTGCGTTC	unknown	unknown	unknown		1	Chen et al. 2012b
FCL128Contig1-508	CAACAGCAAATGTTTTTCCAGAAGCCCAGGTACCGTAGTCCACGCCGAGATTCCACTGTTGGGTGTCTCCCACTGTGTAATCCGTCGCCATACAATTAAA[T/C]GGCATAACCATCAGCATTATCATCGATATTGCTGCTGCAATTCCAATACACGATCTCGTTTGCTCCATTTCTTCCACTAAAAACACTTTTCTTCTGCAAG	MA_204624	5557	forward	exon	1	Chen et al. 2012b
FCL1292Contig1-666	CATCTCGTGAATACTATGTTGAAGCTTTACTGTAATTACGCGCATGATATAGCCTGAATAAGATACCTACGTGCTTACTGCTCGCAGGTCTGTGACAAGC[A/T]GCTATTTAGACGGATTGTATTCATGTCTCATAAACAAAATCAGAAGTTTGAGATTTTGTAATAGATATAAAAGTATTCCAGCAAATAACATGTAATTGGC	MA_476450	3203	reverse	downstream	0.878	Chen et al. 2012b
FCL1304Contig1-603	TCTTTCTTTTCTGTAGAATCNATGTCATAGATCTTGTCTCCATAACTTTTACCTTCTTCGCTATTCTCATAATTGTCTTCCTCTGCCATTCTATTTGGCT[C/G]ATAGGGCGCCTCATCCATAGATTGGTGTCCGTCATTTCCACGCTTCGTTGCAACATTGGCGCTATTTTCTGTTGMTGTCATGCCATTAATCTTCTCCATG	MA_10431641	5945	forward	exon	1	Chen et al. 2012b
FCL1304Contig1-678	TCTTCCTCTGCCATTCTATTTGGCTSATAGGGCGCCTCATCCATAGATTGGTGTCCGTCATTTCCACGCTTCGTTGCAACATTGGCGCTATTTTCTGTTG[A/C]TGTCATGCCATTAATCTTCTCCATGTGACTTTCATCATCCCCGACCCCTTCTTCATACTTCCTTTCTTTTTCCTTTTCACTGTCACGCAGGCTTGTGCCG	MA_71027	22493	forward	exon	1	Chen et al. 2012b
FCL1307Contig1-266	TCTTCATCTGCCTTGTACTTGCATTCTTCAGTGTTTCCAGCGGCAAAAATGAGTTCTGCAATGCGACGATTGGTGGGATCTGCACTGAAGAGTGCATCTT[C/G]TTCTTCTGTGAAAACTAATGTTATGCCGAGAAGGTTTTATTCGAGTGGTGAAAGTCTGCCGCCACGCAAGGTTGTTGTGCTGGGAGCTGCGGGAGGGATC	MA_10435379	283	reverse	exon	0.878	Chen et al. 2012b
FCL1316Contig2-118	NNAGAAAATTGTGTGTCATAGCATTAACAGTTTCCCCAGGTGTTCACAATTGCCATTATGGACGATTACACAGTRCAGGTCTGTAATTTATCTCCCAAAG[T/C]AACTGGCAAGGATGTTAAGCAGTTCTTCTCGTACTCTGGCACAGTAAAGAAAGTAAAATTAGAAAGGGCTGGACAGTGGGCACAAGTTGCTTTTGTGACT	MA_55097	8335	forward	exon	0.9	Chen et al. 2012b
FCL1319Contig1-429	CGGATTTATCATTTAAGCCTCCAAAACATAGGTTGAAGAATTTGGTCAGAGGCACCAGAGGTGTGCCAACCAGGAATGGAAATGGAATGGTAATATGAAT[A/G]CCTCCTCCTAACATTTGAATGACTTTGCACATAAAAGGAAGGCGAGATGCATTGAAATGGATGCATCACAGTTCAGCTAAAGTCATTTTTTTGCTATGCC	MA_8326842	176	reverse	no gene on contig	1	Chen et al. 2012b
FCL1342Contig1-312	CATTCACATACTTTCGAGAAGTGATGAGCTCCGACTTGCCCGTAGCCTTCACAATGTACTCAGTATTCGGAAGATGCGACAGATCTGCAATGCTGAATTC[A/G]TCCCCACCCAAATACTTACTCTCAGACAATCTCTTCTCGTACACGTCCAACACTTTGGAGAACTTCTTCTCGTTCTTCACAATTTCCGCCTGGTTCTGAG	MA_137828	6551	reverse	exon	1	Chen et al. 2012b
FCL1352Contig1-801	AGTGGAAACCCCTTTCCAAGAAGAGTTTCCGCCACTGCCTCCAATATCTGTTTGAGGATCTATGACATCCAGGCCAAGCCCCCGAGCCATGAACAACGGT[A/G]CCGCAGATACCATCTCCTCTACTCTTTCAGGTGTGTAAAGATCCTTCACTCTTCCAACAATTTCCCCCATGGCCTCATTTTCAAAGCTAAAATCTTGTAG	MA_10433527	14619	reverse	exon	1	Chen et al. 2012b
FCL1355Contig1-140	AAGCACCTGCTTCCAGCAGCACTTCTACACACCTTGCATTTCCATATCCACATGCAAAATGTAACGCTGTTCTTCCTTGCGAATCTTTCTTATCTTTGTC[T/G]ACACCCTTTGCGAGCAAACTTTGCAGCTCCTTAACATCGCCACAGCTGGCCACATGAGTCAAAGTCAAAGGCGTCTCCTTTTCAGTGTCTTCACTCGTTT	MA_10427522	3299	reverse	exon	0.988	Chen et al. 2012b
FCL1371Contig1-113	GCRTGCAAGTCTATAACATTGATATATTCATTCGTAACAACTTCAGTTTCCTCACAAAACAAATACAAAGAATAGGGATGTTTTGACTATCACACACAAT[A/G]CCTCAAGGCTAAACAAATATAAACCTTCCGTTTGCTCTCATGAGGTGTATAAATGAGCCAAAGCAGTTCAGTGAAGACTAATCATATACAAACAGAAGAG	MA_24219	11729	reverse	downstream	0.9	Chen et al. 2012b
FCL1389Contig1-304	AGCCATAGAAACCAACCGCCGGGATTTTTTTTGTATTTATGATTTGACGCGCCTCTGTAATCCCTCAGAGGTGTTTGTGTTTGCGCCATGGAAAAGTCGG[T/C]GATGGTCTCTGCCTTGGCGCTGTTTTTCGTATGTTTCGTGTCTATCTCTGCCGGAGAAATCTTCGATGAATTATCAGCGGGACAGCAAGTTCTGGATGTG	MA_10433758	2611	reverse	no gene on contig	0.996	Chen et al. 2012b
FCL1398Contig1-236	GATTCCTTCACCATGGCCTCTTCCTTCACGGTCTCACGGGCTTCTGCGGGCTCTGTCACTGCCACCGCATTGAATAACGCCATACAATCTGAGCGCCTGA[T/G]CTCCTCTGCCTCGCCAGCGGGCTTCGGCTTCAGTAAATTCGCAGGATTGAAGCTTCGGTCAAATGGTAAGGTGGCCTGCTCTTCGAGAAGCTCCTCCCAG	MA_102149	23887	reverse	exon	0.834	Chen et al. 2012b
FCL1399Contig1-562	TGAGAGGAGCATTTCGAGTTTTCATCACAACATCGCTAATGTCTTTAAGGTCACCTACATTCACTTGAACATTGTCAATTGATTCAACCTGCTTTCTCAA[T/C]AGTTCATATACTGCATAAACCACTTCCATAGTACCGCTTCTGGTTGCCGCACTCATGCAGAATGGTTGTATACCTCGTTCATTTAGATTCTTCTTAAAAG	MA_1170922	1112	reverse	no gene on contig	1	Chen et al. 2012b
FCL140Contig1-591	ATTGGTCGCCCTGCCTTAAGACGGTGAAAGAACCATTCCTCCACTGGATTATAGTTGAGGGGTCCATAAATGTAGACTGGTCGTAAAGATGTCCAGTTGA[T/C]GCCTCTTGTGGTAAGCAGATTCTCTGTGTTAAGCTTTCCCTTGTGCCTACTTTTGGGGTCAACTGCATCAGTCTCAAAATGTGGAAGTATATCAGACTTG	MA_885264	1879	reverse	exon	1	Chen et al. 2012b
FCL1414Contig1-184	TTTTTTTTTAAGGAGAAGCAGACACAGGAGGGGGAGGAGCAAAGTTGGTTTGCATCCAATTTCCAGAACGATGAAGGATGCAAAGGCTAAGAGGACTGCA[T/G]CAAAGGACACTAAGAATAAAAATGCTGAAGCCAAGAAGAAGCTTCTCAGTGCCAAAGAGAAGCCAAACAAGAGGCAGGCCAAACCCAAAGCAGTAAAGGA	MA_687839	2789	reverse	exon	1	Chen et al. 2012b
FCL1418Contig1-457	GAACTGCAAAAGCTAATCCAAGAATTGCCAATGGAACCAAAAACTGYAAAATTCTGATAATAAATTCTGAGGTTTTGTCCTGATCATAATGTGCCTGCTT[A/C]GCAGGTTTGTATGTTGCCTTCTTAGGAAATGTTGAAGGGTCTATTTCTCCAATGTGGTACTGGTCCATCATCTCTCTTGCACTGTTACTGTGCCCAACAT	MA_21175	4342	forward	exon	1	Chen et al. 2012b
FCL1422Contig1-822	ATTTTCAATGACTATAGTTCAGTGGGATATTCATTGCTATTGAAAAAGGAGAAGGCTGTAATTGTGCAGCCTAACAGGGTGACTATTGGAAATGGGCCTA[C/G]TTTTGGGTGTGTATTGATGAAAGATTTCTTAGAAGCCCTTGCAAAGAAGGTGAAACACAACCCCACATCTTTGGAAAATTATCGGCGTATTTTTGTACCT	MA_470233	6428	forward	downstream	0.988	Chen et al. 2012b
FCL1441Contig1-566	GCAAAGGAGGGAAAGAGCTAAATAGAAAAGTAGCTCTGAACCTCAATTCCCAAACAACATGTGCAACAAGGACAACTGCAACCTCCAGACCTACAACTCC[A/G]TCCTCAAATAATAGTCGCCGAGCAGATTCTAGACCAAATTCAAATGGACATGTAAGCAAAAACACCCCAAGGAATACACCACCGCCATCCCCAGCTGCAA	MA_5904	5486	reverse	exon	1	Chen et al. 2012b
FCL1450Contig1-1022	CTGACTTAGAACGATGGCCTGCTGCATCTCCTCCATAACTCTGGCATCTATCTTTATTAACATAATTTTCATTATAATCCATTTTCCCGTCCTGCTTTGT[C/G]AATAAGTTATTCTTCTCTCTTTCAGTTTTACCCGGAGCTTCAGGGAAAATGCAATTAGTCCTCTTCTTTGCCAATGCCTCTTCTCCTCCTGCGTCAGAAC	MA_11267	6153	forward	exon	0.858	Chen et al. 2012b
FCL1458Contig1-355	TGGAGTTAACAAGAAGAGACAACAGAGACACACAATCTCCTAGAGAGTGATGGATTCTGAATACAAGGCTGCCTGCTGCCTCTTCTGACTTTGCATTCAA[T/G]ACATGGACTTCCCACAGAGGTCTGGATGGATTCAGTGGAGGAGCAGTTGCAAGAGAAGCTGTGTATTCATTCACAAAGCCTGGATTCTGTGTAAAGGAAG	MA_9209	23705	forward	exon	1	Chen et al. 2012b
FCL1467Contig1-797	GAGGAGATGGATATCGAAACTATGTATGATCTGCAGGCAAAGAAGGGCTTACCAGGGCGGCCTTGGGCTTGAAAGAAACAAGCGAAAAGACACATGATGA[C/G]AAAACCATTGAAGGCTGCTGACACCGAAGCCATGGATCCAAGAAACGCTAGAATCAGAAATTTCCAAATTGAAGAATGGTGGTAATCTCAATGGCACTCT	MA_101927	23106	forward	exon	0.976	Chen et al. 2012b
FCL1470Contig1-1048	AAGGATTTTCAGATGATGACGATGATCCACTTRCACATGAACCTCTTGCGTGGGGCAATGGAACTCGTTAGTCTACAGACAAGTCACAGATTTCACATCC[A/G]CTTCCATTTATATTGGTTAACGAAAATAGGAATTTGCCAAAAACACTCACAGAGCAGAAATAAAGTTGCATTTTAATTTTTTTTCGTTTATGTAAGACCC	MA_105437	9165	forward	no gene on contig	1	Chen et al. 2012b
FCL1470Contig1-980	GAAGAAGTTGTACAAGAAGAGAAGAGCAGGGGCCATGAAATTCCAGCAACTAAGTCATGTACAAGTGCAAGGATTTTCAGATGATGACGATGATCCACTT[A/G]CACATGAACCTCTTGCGTGGGGCAATGGAACTCGTTAGTCTACAGACAAGTCACAGATTTCACATCCRCTTCCATTTATATTGGTTAACGAAAATAGGAA	MA_105437	9097	forward	no gene on contig	0.976	Chen et al. 2012b
FCL1477Contig1-630	TGTGACGGTTCAGTTAAAACTGAATAATATGGTTGCTTTGTGCATATAGTTGCCTCCTATTGGCACTGTCAAGATGGGACATCTTTCCATGCAGGTTTAT[C/G]AAATGGCGGAAACATGGTTTRCAGTTAATTAATGTTCTAAAATATCTATCTTGCACATGATTGTGTCTTCCGCTTTGTAAAATTGCATTTCCATATGTTC	MA_10432751	6063	reverse	downstream	0.996	Chen et al. 2012b
FCL1488Contig1-1814	TAGGGGGCTTATCAATTGGCTCCAGAAGCAATGCAATGCAACATSAGCAATCTCATGATTCTCATACTCATCATCATCATCCTTCCCATGTTCATGAAAA[T/C]GATTCATTCCACGATCCTCAACAACTTCCCCACATGGGATCCTTGGGTTTGTGCTCAACACTAATGCACCTGGCCCCCTCTGTTCAGAGTTTCTCGTTTC	MA_37369	76086	forward	exon	0.996	Chen et al. 2012b
FCL1510Contig1-113	AGATCAATCTGTCTGAATTGCAAACATGGGGAGTTGCGTTTCTTCAAATGCCACTTCTTCTGTGCCAGCCACTGCAAAGCTCATATTGATTGACGGAAGT[A/C]TCAAGGAGTTCTGTGAAGAACCGAGAAGCCAAGAGATTCTGAGAGAATATCCGGGCCATTTCATTTGTAATTCAGACGGTCTTTATATCGGTCGAAACAT	MA_119175	2808	forward	exon	1	Chen et al. 2012b
FCL1522Contig1-865	GTCGGGGTGCTTTGGGTTTGAGGCCTGGTGCTTTCCCTGAAGAAAATGGTTCTCGAAAGCGAAGGGGAGATGGTTTATCTGATGGTGATTGGGTCTGCCC[T/G]AAATGTGGCAATACTAATTTCTCTTTCCGTACAATTTGCAACATGAGGAAGTGTGGTACGCCAAAGCCAACAGAGAATACTTCTAAAACATCGAATGGCA	MA_10427843	8898	forward	exon	0.949	Chen et al. 2012b
FCL1546Contig1-191	ACAATCTAACTGCAACTTAARTTACAGAGTTGTTACCTGGTATGAAATTAGAACACTATATTTCTGTTATAGAATTCAAATTGTTTGTACTAGGACCCAG[T/C]ACAGCTGAAGTATATAAATAGTAATGATTCCCAACAAGATACAAACAAATCTGTCTAAAGAATCAATCAAGCCTCCCCAAAATTTGTTAGGACCTCTTAA	MA_10429304	24306	reverse	downstream	0.899	Chen et al. 2012b
FCL1554Contig1-477	ATTGTGTGGCCGCGTCTCAAGTAAACATTTTATGCATTCGGGACTAGCTGCTGAGCCATTTCACGGATAACTGCATCTTCTTCTAAGTAGGGAACAACGT[A/G]CTTGAGCATGTCACTAGGAGTGATACCAAGGTGATTCCCAGGTACACTGATGTATTTCACTCTTCCCGCATCATCCAAGGTCTTCAAGCCAATCCAATCT	MA_934713	4159	reverse	exon	1	Chen et al. 2012b
FCL1559Contig1-748	TTAAATTTTATAGAAACCCAATTCGAAGGCTGTTTGATCTTTCCAGTGCTCGAATGGGCAGATGCTGGATCTTTCCCCCTCGTCCTATGAAAAGGCACAA[T/C]GAAAAGGGCACATGGCAATCAATATTCAGTTGTGATTTAATACTTGGTCTTCTTCTGTGAATATTTTATGAAGGCACTCGGTACCCTTTTCCCTTCGACT	MA_852249	2584	reverse	no gene on contig	0.965	Chen et al. 2012b
FCL1565Contig1-1571	AGGAGTTTATCAATATTTCCATGGGAATCGATCCAGAGTGGAAGATGGTGCGGCCTGATCTTGGACGGATTGAGAAGTGGGTTCTTCGCAAGGCATTTGA[T/C]GATGCAGAGAATCCATATCTACCAAAGCATATTTTGTACAGGCAAAAAGAGCAATTCAGTGATGGTGTTGGTTATAGTTGGATTGATGGTTTGAAAGAAC	MA_534715	1869	forward	no gene on contig	0.965	Chen et al. 2012b
FCL1578Contig1-846	ACAAATATTTTGCGAGCTGTGGGACGGAGGTGTTGATAGGGGAGCAGATGTAACGACCCTGTGCAGAGGGGTTCTCCATCAAGAAAATCTGGGCACTGCA[T/G]ACGTCGTCCACGTGTACCAACGATACGGAGCCTGATATTAACTGCATGCCCTTCAGACCCGGCAACATGTAGGGGTTCCCTGTGAGGAGGCAGAGCGCTA	MA_927736	2110	reverse	exon	0.949	Chen et al. 2012b
FCL1586Contig1-1246	TCACACTGATCCCAGGAACATCACGAATCAATGCAGTAAATGGTTGCCATAATCCTCGAGAATTCTCCGTCTTTATTTGTATTGCCCTTAACTTTGATGA[T/C]GCAACCATCTTCATTGCCTTCGTGATCTTTTGAATACTCTTTACACTTTTCATTCTATTTCTCACAATTTGAGTAGAAATTGTTCGTGATCCAAAAGCAG	MA_10427963	25921	reverse	exon	0.965	Chen et al. 2012b
FCL1586Contig1-898	CAGATAGTATAGTGGACACAGTTGGCACAAAAGAGACTATTGACTGAAATCTGTTGAAAATGATTCTTACAGCATCAAACTCCACATTCTTTAAAATGTC[A/G]TCCACAAGCATAGATACCTGTGTGAAGTTAATAGGATTCTTTTGCATTTCTCCTACAGACAGGCTAATATCTTTGCTTGAGTCACGCTGCAATATCGACT	MA_20320	57311	forward	exon	0.965	Chen et al. 2012b
FCL15Contig4-1216	CTGGAAGCCTCAAGTATAAGGTCTTGTTCAAAGTTCTGGGATCGTCCACTGCCTTGATTGTAAATGTTCCAATGTCTTCCTCCTTCACATACACGACTTT[A/C]GCATTTCCATCTCCAAGAATGACAACTTTATCCCTTGGAGGAACTGTAAGGCCAGCCTGTGCCAGGCTTGGAAGGAAATACCCTGCAAAACAGTTGCTAG	MA_184473	7063	reverse	intron	1	Chen et al. 2012b
FCL1611Contig1-759	AATTTATCCCATCGCTCGATAGAAGTTCACAGATTTCACCCCGTAAATTTGTGTCCGTGTTGCTCACAGCTCCACTTCCAATTTCACCAGAAACCCCGTT[C/G]TTTTCCTTCGATTTTGCTCCAGCAACACTAACCCTATCCTCCCTCAACGTCTCATTAAGTTCACAAATCTCCTTATGCTTGCCCGTTTCATCCCCGTATT	MA_381538	411	reverse	exon	0.996	Chen et al. 2012b
FCL1614Contig1-434	GTATCGAGCACCCTCAAATCACCATATTTTTCGGCCATGCCCTTGGTTACTTTGTACGAACCTCCATAATGGCCAACATCCTCTCCTACAACACAAACTC[T/G]AGGATCCCTCTCCATCTCCTCRTCCAAACCTTCACGAAGAGCCTCAAACAAGAGCAGCTCGTGCCCAGWCTTTGATGTTGCAGCACTTGTAGCAGTCTCA	MA_487796	299	forward	exon	1	Chen et al. 2012b
FCL1623Contig1-360	GCTTCGAGGTCCCGACTTCGATCTCCGAGGCGAAGGGATTGATAAAGCTGAAGATGCCGTGGCAAATAACGGGTCCCTGTTCAGACCCCGAGTACGAAAA[T/C]GCCGTTCCCAATGCGCTCGATTATCGTCAATTTTCACCCGCTTCGGCCCCTGTTCGCGTTTACGTTCCCTCGTCGGAGCCCGGAATGGGTTTTTGACATC	MA_10428993	17213	reverse	exon	0.949	Chen et al. 2012b
FCL1638Contig1-173	ATGCTGCGGAGTTGGAGGCATATACAACGACGCACTGTGGTGTGGAAAGACTGGAACCATCAATGGCACTAAGATGAAGGCCACGGCCTGCTCCAATCCA[T/G]CCTCCTCTGTCAGCTGGGATGGAGTCCACTGGACTGACGAGGGCAACAGACTCCTGACCCAAAATATTTTGAGTGGAAAGTACTTTGAACCATCCTTCTC	MA_42044	22532	forward	exon	0.915	Chen et al. 2012b
FCL1640Contig1-452	ACACAAATCACGGATTTCATCTCGTAACTTCCACCCAACCTCTGGTCTATGATCTCTGTTATTATGCCACCATTTTCATCCATCTCCGTTAGATAGAGCG[A/T]CACCCATTGAATGATGTTTTGTTCATGCTCAGGTAGTTTTAAATCTATGGGTGGTCTACCGCATATGATCTCTAGCAAAACCACACCAAAACTATACACA	MA_6776087	938	forward	exon	1	Chen et al. 2012b
FCL1645Contig1-689	CTGGGAAACTGGAATTCTTGAAGAGCTTGGGCACTGATATTTCCATCGATTACACTAAACAAAATTTTGAAGAACTGCCTGAGAAGTATGATGTCATTTA[T/C]GATGCCGTTGGGCAATGTGACAAGGCAGTGAAGGCAATAAAAGGAGGAGGAAGCGTTGTGGCTTTGACTGGAGCTGTGACACCCCCAGGTTTCAGATTTG	MA_10433694	5128	reverse	intron	0.949	Chen et al. 2012b
FCL164Contig1-1221	CTTCCATAACTCGGTCTTGTAAAGCCATTTCAAATTCTTCATCGGTGGCCTTCTGCAAATCTGCCCGTGGCAGGGCCCCAAATATTTTTTCATTGATTGG[T/C]ACCTCTGTTTTCTTGACCTTCTTCTTTCTCACAGTTTTTACCTTGGCATCAGTCTCCATCTGGGCAGCTTTATCCTCCGCCTCAGGAAACCCGTTTTCAG	MA_59480	11091	reverse	exon	1	Chen et al. 2012b
FCL164Contig1-880	ATCAGCAATATCTATATGGTCATATTTGTCTTTGGAAAGGGCTGCAGTTCTATAACTATTAATACAGTACATAAGCTCATCAATTGCCCGTCCTCTTTCC[A/G]TATCCTCCTTGTACCGCTCCTCAATTGGATCACCAAACTTCTTGAGCTCTTCTAGCTTTGCAATATAAACACCTTTTGTTTCATCCTCTCCTTCATCGTA	MA_59480	13627	reverse	exon	1	Chen et al. 2012b
FCL1656Contig1-304	CAAACTCCCTTGGCTTGACTCAAAAATCTACCACTGCCTCCAAAACTTAAACATGTCCAATTCCCCAAACCCTGATTTTTCCATCTGTGTAACCAGAAAA[T/C]AATGTGCTTCCGTCTGCACTCCAACTCAAACTGGTACAATAAGGGATCTGAGCCTTCTTGTTGGGAATGAAATCGGGCCGGAGGTCGGCAACAATGCTCT	MA_10435947	5482	reverse	exon	1	Chen et al. 2012b
FCL1662Contig1-162	AAAAGGATAGAGAAAGCAGGAAAAACAGGGATATAGAAACATACAAGGAAGACACTGTCAGAAAAAGGTACAGGGAAGACAAGGAAAGAGACAGATACAG[T/C]GAAGACAAGGAAAGAGACAGATACAGCGAAGACAGGAGCAGGAATAGAGACAGATACAGTGAAGACAGGAGCAGGAATAGAGACAGATATGGGGAGCACA	MA_10432661	14259	forward	exon	1	Chen et al. 2012b
FCL1674Contig1-257	AAGGAGATGAATGAGACGACACGTTGCATGCACTGATTTCAAAGGACTGATAAGAGGCAACAAACGGAGATTGACTCCAATCTATTTTAACCCTACCTCC[A/G]TCTGTGGCCCAGCTATCCGCATCGTAAATTGTGGAGAAGATCCGCATGGGTTGACTGTTAGGAAATGCKATGCCCGCAGCTTCATTGTTCTTGAATACCC	MA_3306	34953	reverse	exon	1	Chen et al. 2012b
FCL1687Contig2-685	ATTGCCACACCGCTATTACGTCGGGTCAGGGATTTGGGGCAACCATTCAAGCAATCAACGGAGCGATAGAATGCAACGGTGGAAAACCCGACGAAGTTAA[T/C]GACCGCATCAGTCACTACACCAACTATTGCAGTCAGTTTGGTGTAGATCCAGGAAGCAACCTTAGCTGCTAACTTAGCCGTTAACAATAATTAGCCAGTG	MA_595151	238	forward	exon	0.996	Chen et al. 2012b
FCL1699Contig1-388	GATTGTTGATATAAATATTGAAAGATTCTAGGCGCCAGAATTGAGAATTTTGCTATAAATATGTTGCCATTTGAGGTGCCTCCAGACAAAAATACTGTGG[T/C]AAAGCACAACCGATCGCCTGTCTTCGCCTCGTCTTCCCAGTTGCCTGGTGTCGTGGTTCTCTTAGTGCTATCCGGCGCCTTTCTCCCTAATTGTGTGTAA	MA_266797	3515	forward	upstream	1	Chen et al. 2012b
FCL1711Contig1-469	AGGCCCCTCCRTTGGCAAATCTTGCTGCCTGTTCATTAGCATAAGGCTTAGGAAAACGATCACTTAATTTTCCAGGTCGTGAAAACATTTCACCTTCATC[A/G]TTTGGTCCATCCTCTACTTCTATTTCTGCTGCTAAAGCTTTTGCTTCTTCTTCAGTATAGGCAACTCCAACAAGGTCACGGTAGGTGACCAAGGACATAC	MA_10429544	2986	reverse	exon	1	Chen et al. 2012b
FCL1711Contig1-702	TGATGTCCACGCCGAATTGATGCATGATCATAAGAACTTAGAATTCCCCTATGAGGCCATGGGTAGCTTGGGCAATCTAAGCCATGTTCTGTCTCATCAG[T/C]AGCTGCTATACCTGCAAATCCAAATAAGCCAGACACCCCTGCCCCAAGAAGTGCCAAAGCCTTTAGTGACTTCATGCCAACAGAGTCACCTCCATTTTGA	MA_10429544	2753	reverse	exon	0.976	Chen et al. 2012b
FCL1713Contig1-325	TGAATGATGTGTCCTCTTCCACTTGCCCATTATCTTTTTGGGCATTGGTGAATGATGTGTCCTCCTTCTCCACTTGCCCATTCTCTCTTTGTGGATTGGT[C/G]AATGATGTGTCCTCCTCCACTTGTCCATTATCTCTTTGGGCATTGGTGAATGATGTGTCTTTTTCCACTTGCCCATTATTTCTTTGGGCATTGGTGAATG	MA_41132	27788	reverse	exon	0.996	Chen et al. 2012b
FCL1724Contig1-521	CTTCGCTGGGGTTCAAGAGTGGMTTAAAAGTCAYGGAACAGACAAGGGATTTGAGGACTCCACCAAAGTTATAGAGGTTTTGAAAAGCAGAGGCATATCT[A/G]CTATTGGTGCAGCTGGCTTTTGCTGGGGAGCCAAGGTGGTMGTGGAGCTAACTAAGGGGGAGGTTCTGAAAGCAGGAGTTTTATTACATCCATCATTTGT	MA_10427251	4194	reverse	exon	1	Chen et al. 2012b
FCL1727Contig1-865	AATCGCAGTATTGCTGCCCACACAGTGGTTCTTCTAATGAAGAAATAGTTGGATTTCCATCCACAGTGAAATGTTGAACATTGAGTGTAACATTGTGTTT[A/C]TTCAGGAAGAGGCAACATAACATTCATTGCAAAATGCATGATGCATAAATAGTGATAGGATTTTTATTTTTTTTTAATTTCTAAATTGCAAAATATCTCA	MA_60257	872	reverse	downstream	0.965	Chen et al. 2012b
FCL1730Contig1-324	TAAATAGCAGCAGCAACAATCAAGGTACCTGAAAGCTATGGCTGCTGCAACTGCCTCTGGGCTTCAATTAGCTAGGGCTGCACTTTGCTCCTCTCCGTCT[A/G]CTTCAGCCCCCATTACCGTTCGCTCAGGAGTCTGTAATCTGGCACCCATAATCTCATTTGCTTCCTCTCGAGGAATACATCGTCAATCCTCTCCTTTTCT	MA_8561741	714	reverse	no gene on contig	0.915	Chen et al. 2012b
FCL1750Contig1-305	GGATTTCCACGGGTGCTGAGCTTAAAAGCTCTTATTACATAATATTAATGAACGACAATTAACTAGTACACTTTTACAAAATAACCTATGAAGATCTAGC[T/G]ACTGTATATCAATATTACCTGCAGAACGGAGTTCAGTAAGAAGAAATAGCTTTTACGGATCGTCTCACTTTTTCTCAACGCTCGCATTTGTTGTCCTAGA	MA_122661	6488	forward	downstream	0.965	Chen et al. 2012b
FCL1771Contig1-819	GCTGGTGCTTTGGTGCAGTAATTTAAGAATTTATAGTCTCTAAAACTTGCGGAACAAGCTTTATTACTGTTTTTATTCATTGCTGAGCACCTCAAACGGA[T/C]GACATATTATTTTGAACATTTTATGTACCATGTTTTCTTCTATGATCATGATGCTAGTTCATGTTTTGGAGATGCAGAAACCAGTACGAACCATTTCATA	MA_10430543	716	reverse	downstream	0.988	Chen et al. 2012b
FCL1782Contig1-103	CTGTTTGCCACAAGTTTTCCATTTGGATAGAGAAGCTCAGGCCTTGATTCTGATCAATACCATACATTTGCATTCACAGGAGGAGGAAAATGGAAGTAAG[T/C]GGGAAGAAGAAAATAGTGATTGGTGTAGATGAGAGCGAGCAGAGCGTATACGCGTTRCAATGGATTCTGGAGTATCTGGTCGCTCCCTTCCCTGGGGATT	MA_3401462	291	reverse	no gene on contig	1	Chen et al. 2012b
FCL1803Contig1-628	GAGCCGGCATGAACAGGAGCAGCAGAGTTCGAAATAGAGGTCGGCTGTTTGTTAAATTCGCTTAAGCCCTGAGACTCTAAGGACTGAGCGTTGAGAGCAA[C/G]AACCCTAATGCCAGTGGCCAGGAACCTTTGGTGTTTTGCTGCTAACGTGTCGGGAGAATGAACGGACTCRTCGCAGTCTTGGCACAGCATAGCACGATCT	MA_3117	5635	forward	exon	1	Chen et al. 2012b
FCL1837Contig1-189	GCAGGAAATTAAGCTTTTGAGTGTTTGAAGCTCTGCAGAAGCAGCGGAAATGGCACTTGGAAGATTAATCACTTATTTTCTCTCCTCCTCTACTCTGTTG[A/C]TTCTGCTTCTCCTTCTTCCTTCCAGTGAGAGCTCACATTTAGTCGGTGATGCTGCTCGTCATATTAACGTCAATGGCAGGAATGCAAATGCGTTTGGAAC	MA_25300	8240	forward	exon	1	Chen et al. 2012b
FCL1840Contig1-227	ATTGTTGCATCAMRGGCGGGAGGTGGGAAATGGGAATCGCGAGGGTCTAGGCAGATTTGACATGAACTTTGTGTGCTGGGGTTAACGAATGTGCACCTGG[A/T]GCACGGCCATGAAGAAAAGGAAGCCGACATTTCATAAGAATTTGGTTGGGGTTTCAGGGGTTTGCGGGGTAAGAAGTGCAGAACAATTGAACGAGTAAGG	MA_10427550	15831	forward	exon	1	Chen et al. 2012b
FCL1843Contig1-762	ATTTGTCACCTTACTGCTGATCCTAGGCAGTTGTGATGCTTGGTGGTTGTGGATATTGTTTGAAGCTTGTGATGCTTGGTGGTTGTGGATATTGTTAAAA[T/G]CTTATGCTCATCACTTTTCTAAATCGTAAATTTTCAGTGGAATTACCTGCCATTTTGTCCTACCATTCCAAGCAAATTCAAATTCATGTAACTAGGTTGG	MA_850837	2809	reverse	downstream	0.965	Chen et al. 2012b
FCL184Contig4-158	CCRCATACGGCACCCAGGCATTGAGCTACAACATACAATACCGCGCGAGGAAGAGAGACCTTCCGGGCAAGAAACAGTGCAAACGTGACTGCCGGGTTGA[T/C]GTGACCCCCTGAAATTCCGGAAATGCAGTATACTAGAACGAAGATCATTCCGCCGAAAGCCCAGGCTTCTCCCAACAATCCGACTCCGCCGCAGGTACCT	MA_629271	344	reverse	exon	1	Chen et al. 2012b
FCL1888Contig1-594	TTTCTGCTCCTTTTTCTTTTCCTTCTTATCCTTGTTTTTTATTCCATTCTCAACCCCTTTGTTTTCGATTCCATTCGCAACCTCCTCTGC[A/G]TTGCTGCCATCGATGATCTCCTCTTCCTCCTTATTCTTCTTCTTCTTCTTTTTCTTCTTCTCTTTCACTTGTTGTGTGTCGACAGAGACG	MA_129476	6637	reverse	exon	1	Chen et al. 2012b
FCL189Contig2-161	ATATGTTCAAAGATACCAACCGATTGAGATTCTGGCCAACCAGTTCAGAATGACTGCAATCCAAGACATAGAAAAATGATGATAGCATTGAAAGTTGGGA[T/G]CTATCATAGACTTTTTAGTAAAGACTAAAGACAGAAATAATCCATAATAAATTTCAAGGGTTCATGGAACTCTGTCCATTAATCCCCAAAACACTAACAG	MA_102140	47917	forward	downstream	0.965	Chen et al. 2012b
FCL1918Contig1-120	TTCCTTGAAAAATTAGATCAGAAGCTGAAATTTGGTGATTTGGTAAGCTGTCTAGTAGAAAAATCAGTTGTATTTCTTGGTGGGTATTGGAGAATCGACA[T/C]GAAAGTAAGGGTTTTCTGGGTTTGAGTGTGCGAAGCGTACATAAGGAAGCAATCTAGAGTTTTAGCCAGGGTTTTGAAGGAATTTGCAGTCCTGATGCTT	MA_10429422	5773	reverse	upstream	1	Chen et al. 2012b
FCL1918Contig1-242	TTGAGTGTGCGAAGCGTACATAAGGAAGCAATCTAGAGTTTTAGCCAGGGTTTTGAAGGAATTTGCAGTCCTGATGCTTGATTGATCTCAGGGAACTCCT[A/G]TTTAGGTGCGTCAAGAGTTATTAAAAAGGGGTGTTAGGTGTTTTAAGTGAGGGGATCGCGTTAAGGTTCGTTATCATTAAAACAGATTTAAGTGGTTCCT	MA_10429422	5651	reverse	upstream	1	Chen et al. 2012b
FCL1918Contig1-747	TTTAGTGGACATTGACTATCTAGTAGAGAGCAATGGGAGGAAGCTTGTCTCTGGATTGATCCCTGATGCGGGCACAATTCRTGCCCATGGGTCTGAAACT[A/G]TCAAGATCCCCATAACAATAATCTATGATGATATCAAGGACACTTATGATGATATCAAGCCCGGAAGCATTATTCCTTACAAAATTAAGGTTGGTCTTAT	MA_10429422	5146	reverse	exon	0.899	Chen et al. 2012b
FCL1942Contig1-292	GGGCTGAAGCGTTGAAGGCATTTACAAATGGGCGGTGGGTATTGAGCCCTGTTGATAGTGCTGCCATGGGTCGGTCTGACGAAGGAACTGATAGAAATGA[T/C]GAGTGTGGAGGAGTTTAATCCGGGTCGGGGGAGTAATGATTTTCCGGTGCTAAAAATAGCTACGAGTACCGAAGAAATGAATGGAATCGGATGCTGCGAA	MA_10426376	662	reverse	upstream	0.996	Chen et al. 2012b
FCL1947Contig1-1181	TTGCTGCAATTCAAGAAGGGATTGTGCCAGGAGGAGGAGCAGCTTTTGTTCATTTATCCTCTTATGTGCCTGCTATAAAACAAACCATAGAAGATCCAGA[T/C]GAACGTATCGGTGCTGATATTGTACAGAAGGCACTTGTGTCTCCAGCTGCATTAATTGCAAATAATGCCGGTGTGGAAGGAGATGTCGTGGTCGAGAAAA	MA_657535	1475	reverse	exon	0.976	Chen et al. 2012b
FCL1947Contig1-945	AGCCAAAGGCTCGACGACAATAATCTCCGATGCTGCTAGTAAAGATGAAATTCAAGCAAGAATTGCACAAATTAAGAAAGAGCTAGCCGAGACAGATTCT[A/G]TCTATGACACACAAAAATTGTCAGAAAGAATTGCAAAGCTCTCTGGAGGAGTGGCAGTTATCAAGGTTGGAGCGACTACAGAAGCTGAACTTGAGGATAA	MA_657535	1871	reverse	exon	0.988	Chen et al. 2012b
FCL1950Contig1-114	TTTTGAAATAGAAAAGATATTWAAAARRCCAGCCATCTAACAAATTTGCAATTACTATACTCCGAGGAGCTGAAAGAACTAACAAAATGGTTCTTCAGTG[T/C]AACATTCCATTTTGAAATAGAAAAGAAATAAAAAAATCCAGCCATTTAACAAATTTGTAATTACCATACTCCAAGGAGTTGAAAGAACTAACAAAAGCAA	MA_14571	52380	forward	downstream	0.714	Chen et al. 2012b
FCL1969Contig1-102	NNNNNNNNNNNNNNNNGTCCCCAATTTTTCTCTTYCATATTATTATTATTTTGYATATTGAGCATTCGTTCACTCGATCGAACACATTTCCATACCTTCA[T/G]CATCACTGTCTGAGCATAGCAGCCATGGCGACTGCATTCTCCTCCCATCTTCTAATCTGCAATTCTTCTTCTGCTGGGTCATCCCAGGCAGCAGCTACTG	MA_41114	24602	reverse	upstream	0.915	Chen et al. 2012b
FCL1976Contig1-501	ACGCGCCACTTGCATACAGCCTTGTCCATTCCTTTGCTGTTTCCACAGCCTCAGCTTCATTTGTTTTCCAGTGTTTAGCAATGTTTTCAGAAAGTGGATC[A/G]TCAGGATTGGGTGCACTCAACAATGCTTGAATGCTCAGCAAAACTGTTCGAATTTGAAGAGCAGGGCTCCATTTATCCTTTAGAATGTCTAGACATATCC	MA_427135	2534	reverse	no gene on contig	1	Chen et al. 2012b
FCL1977Contig1-110	CTGGAAGAGGAAAGAACCGTGAACCCCTCCATTCTTCCCGCCTGCTATAACCACAGGCAGGCTTTGCAAGAGTTTTCATCGTGTTTTGAAAAATATATAG[T/C]ATCAGAAAGTAAGTTATCATCCATATCCGAATTGTATATTTTGGAGGAAGAAATGTTGACAGGAAGCATGGTGAATACGGTGGGAAYAGGCCTCTCTGTA	MA_113665	10436	forward	no gene on contig	0.988	Chen et al. 2012b
FCL1977Contig1-197	GAAAAATATATAGYATCAGAAAGTAAGTTATCATCCATATCCGAATTGTATATTTTGGAGGAAGAAATGTTGACAGGAAGCATGGTGAATACGGTGGGAA[T/C]AGGCCTCTCTGTAAGGCAATTTGCTAATTTAAGCGGGTGTACCAAAGGAAGTGAGTTTGCTTCTACAATTGGGGGTATAAACTTTAAGCTATTCACTGAC	MA_113665	10523	forward	no gene on contig	1	Chen et al. 2012b
FCL1Contig4-145	CCTTATCCTGGATTTTAGCCTTCACGTTATCAATGGTGTCCGAACTCTCCACCTCCAAGGTGATGGTTTTCCCCGTCAGCGTTTTCACAAAGATCTGCAT[A/G]CCACCCCTCAAACGAAGCACAAGGTGCAGGGTCGATTCCTTCTGAATGTTGTAATCAGCCAAGGTACGACCGTCCTCCAGTTGCTTGCCAGCGAAGATAA	MA_10326002	7429	forward	exon	0.996	Chen et al. 2012b
FCL1Contig8-295	GCTGCTGGTCAGGGGGAATACCTTCCTTGTCCTGTATCTTGGCCTTCACATTRTCAATGGTGTCTGAGCTCTCAACTTCCAAAGTAATCGTCTTGCCAGT[C/G]AGGGTTTTGACAAAGATCTGCATGCCACCCCTCAGTCGGAGGACAAGATGGAGAGTAGATTCCTTTTGAATATTGTAATCAGCAAGTGTTCGCCCGTCTT	MA_57988	11127	reverse	exon	0.854	Chen et al. 2012b
FCL2002Contig1-374	GCCTCAGAAGATGAGAAGATTATTGGTTGCTGTAAATGAATATCATATGTAGGAATCACAATATTGGTTAGCGTCTCATGTAATCTTCTATCCCCACATA[C/G]TCTTCTTATGGTGCTGTGAAGGAAATCCCCGGAATATTTGGGGCCCGTCAAAGCCGTGTATTTTGTCCGTAAACATCCAGAAATGCCCTTCTTCGGTGGT	MA_10437194	11277	forward	exon	1	Chen et al. 2012b
FCL2003Contig1-122	AAGAGAATTYGGAGTATTTGTGGATGTTAAGAGGATTTCCAATTTTATTTTGGTATGCAACTGCCCACAGTTTCCAAGGCAGGCAGGGAAGGATAGAATT[C/G]AGAGTTGGGACGAATGGAAGAAGAAGGGGCATCACCATGATGGATAGAATTGAGAGTTGGGACGAATAAATATAACAAATGCAATGGAAGAAGAAGGGGC	MA_5344695	332	reverse	no gene on contig	0.996	Chen et al. 2012b
FCL2055Contig1-713	CTTTCAGGCTGGTTTCGAATCTATCCTTCTTTTTGGTCTTTGATTTCTTGGTGGAGGGGGCGGAGGTCTTTAGGGTTTCTAATTTTTTGCTTGTTCTGTC[T/G]ATGGTGGAGCGGAGAGATTTGTAGTTCGGGGTTCTGTAAATSAGGAGCCATGATATGCCTTCGCACACAAACGCTGATGCGAGAGAGATTGACAAGATTA	MA_350420	1815	forward	exon	0.996	Chen et al. 2012b
FCL2057Contig1-1042	TAGTAGAGGATGAAGGATCTGGTTCACAGGATGAACAAGATGCAGAGCAAGATGTGAATGTGCCAAATGTGGATCATGAAAAATTATCTGAAGATGATGG[T/C]AATATTGATACTGTAGAGGATGCCCTGCCTGCAGAAGGCAATGGCGAGAAGGCTGATAAAGATAAAGAAGAGTGTAATGATGATGAATTGTTAGCACGCC	MA_10435174	28844	reverse	exon	0.797	Chen et al. 2012b
FCL2060Contig1-217	ATTTGTTTGGATAAAGGTGGGATTACATGCAGGAAGGGAGGAATTTCTACAGAGACATGGATCGAATGGTTGCGTATCAGAAAGCGCTGACGACATGGGC[T/G]AACTGGATCGATTCAAACATCGATATCCGCAGAACCAGAGTTTTCTTCCGTAGTTTTTCCGGTGCCCATTTGAGTGCAAGGGACTGGAACAATCCTACAG	MA_9645753	1478	forward	exon	1	Chen et al. 2012b
FCL2069Contig1-910	CTAAGATATTTACCCCTCAGACAGCAGATGGTGATGGAGGTGGGGACATTGGGAAGAGAAACAGCCACGGGGGAGGTGATGGGGGTGATGATGGTGGTGA[T/C]GATGATGATTACTTTGGTGATTTTGATGAAGGGGATGATGGAGATGAGGGCGGTTTCTTTAGGAGGAGGACAGTTTTTCAAGAGGTTTTTGATAGAAAAA	MA_10428991	4340	reverse	exon	1	Chen et al. 2012b
FCL2070Contig1-529	TAGCAATGTCCCTTGATGCACGGTCAGTATCTAATGCTGGACTGTCACTCCTGCGACTGTTTCGTTTTGGACTATATCTACTGCCTCTCTGGCCACTTGC[A/G]TTGTCAGCTGAAGGACTGCTGCTCCTACGACCATCCATTTCTGGGCTTTGTCTCCTTGCCCTCCTAGGACTGTGGCTGTAACTTCGACTTCTTGATCTCT	MA_102091	35789	forward	exon	0.976	Chen et al. 2012b
FCL2074Contig1-288	TTATATGGATTACAAATAGTAAATTTTAACTACTACTATAGCAAATGCCTATTTGGTAGAGTGTTCAATGCGGATAAGTGAATTATATGGATTACAAATA[C/G]TAAATTTTAACTACTACGATGGCAAATGCCTTTTGGTAGAGTGTTCAATGCGGATAAGTGAATTATATGGATTACAAATACTAAATTTTAATTACTACGA	MA_27783	25326	forward	downstream	0.935	Chen et al. 2012b
FCL2086Contig1-1267	TTGATTTGGGTTGCCATGGGAGAGTCCTCCCCTGCCATTTCTCTGTCAAGACTAAACCTCTGCTGCCCAACAAAGGCCCTACCGAAATTTTCCTCCTCGC[A/G]CTCGTTCTGTAAGCACTTCCCAGTTGCAGAAAATGTAGGCAAAGCCTGCCCGATCGAACCTGTAAACAACCCATTTGAAAATCCATTTGAGTTGCGTATT	MA_203600	6793	forward	no gene on contig	0.976	Chen et al. 2012b
FCL2102Contig1-229	CAGTTGGGGCAGGAGGAAGTTGACCGGAGGCAGACTTCTGCGAATTGCTATAGCGGAGAAAAGAAATACCGGTTAGTATAGGAGTTGAGAACCGCGTAGA[T/C]GCAACCATGTAATAGTCCTGAGGAGGCTGATCTGCAGTGACCAGTACGGAGTAGGATTGACCCAAATGAATGTCTAGAGAGTCATATGTGTTTTGAACTG	MA_10196428	1166	forward	exon	1	Chen et al. 2012b
FCL2117Contig1-260	GCACTAGCACTCTTGCTCTGGTAGCACGTGTTTCAGCTTTAACATTGGGTCTGGTATATGGAAGCACAAAGCTTTCATATCTCAAGGCAAAGGCCAAGTC[A/G]CATGCGAAAGCTGAAGCAAAGGGCCATCATTGAGAATCTCAATACTGAAATGGATTCGATATGCACGTGGATCATGTTAAATTTTTAAAAATCTTCTATC	MA_748933	4475	reverse	no gene on contig	1	Chen et al. 2012b
FCL2123Contig1-259	GGTGTTCCTCCACTACGGTGTACTGGGCGAGTGTTCCCAACTGCTTTGGCCTGCCCGCTGTGAAGTGCTGGATGTCGCTGTAGACCTCGTCACCAATCTT[C/G]AACTTGGAAACGCCATCACCAACTTCCACCACTACTCCTGCTGCATCACAGCCCGGCACAGCCGGAAAGTCGCAATCGGCGCTTCTGAATAAGCCTTCCC	MA_10435723	17331	reverse	exon	0.949	Chen et al. 2012b
FCL2166Contig1-103	TTTCCATGRCYGGCAAGAAATATTTCKCTCCTCTGTAAAGGGGTTCAAACTTTAAACTATTGCAGAGGCATTCCTGCGCTCCCACTTGGCTCTCCGGGAA[T/G]AAGTTCAATTCAATTTCTTGCCAGCCATGGAAAGCAGACACGGACAAAACCAAGGTCATGAACCAGGAGAGACAACTCAGAGCACTGCAGATATGACTGC	MA_9200602	1376	forward	no gene on contig	1	Chen et al. 2012b
FCL2180Contig1-171	ACCAAACTGACCCAATAAAATACATTAGGCATAAGGTCCACATGTTGACATTTCAATATCATTTGCCAGCACTATCATTGTGTTCATCGTCCCCATGGTC[A/G]TTTGACCTGTTCATGCCACTGCTTCCATATCCTCCCCCACCTACCTCATCAGATCCAGTATCAAAACTTCCACCACCCACATCATCAGATCCAGTATCAA	MA_36092	5215	reverse	downstream	1	Chen et al. 2012b
FCL2181Contig1-420	CAGGCCTTCTGTCCATGTGTAGTCATTTCTCTTTAGCCAATCTATTTATGGATGATCCTCTCTCTACACTCTCCACGCCTTCTTTATTTTCCAGAGCATT[A/G]CCTTTTCCCATAGATTCTATACTCTAAATAGATTCTCGAGATTGGATATCTTTTGGTGCTCCACTCCTTCCACTTTCTAAATCATAAAACGGCCCATTTC	MA_10431469	10193	forward	downstream	1	Chen et al. 2012b
FCL2181Contig1-609	ACGGCCCATTTCCCCTCGCTGTCATGTTCCTATTTTCTACCACCTATGCCCTGTCCATTGTAAAATATGGACGATCATCTGGATGCACATCCTGAGATGT[C/G]ATCTGCTGTGCATCCTGACCAATATTTTCCAGCTCATTCACATGTTCACCAGTGAGAAATTGAAAGTATGCATAAGGTCCCACAGCATCTGAATCATATG	MA_10431469	10382	forward	exon	1	Chen et al. 2012b
FCL218Contig1-705	CGCCTTGGATGACCATATACTTCGTTCCTCCAATGTACAGCCCAGTTGGTGCAAGGGATCCAGGATCAGCAAAATCATTCACTATGGCCGTCACTTCCTC[A/T]GGCTTTATCGCTGGGAAGCTATCACTCTGAGACCAAACGCTGCCATCCTGGCCAATAATGGCAGCCGCTGTGAGCCGATTTCCCCGCCCGATCTCGCACA	MA_17008	15331	forward	exon	0.996	Chen et al. 2012b
FCL2200Contig1-1076	AAATTTGGACTTTCAGTGTGCGTGCTTTCAATGGGTCTCTTCCATCTCACACAATCCAAGTCAATTATGATGGCTTTGCAGAAGATGTCAAAATTGGCGA[T/C]GAACTAGTTGTGGATGGTGGTATGGTAAGGTTTGAGGTGATTGAGAAACAAGGTCCAGATGTGAAGTGCCAGTGTACAGATCCTGGGTTGCTATTACCAC	MA_10434597	10367	forward	upstream	1	Chen et al. 2012b
FCL2200Contig1-234	ATATATCGTCGGTCGGAGAGCTCGGCACACCTCAAGTGCTCACCCTGCGTCGGTAAATTCATTCGCATCGACACTCCCGCTGTTCGCAAAACTTCAAATC[T/G]ACATGAAAATCTCGGTATTTGTACCTGAATGCCCAAAATGCTGCKAGTGTAATTGCCCTTGTAAGTGCTAAATCGGTCAAATTCTACTCTTCGAGCCTTT	MA_3663	11283	reverse	intron	1	Chen et al. 2012b
FCL220Contig1-502	CCACGCCGTCTTCTTGATCTTCGTCTTCCTGATCGTCGTCTTCGCCGGCGCCTTCGTCGTCCTCGTCGTCCTCCTCCTCTTCGCCGTCGTCTCCAGCGCT[A/G]TTACTTTCTTCAGGAGCTCCTCCGCCCGTCTCGTCGTTTTCTGCTTCTTGTTCCCCGGCCGGCGCTCCGTCTTTCACGTTTCCGGCTTCGTTTTCTTCCT	MA_1325	21900	reverse	no gene on contig	0.949	Chen et al. 2012b
FCL2211Contig2-963	CACCTGAGACAATTCCTGACCCAGAGGATAAGAAGCCGGAAGATTGGGATGAGAGAGCAAAGATCCCTGATCCTGATGCGAAAAAGCCTGAGGACTGGGA[T/C]GAGGATGCACCGATGGAAATTGAAGATTTGGAGGCTGTGAAGCCTGAAGGATGGCTGGATGATGAACCCGAGGAGATTGATGATCCTGAATCTACAAAGC	MA_10427968	3193	forward	exon	0.976	Chen et al. 2012b
FCL2232Contig1-745	ACGATGGAGAGGGTTCTCCTGGAGGTGGAAGAGGCAGGGGGCGTGGTGCTCGGGGAAGAGGTAGAGCAAGAGGTAATGGCAATTTGGGTGGTGAATACTA[T/C]GGTGATGGAAACTGGGAAAGGGGCCGCGGTTCAGGCCGAGGCCGAGGCCGAGGTCGAGGCCGTGGAAGGGGTCGTGGCTATCGTGGCCGTGGGAGAGGTT	MA_7211	29412	reverse	exon	0.996	Chen et al. 2012b
FCL2233Contig1-1125	TCCAGTCCATACGGGAGGAATGTGAGAAGATGCAACCTGAAGCATGATGTTTCCAAACAGTAATTCATAAGTGTGTTAGATTGCATTCCTTGGGATAATT[A/C]TTGGTTAGCGATGGTTGCATCTTTACAAGGCAAAAATGAGCTGCAGGAAGGAAAGTCATTTTAAGAACAGTGAGCATTATCAGGAGTTCAGGATAGAAAA	MA_5496211	1681	reverse	no gene on contig	1	Chen et al. 2012b
FCL223Contig1-374	CCTTGAAGGCCAAGTGTTGAGGATTCCACCCGCTCGTGTCTGTGTGACACACTGCAACTCCCTCTCCACGACTGCCATCTTCGCCCTTCAGAGACACCAG[T/C]GAGGTGCTGGTGTGCTCAGTTTCATGGCAGTAGTACACAGCATATGCATATGCCTGCTTGTGACAAGCCACCGACTTGGAACCAGATTTGCTTTGGAAAC	MA_63321	10632	reverse	exon	0.996	Chen et al. 2012b
FCL2242Contig1-158	TAGAGCAGGAGTTTTCAAAAGAGGCCCTTGAGTTATTCAGAATGAAATGCACTGATGAAGACGAAGAAAACATGAAGCATCGTGAGCGATTGAGTGCATT[A/G]CGGGAAGCATTCCAGAAAAATATGATTTCAATTCGGGTACGGCAGGCAAAACAATGGGAAGACTTTATGCACCGTGAAACACATGCACTGCAGAGGCAGT	MA_3883	19699	forward	upstream	1	Chen et al. 2012b
FCL2255Contig1-109	ATCGCCCTACAAAAATCTGCCATTGCCTGCAGAGAGSAGCKAGTGMTGAGAATTATGTCCTGGCAGACGAGCAGAATGAACCCAATATGGGGCAAAGCCC[A/G]CTTGCCCATGAAATGGATGCCGCTTATGGCATTGGCATTGGGATGTGTCATAATTTGCTCTCTATTGCTATCATTTCAGAGCGTCAGGATCAGTATGGAG	MA_123211	44059	reverse	exon	0.976	Chen et al. 2012b
FCL2276Contig1-146	GGTCATAACATKGGCTATTCATAAATCTCTTTCACTGTTTTTATTTGGCCCCAACAACAAAAATATCACTCCTGCTGGATTTGCCATGGTCGATGCAAAG[T/C]ATTGTATACCTGCTTTTAACATTTGGCCTGATCCTTCTGCTGGTCCTCCTCTTCCTCCTCCGGTTCTTGGGTGCTTGGCAATGGTGAGAGTGACCCCATA	MA_10426118	67417	reverse	intron	1	Chen et al. 2012b
FCL234Contig2-1853	GAAACCCTCGAGAAGAACCCTTCAAACTCTACAATCCCTGGAAAGACAAACCAGCCAACAAGTACAGCTTGCTCCGGCGGAGGAGGGGGACTATATGAAA[T/G]AATTCTTCTCATTGCAAACATATCCATATTTATTTCCAAGGCGGAGCAGGGCAGAGCATAGAATCTGTGAGAATATATACACAGAAGAAAATTAAATGAA	MA_10425904	8254	reverse	upstream	0.988	Chen et al. 2012b
FCL2372Contig1-478	AAGAAACTACACACATTATTATACTTTGCCTAGGTTTTACTAAGAACTACATCTACAACATATCTGCATGCTTTGTGAGGCCATTTATACCCTATATCTC[A/G]TAATTTTAAGGATTAACCTTTGGAAACCAACCCGCAATAATGTATTGCTCATCTGGAGGACTTGTACGCAAAAAAGATTCTCGAGAGAAGAGAGTCTCCA	MA_86450	13468	forward	downstream	0.988	Chen et al. 2012b
FCL246Contig1-833	ATTATGCATACAACTTCTTTGAGAAACAAGTTCCTATTGATGCTCTTTTCCAGAAAGATGAAATGGTTGATATTATTGGTGTGACTAAGGGTAAGGGTTA[T/C]GAAGGTGTTGTAACCAGGTGGGGTGTTACAAGACTGCCTCGAAAAACTCACAGGGGTTTGCGTAAGGTTGCTTGTATTGGTGCTTGGCATCCAGCTAGGG	MA_10432758	27353	reverse	exon	0.996	Chen et al. 2012b
FCL253Contig1-775	TTCAGGAATTCACTAAGGCCTTGGGTGTTACTCTTGACTTGAGCGATAAACCTGTGGGTTTAGGAGTTCGATCGAGGCGCTATGCGCTGTTGGCAGAGGA[T/C]GGTGTCGTCAAGGTCTTGAACTTGGAAGAGGGCGGTGCGTTTACTGTAAGTAGTGCAGAGGACATTCTCAAGGCCCTGTAAGAGATAGGTAATATGTTTA	MA_61158	7255	forward	exon	0.949	Chen et al. 2012b
FCL255Contig1-2878	CATCCTCTACACCTTCTGCCTCCTCTCCTTGTGAATCTCCCTCATCTCCTTCACCATCCTGTCCTTCTGCTTCCTCTCCTTCACCTTTTCCATCTTCCTC[A/G]TCACCTTCTTGGACATCTCCATCTTGATTTCCCTCTACCTCATCCTCCTGTTCCTCTTGTCCTTCCACATCATGCTCAGGTTCATTGTCGTCTAGATCTA	MA_8643	5138	reverse	exon	0.996	Chen et al. 2012b
FCL2561Contig1-384	CGCGTCAAAGTGGGACCTTGCTTTCAGTAATGATACAGTATGTAGCCAATCCATTTTTACCTGCACCCCTTAAAGATGTGGCTTTTATTTTGAAATTACC[A/T]GAGGATCCTACTTTATTGAAAGTGTCTCCAAAGGCTACTTTGAACCGGCATAGTCAAGAGTTAAGATGGCATATTCCAGAGATCCAATTACAAGGTCGTC	MA_20544	22296	reverse	exon	1	Chen et al. 2012b
FCL2564Contig1-1470	GGCTTTGCAATGCGTGGAGGCCTTTTTTGTACTTCGGCAAGCTTCATTTTGCTGATTTCTTGAATCTCACTTGGGTGCTCCTTTGAATGGTTATTTGAAT[A/G]CTCATTCATTGCAGGAAGTCTCACGGTCAATTTTCCCACAGGCTTCTCTATCCTCGCTGTCTGGGGGGGTGTTCTTACTGACTTGTCCATCTTAACRTTC	MA_10436831	17788	reverse	exon	1	Chen et al. 2012b
FCL260Contig1-514	CTTACAGTATCATGTTTGGTCCAGATATATGTGGTTATAGTACAAAGAAGGTTCATGCCATTCTTGGTCACGGTGGAAAGAACCATCCTATCAAAAAGGA[T/C]GTATCATGTGAAACGGATCAGCTTACTCATGTTTATACTTTCATTCTTCACCCTGATGCTACCTACAGCATTCTCATTGACAACAAGGAGAAAGATTCTG	MA_5680753	94	forward	exon	1	Chen et al. 2012b
FCL260Contig1-800	AAGAATACATTCCTGATCCAGAAGACAAAAAGCCTGAGGGATATGATGACATTCCAGAGGAAATTCCAGACTCAGATGCCACAAAGCCAGAGGACTGGGA[T/C]GATGAAGAGGATGGTGAGTGGAAAGCTCCAACCATTCCAAATCCAGAGTACAAAGGACCATGGAAGCCAAAGAAAATCAAGAATCCAAAGTACAAGGGAA	MA_9273826	120	forward	exon	1	Chen et al. 2012b
FCL2658Contig1-120	ACAACTTGATACAGTGTTATTAATCCAAAAATAATCGGGTGTTAGCGCATATGGATCCAAGAAGTAAAAATGCCCTCTAATGGAATCGAGCACGACTTAA[C/G]TGTAGCATCACAGAAGTTTAAGTCAGACCCCGCAGTGCCACCGCCAGGATTTGATCAATCATAAGCAATATTTTCAAAAAAATGATTAGAATACCTAGGA	MA_10436755	1014	forward	UTR	0.877	Chen et al. 2012b
FCL266Contig2-318	AGGTTACTGGAGGAGCGCCCAACAAGCTCTCTAAGATCAAGGTCGTGAGGCTATCAATAGCCCAGGTACTAACTGTGATTTCTCAGAATCAGCGATCTGC[A/G]TTGAGAGAAGCATACAAGAAAAAGAAGTACTTGCCTCTTGATTTGCGTCCCAAGAAGACTCGTGCTATTAGGCGACGCCTTACTAAGCATCAGGCCTCAT	MA_9972313	2208	forward	exon	1	Chen et al. 2012b
FCL2673Contig1-226	GGTTTCAAAATTCTATAATTATTAGCCTGTTTCTATGTAAATGTTGAGCCCAAATTTTATGCATGAAAGGATGAAGCATCCAAACACAATAAATAAATGT[A/G]CTCTATTGAGATTTTCTTTTTAAGTCTTGGAATAGACACAAGGTAATGAAAGCTTTCGCCAAATGCCATATGATCTGAAAAAAAAAATCTCAATAGAGTA	MA_10436392	16241	reverse	downstream	0.858	Chen et al. 2012b
FCL2693Contig1-1210	ATGAAATCAGAAATCGTAGGCAACAGTTGATGCGAGAAGACATTGATCTTACAAAAGAAGAACGTCAAATAATATGCAAGAGACTTGAGGCTTTGGCGGA[T/C]GCAGATTGATCTAGGAGTTGGTCTTATAATAAAGGCTGGATTAACTAGGGAATTTCCCATGTTATTTACTTTCCTTACATTTTCCTATAATTCATAATGC	MA_181516	4064	reverse	no gene on contig	1	Chen et al. 2012b
FCL2693Contig1-181	TCTACGGACGGGGCCTGAAGAGATCATTTGTTATGAAGACTTTTCTGAGGCAAAAATATCTTGGCACAGAGGCACAATTGCATTCTGCAGGGAGCCTTGA[T/C]GAATGTAAAACTGTACATTCAGATAATGCAAAAGGAAAAGGAGACAAAGTTCTGAGCGCCTCTTCTAGTACCGATGTGGAAACAAGCAATCTTGATGAGG	MA_27503	4407	forward	no gene on contig	1	Chen et al. 2012b
FCL2724Contig1-402	CTTGAGTTGAGAAACCCTTTGTATGTAAACTCCCTTTAATTTTCTTATCCATTGATCTGTGTTTTTCATCATCCTCTTCACTGTCAATTCCAGCTTTCTC[A/G]TGCTCCTTGTCTAAGCCATCTGCACCATCTTCTTTGCCCATCCCACTGAAGTCAAGTTCATGTCTTAAATCTGCCTCATATTGCGCTTCATATGATTTAA	MA_10429260	4331	reverse	exon	0.988	Chen et al. 2012b
FCL273Contig1-262	CACAAAAGAAATGTTCTCCGTGACTAAATTTTTGAATATATTATGAAACAGTAACTGCATAAAGCCATAGCAAATATGATCTAATTGGGTAGATATCAAA[C/G]ATTTCCATACAGCATGATTGCAATGAGAAAGACAAAGGAAGGATGTTGAATTTCCCATGTCCAAACGAGATGCAATGCCACCTTCACTAGGACATATTTA	MA_10434075	16861	reverse	intron	0.988	Chen et al. 2012b
FCL2744Contig1-114	GGGGTTATATGCTGAAAGACGCGTGAAAGCGGGAGGGCTTTGGGATTTATTGAACGAGGGCTTACAGTGTTGTCGTAGTCGGATAGGATCTGTTGGTGAT[A/C]GTTTTAATGGCGGTCGGCGGGCATTTCATGGAAAAACTGAAACAGAAATGGAATGCTCAAGAGGACGAGAAATGGGGCCCCAACATAGAACGGAAGGAGA	MA_6659	22173	forward	downstream	0.996	Chen et al. 2012b
FCL274Contig1-185	CTGCTTCCTGCAGTTGTGAGCTTTGAGACAAGTCAACTCTTGGCCATTTTCGCCTTCTGTTTGGAGGGTTTTTCCAGGGTTTAAGGCGTTTTTTTGTCAA[C/G]TTCAGAGGGGCTGCTACAACCGGTTTGTGTTAAATTATCATGGCAAGAGCTATGACAACTGACTTCGCAAGGAGTCTGAATGCCCAACAAATGTTGGGCT	MA_83068	5720	forward	no gene on contig	1	Chen et al. 2012b
FCL2764Contig1-909	TCGTTCCATGGCATGACATAAGTTGGCTTTCATGTAGGGACAATGAAACCAGCTCTGGTGCATGGACCAGAGTATGAGAGAACGTTGTGTAGCTCAATCC[A/G]TAGCCAAATGGGTAAACGGATTTCCCTGTGTAAAATCTGTAAGTTCGGCCTGGGTAACCAGTTGCACGATCAGGCCGCATGTTCATGTTTRTCATGGGTA	MA_140124	6046	reverse	exon	1	Chen et al. 2012b
FCL2772Contig1-188	ATAGGGCTTTGTGGAAAATTTGAATGTAGAAAGAGATATTACTGTTGAATTCTGGAAAATTTTCATTTGGCCGTATACTAAGTTCAAAAAATGCCCTCAA[T/C]AGCATAAAGCACTACGTCCACTAAAAGGCCGCAGAACGTAGTCCAAACGTATTTGGACTCTCCATGTCAAGATAACATAAATAAACAAATAGTCTACCGC	MA_35043	14424	forward	downstream	0.996	Chen et al. 2012b
FCL2778Contig1-638	TCTGAGTCTCAAATCTACTATATTTTCCCTGGAAACTAACATTACTATAAGCAGAAGAAGAAGAAGACTCGGCGCGACCGAAACCCTGATCATTATTATT[A/G]TTATTATTTGCATTTTCTTCATCCAGCTTTGAAATCAATTCCTTACCTTCGGCCAAAATGTCGGTCGTCCCTCGCCACACCGAGCTCCCGAATTCGTCAA	MA_25230	6147	reverse	exon	1	Chen et al. 2012b
FCL2784Contig1-1062	CTGCTGCTTTCAAGGGTTTTGCAAGTTTTGATGATGATTGCTCTTGGTCAGGATGGAGATTGATTTTCCATTCTGCAATCTTTCCTCTTTTTGAAGTTCA[C/G]TACTTGAATTGCTTACGTGCACTCATGCTAGTTTTGGAGTTTTAATGAGGAGCTATGAACTACTTGGCTTGTGACATTGCTCTATGTCATTTTAAAGTTT	MA_10303810	276	reverse	no gene on contig	0.988	Chen et al. 2012b
FCL2797Contig1-697	GGCATGCTGTTCTTGAGAAATCAATTTCTAAAGAGCAGTTCTTGTCATCTATGTCTAATACGAGCATAACTAATTCATCTGTAGCACAGACTGTTGAAAA[T/C]AAGGATGGGGATAAAAATCAAGCAAAGTTAATGGAAAAAGTTGGAGAAGGTGAAACTCAGGCAGCATTTAGAAAGCTCCTAGAAGCATCAGTTCACACAG	MA_7127305	119	reverse	no gene on contig	0.965	Chen et al. 2012b
FCL2801Contig1-236	AATCCTGGGGTCTACAAGCTGCAACTAAAATTTCCCATCAAGCGGTACTCCTTCTGCAAGCCTTAAGGTCAAAATCGTCTTCCGTGCCTGCGATTATATG[T/C]ATCGTAGCTGTACACAACACTTCATCAATCCTGGTGCCATTTTTGAATGTTGTTTGATTGATTTTTAAGCCAACGTCGAAGCCTGAAAGTGAAGTACAAT	MA_57703	15722	forward	upstream	1	Chen et al. 2012b
FCL2817Contig1-1056	TGGATGAAGCCAGGTAGATCCCTGCCCAAATAATATTCCCTGTCCCGACCAAACTTGACATTGGTTTTCTTTTTATATCAGGGTTACATAAAGAATGGGT[A/G]CCATTCGCAATGCCCCCAATTTCCAATTCAGGTCCTGATTCTTGTGTCACGTGGACTTGGACCTCAAGGCGTATCTTGTTAGTGAATTCTGGACAAATTG	MA_91223	11720	reverse	downstream	0.996	Chen et al. 2012b
FCL2838Contig1-219	ATCATGTCATTCCAGAGGATAGGAAGAGCTCGGTTTGTCTCTCTGCTCTTCGCTGCACCCGAAATCCGGAGGACGACGACGACTCATTTCACCATTCCTG[T/C]ACTTAGATAGATCGATAAGCGCAACATGCCTAATTTTGGATCTGTCGATTTTGAGTTTTAATGGGAGCACAGCTACGGAGGCTTTTAGAGTTAGAAGCAC	MA_10427311	1321	forward	no gene on contig	0.988	Chen et al. 2012b
FCL284Contig2-246	TACTATCCTAAAACATGTCCTTCAAACAATTCCTCGTACTGCCATGCATGGTAGCAGAAATAACTATTTTCACAGAAAATAACTCAATAAGAATGTGTTT[A/G]CTCTTGTCATTTTAAGAAAAGAAATAATAGCAATAGATCAACGATTTGCCTTAGCAACACGCTCAACTTCATCCTTCTTCTTGATTGCATAACTGTTTGA	MA_10428487	9804	reverse	downstream	0.858	Chen et al. 2012b
FCL2855Contig1-1123	TACTATTAAACAATTTTTCTAGCTCGTCATGACCTCCAACCTCTTCCAGTTCTTTTGGTCCAAGGAAAAGACCATATGGCAAACCATTAAACTTATCTGC[A/G]TGATGAAGCTGATGTGCAGCTGCTACCTTAAGAAGATATGGAACATCAGCAATAGGCCCAACAGGAAAGCGGCGATGAACAAGCCCATCATGGACAAACA	MA_64498	6520	forward	exon	0.988	Chen et al. 2012b
FCL2857Contig1-1282	GTGGTGGCCCTTTGAATGAGGTTAAATGTGAGAATTGTGGCACTGCCCTGATGTATGACTCGGACACACGTTTAATAACTTTGGCTGAAAAGAAGCAAGA[T/C]GGTTCACAGGATTCAAAGCCTAAGAAGACAGCAAGAACAGCTTCAGCACCATAAGAGGTAATCCCCTCAATTAAGAAAGACCGCGGCTGGGAAGGTCTGT	MA_5845013	810	reverse	exon	0.996	Chen et al. 2012b
FCL2863Contig1-554	ATTTACATTTCTATTGGCCTTGAGCATGGCCTGGAGCTCTGAATATGTGAATTTGTCTGGAAATGTGCAGGCATATTTGCTGAAGATGGCATCAAATTTA[T/G]CAGGAACAAACCTCCCCTCAGTGTCATACACCTCTGAGTCGCTTCCGTGCTTTCCTTTGTGAATGTTATCAATGTGTATAGGTAATAACAGCGAGGGTAT	MA_167502	11106	forward	exon	0.965	Chen et al. 2012b
FCL2868Contig1-130	TTTTGATCTTARACCCGTGARWGCGGCATGCAATGTGAGATGGCCGTTGTCTGCAACTTAAAAGGTGGTGTTGTGGAAGGCTCCTAACTTGCGGCACTGT[A/C]GTCTATCTCGGTCCAAGTACCTTCGTGTTGTATATACAGTCAAGACAGTCTTGATAGCTATGCTGTCATCCATTGTGTGTAAACGTTGGCATTGCTCATT	MA_9878076	1350	reverse	no gene on contig	1	Chen et al. 2012b
FCL2888Contig1-260	TTCTCATTTGCAACACCCCTTCCCACCAAGTGAGTCGCTCTTATTTGTGCTCACACCACTTGCCTCACCGCGATTCGATCCACCCACCTCCGTGTCATCT[A/G]TCCAGGCATCTGGGCTTTTATAGACAAACCCAGAAAGGGCTTAAGAGCATTGTGGGTGTTCAATTGCTGTGTAAAATAGTGAAGAAATCAAGGACAACGT	MA_1999	19116	reverse	upstream	1	Chen et al. 2012b
FCL288Contig1-204	TCTCACAGTCTGTCCCCATATACACAGCGACCATGTCGAGCAAGCAAGGTGGAAAGGCTAAGCCCCTCAAGCAGCCAAAGAAGGATAAGGCCGAGTATGA[T/C]GAGGCTGATCTAGCTCACATTCAGAAGAAGAAGGACGAGGAGAAGGCTTTGAAGGAGTTGAAAGCCAAGGCAGCACAGAAGGGTAGTTTTGGTGGAACAG	MA_177060	1814	forward	exon	0.996	Chen et al. 2012b
FCL28Contig2-1021	AATAGATATCCTTTTGTCCCTCCTTCATTCGGGTTACATAATCCTTCAAGCTTGTCATCTCATCTCCACTCTTCGTAGAGTGGTACCTGAGCAAGTCAGC[T/G]ATCTTAGATCTGTTCTGGCTATCCTCGTGAATCCCAAGCTTGAGGTTCTTTGAAAAAGCCTCGTAGAACTTACTGTAATCCTCCTTGTTTTCAGCAATTT	MA_12191	9311	reverse	exon	1	Chen et al. 2012b
FCL291Contig3-889	GCACTCCAGAGATTTACAGGAAGGAGCCACCTCCGCCATGGCAGCGGCCTGAAAGCTCGGCCATGTGACCCTAAAAGCTGATGCCCTCTGGTGGGCGTGA[T/G]CAATGAAAAATAGCAGACTGATAGAAAGCCCAACTGCCAAATTCAACTTCATGGCGTGCCAATCGATCGCTTGACTGAAACTTCTTCCGATTGTGATTAA	MA_241180	4992	reverse	exon	0.988	Chen et al. 2012b
FCL2923Contig1-560	CTTCTGCAAAATTTCTTTCTTCTTCTGTGGAGCATCCAGTTACTTTCGATTCTAGTAGTAACGGACCGGCAAATCACAGCGATGATTCAATTTACAGTAG[T/C]ATACAACATGAACGATGCTTGAATTCTGAAAATCACAGGGGTAATGGAATTCGCAGTGCTGCAGACGAAGAGGAAATAATGGGGGAGGAACAGCCGCAAG	MA_2272	41703	reverse	exon	1	Chen et al. 2012b
FCL2945Contig1-515	CTTTTCCCTGATCATCAATTTGGTTGTCCCAGCTGTGAAGTTGAGGCATCTCTTGTTCATGTACCCACTGATCATCGTTGCAACAAATCTCATTCTCAGC[A/G]TTGCGAACGTCGAAGAAACTGAATACATCATATTCCGGAAACTGATCATGTTTCTGCACAGGGCCGCCATTRTCACGTTCTCTGCTATCACATATTGCCT	MA_130918	14106	reverse	exon	1	Chen et al. 2012b
FCL2983Contig1-688	AGCAGAAGTAATGCTGCTCGTCTGGGGTTGAACACTTCTTTCTTCAGTTCGGCTTCTTGCAGCTCGTCGTCTTCATTTGCAGGTGTGTCATTAAGGCCCT[A/G]CTTGAATTTCCATTGGATGGTAGTGGAGAGGAGCACTTCTGTGATGGTAAGAGCAGGTAAGGCTGCACTTGGATGCACTAAGAGATCTAGGTCCCGTAAG	MA_10435644	13522	reverse	exon	1	Chen et al. 2012b
FCL2983Contig1-944	GAGTGGTCAATCGAAGGCGAGCCAAGGGTCGTAAACGGCTGGTGCCTCAAACAAATCCTAACAGTGGAAAGAGAGCTTAATGTTTGCATGTATACTTAAA[C/G]AAGAGTTGTCTTTTTATGTTACAAGCCCTTGAGCTTTAACAAGATGTATTGTTTTTCATTTGATACTTTGTTGAACTTTTATCTGAGTTGATGTACAATT	MA_10435644	7959	reverse	downstream	0.935	Chen et al. 2012b
FCL2989Contig1-1158	AATGCTGCGAAATAACCTCAGATTTCTTCGCTAGCCGGCCCGCACCCCTCGATAACTGTGACAATAACAGCGAACCGGAGACAATTTGAAAGCAAAACAG[T/C]GTGGTTTGTCTGAACCGAAATCGGTGATATGGACGGTGAGCACGTTGCGTGAAGAAATCGAACTAAATTAATTGGAGATTCGAAGGACAACACATTGCGT	MA_5611	11538	forward	upstream	1	Chen et al. 2012b
FCL29Contig5-246	CCGTGCTGAAGACAGCGCTCAGCCTGAGAAAATCTGAATGGATGGGTCAGGCCCTCAGGCCGACGTCGGTTAATACTTCGGCCCAGTCCCAATCCTACAA[T/C]GCTACTGCTCTAAGCGTCCGGGCCGGGGCTTACAGCGAAGAACTCATCAAGACGGCGAAAAGAGTGGCGTCTCCGGGGAGAGGCATACTGGCGATGGACG	MA_98654	4819	reverse	exon	0.834	Chen et al. 2012b
FCL3022Contig1-1373	ATGACTCCCTGGAATGGCGCCCAAGAGATGAATTTGAATGAGGGGGTGACCCCATGGGGCTGAGAATGGGGGTGGACTGAAATGACACCTTCTCTCCATC[A/G]TGAGAATCCCGGGAAGGACTCTGTACATAGTATACAGGCCTTCTAGGTGACCTGGTTGGGGATGAAGGTGCCAAACTGGTCACCTCTGAGTCTGATTTTG	MA_1313241	98	reverse	exon	0.996	Chen et al. 2012b
FCL3022Contig1-258	ATTCATCAGCTGTGAACCTAAAGTTCAAGCTTTATTTAGAGTTCCCAACATGAGGAATGCCTATTATTCCTATTTGGCCTGAAACTAAGGTCATCATCTA[C/G]TACCGAAAAAATACCCATCATCGATCTCTTCTTCTAGCGTCCTCTCAATTGAGTATAGAGGCATCTTTACATTTACAATCAAATGGTGACTAGAATGTCA	MA_10434238	8485	forward	downstream	1	Chen et al. 2012b
FCL3066Contig1-663	AAAAAGAAACGGAGGGTGAATCCTAAGGATTTCAAAGGAAGGTACAGAAAGTAAGTTCATTGATAATATGTATGGAGCTCTTACACGAATATTTTGCTGG[T/C]AATTACCAAAATTTACTTGGTATTTATGTAATTTTTCGACCTTTGGAATGTGAAATTTTGCAAAACTGTACTCATAAGGTCTATCAGTAAGTGTTAAGAA	MA_86404	1461	forward	downstream	0.935	Chen et al. 2012b
FCL3097Contig1-343	GAATTGAAGAAGCAAAACAAAGAGAGGCAGATCTTGAAAATGAGCTTGCAAACATGTGGGTTCTTGTTGCAAAACTGAAGAAGGGACAAGAGAATCCAGA[T/C]GAAGTCACGCAAGGACAGAATACATGCAGAGATTGCAAATGTAGAAGCCTTGCAGGTGACAGCAGTACGCCATACTCCGTTGAAGGAAATAACATCTCTA	MA_12714	38472	reverse	exon	1	Chen et al. 2012b
FCL3098Contig1-546	CTGAATATGAATTATAGCCTGAATCAATGGAATTATACACATCTGGTGGTCCTGAAGCCCGATACACATCTGCTGGAGGTCCTGAAGCTCGATACACATC[A/T]GCTGGAGGTCCTGAAGCCCTATACACGTCTGCTGGTGGTCCTGAAGCCCCGGCCATAAAATTCTGGATCAATTGCTGTGCCGTCTGCACTTGAGAGGCAG	MA_10428218	32484	reverse	exon	0.949	Chen et al. 2012b
FCL309Contig2-243	GGTAGAAGAGATGGTGGAGGAAGCAATGGTGACAACTGTGTTGGCTTAAAAGATGATCCAGATGCAGATGAAACCTTGAGGCCAGATTTAGGGAATCTGG[A/C]TTTCTTGAATGAGGACAAAGTGGCAGTTTCAGAAGCATCCTTGGAGCATATGGGGGGAGGAGATGGTGGCCTATAGGTGAATGAGCCAGCAGAATATGTA	MA_10429446	5695	forward	exon	1	Chen et al. 2012b
FCL309Contig2-379	CATCCTTGGAGCATATGGGGGGAGGAGATGGTGGCCTATAGGTGAATGAGCCAGCAGAATATGTATAAATACCTCCCTGCTTCGATTTCAAAGAGAAAGA[T/C]GAAGACTTGGCCATGGAAGCCACTTTGCACGAGCCTTGAGGGTTCTTAAGCAAAGTTGTAGAGCATCTCTGGACTTGTTCATGTGAATGGAAAATGGATG	MA_10429446	5831	forward	exon	0.988	Chen et al. 2012b
FCL3126Contig1-272	CTAACAGCCGAGTGGCAGCTGCTATGGCCCAAGTAGATGCTGCAAAGGAAAATCAAGGGAAGGTTATGAAGAACTTGGAGGATGCAAACAAAGAAATAAA[T/C]GCAAGGAAGGATACATTGCAGGATGCCTTAAAAAAGGCAAGTGAAGCCAAGGCAGGAAAGCTGGCTGTTGAGGATGAACTTAGAAAATGGAGGGCAGAAC	MA_11992	33579	reverse	exon	1	Chen et al. 2012b
FCL3128Contig1-173	TGTCACGGTGTTATCCCAGTTGTCGATCTCCGCGATTCACGTGTATAATTACCTCTAAAATTACAGCATTGGGGCGTTTTCTGAACTGAGCGGGATTCTT[C/G]AGACGTAAAAGTACTTCGTTCGGCTTTCTGCATTTTTACTGTGCAAGTCTTTTGCCCTCTAAAACTTACAGCACTGGGGCTCTTTGTGAACTGAGCGGGA	MA_6297361	105	reverse	no gene on contig	1	Chen et al. 2012b
FCL3169Contig1-478	CGGTGCTTGATTTGTCCTCTCCCTCATACAAGACCACTGCTCGGCCAATCAAATCTCCTACTCTAAGCATGTGCTTGACTCCTGAAAAACTAGCTTCCCC[A/G]TCATCTGCCACATTAAGTGTTCCCAGATCACCTAGAGGCTCTTTTAAATGGTTAGAGCTTGAAGTGTTATAGATTTTCCCTGTGCTTGCTGCACCTTTTG	MA_10437032	12479	reverse	exon	1	Chen et al. 2012b
FCL324Contig1-740	ATATTGTTATTGTTAGAAATTCTTGTTTCCACTGAAATCGTCAAATCTAAATCGCCATTGAATTTCGACAAGGGAGTGGATGAATTAAACGAGGAATGGG[A/C]GGAACCTAGACAAATACTGAAAGTGGAGAGGAGAGTAATGAAATAAATGAACAGTGCTGATATTGCAGTCAGGTGAAGCTGTTTTAGTGGGTATTGTAGT	MA_441100	5480	reverse	upstream	1	Chen et al. 2012b
FCL32Contig1-1269	ACAAAGAATCAATCTCAATAGTAGTTTGAGCAGTTGAAGACAACGTTCTCTTTGCTCTTTCACAGGCTGTTCTGAGCCTCCTAAGGGCTCTCGCACTGCT[A/G]CTGAGATCTTTCTTGTATTTTCTTTTAAATTCCTGAGTGAAATGGTTAACTAGACGATTATCAAAATCCTCACCGCCCAAATGGGTATCTCCTGCTGTGG	MA_19860	40112	forward	exon	0.915	Chen et al. 2012b
FCL32Contig1-135	CAGCAAATTTAAACGAAATATCAAAAAAACATATATAAGGTGATGCAGCATTTTAGTCCACTTCCTCAATCTTGGGTCCAGGGCCGCTTGCACTCTCGTC[A/G]CCAGCTCCAGAAGCTCCACCAAAAGCGTCAGCACCAGGAAATCCTGCCCCACCTTCACCCTGATACATCTTCGCAATAATAGGATTGCAAGTGGACTCCA	MA_19860	38978	forward	exon	0.915	Chen et al. 2012b
FCL3309Contig1-1061	CTTCTGAAATTTATAGCCAATTATACCATGCCAATCCAAGAAAGATTCATCCAGATTGTGAAGAAGAGAAATTACTACTGCAGCAGCTTCATGAGATGCA[T/C]GGGGTAATTAAAAGCAGAAGACCTGTTAGGAAAGACAAACGTGAATATGATGGGCGAAGAACTCCTTATGAAGCTGCAACTACTGATGAGTCAGAGGTTG	MA_125631	6516	reverse	exon	1	Chen et al. 2012b
FCL3327Contig1-436	ATTTTGAGGAGATGGCATTAGCTACAAATAATTTCAATGCTTCCATGCAAATTGGACAAGGTGGCTATGGCAAGGTTTACAAAGGCATTTTGAATGATGG[T/C]ACAATAGTAGCTATGAAGCGTGCTCAAGAGGGATCTTTGCAAGGAGAAAGAGAATTCTCCAACGAAATAGAGTTGTTATCTCGAGTGCATCATCGGAACC	MA_10427310	5604	reverse	exon	1	Chen et al. 2012b
FCL3328Contig1-987	AATTGCATGCCATCATCTGCCAACAAATGACAGGAAAATTGTACCGAGGGTTAATTTATCTTGAATTGTCTCAAGCTTGCCACTGCAATGAGTCCGTGTA[C/G]AAAAACTTGTACTTTATATTAGAAAAATACTTAACGAAGGCACTGATTTAGAATTTTGCTGCCGACAAACACAATGGCTTTCACATAAACATTTAAAGTT	MA_15423	26352	forward	downstream	1	Chen et al. 2012b
FCL332Contig1-790	TTAGTAGTTCAAACGGCAAGGGCAGGGATGAGAAGGGAAAGGGAATCATGAAAGACAAAGGAAAGGCGAAAGCAAAACTGGAGGAAAGTAGTAGTGATGC[A/T]GAAGGTGACAGTGATGATGATGGAGGTGACTTGTCCGATGATCCTTTGCAGGAGGTTGATCCTTCAAATATTCTTCCCTCAAAAACACGGAGACGAGCTT	MA_50261	11748	reverse	exon	1	Chen et al. 2012b
FCL332Contig1-940	AGGAGGTTGATCCTTCAAATATTCTTCCCTCAAAAACACGGAGACGAGCTTCACAGCCTGGAAATTATCAGTTTGCAAATATGAGTGGGGATGACGACGA[T/C]GACGATGACGATGACGACAGTGACTAGATGATGAACCTGATAAAACTGTTTCGGTGCTCTCAATGGTAAGTTGCCCACAGTGATGAGCAATGGAATATAA	MA_50261	11598	reverse	exon	1	Chen et al. 2012b
FCL3370Contig1-212	CTAAATGAGCAAATTCTGATCTTATGTTGGAGTTTTGATCACCATTTAAAGTCCTGAAAATCATCGAATGCCTATACTTTTGGGGACCAAAAAATCAATA[C/G]AAGATTTGATCTTTTTGAAGTCTCTCTGATTGGAGAAATGTTGTGGCCATTGCGCAATATTAAGATCGAGCAAAGGAAAGAAAAGGAGGAGATTTACCAG	MA_6741559	106	reverse	upstream	0.988	Chen et al. 2012b
FCL3375Contig1-340	CTGGAGTGGTCTTTGTTCTGCCAGATTCGTATGTGGATGCAGAATATAAGGATTATGGAGGGGAACTATTAGTTGATGGGAAGATAGTTGAGAGATCTCC[A/T]GAAAGACAGCGACGTGTCACTCCTGCACCTCAGCGGAACAATGATAGACCCAGATACAATGACAGAACAAGATATGCCAGACGAAGGGAAAATCAGAATC	MA_10426951	62842	forward	upstream	0.949	Chen et al. 2012b
FCL3414Contig1-1386	CAGAAGCAGAGAAAGTGTACAATCAAGCTGTTTATTTTAAGAGGACTATGAAACATAGCAATGAACCAATGAGTCACTTGGAATCTATTGCAACTACTGC[A/T]GTAAGTGCGGCAATCAACGTGAAGGCTTCAGTTATTGTTGTATTCACAGCATCTGGACGAACTGCTAGGTTAATAGCAAAATACCGTCCTACTATGCCAG	MA_10277987	5798	forward	intron	1	Chen et al. 2012b
FCL347Contig2-125	CTKAATTTACTTGTAAWAGGACAGTCTTTTAAAGCCATCGCCCTATTACAAGTAAATTAAGTATATATCCATATACATGAATGATGAAGGAGAATGTTTG[A/T]CCAAAGTTTAGTTCTACCATCAACCAAAGCAAAGTTACCAACCTACTTAAACATTGTCATGACATTTAGATATAGCTTTATCAGAATCGCTGGCCTCCAA	MA_5764773	820	reverse	no gene on contig	0.965	Chen et al. 2012b
FCL3514Contig1-318	ACAAATAGGTTTGTGATCAAATGCGAATCCTTTTGTATAATTTCCTCGTTCTGATCCACAGGAGAAAGGATGAAAATGCTGCCAACATACAGGCCCCTGA[T/C]AAGATGAGGAAGGTGAGACTGAAGCATTTGTTTCCCTTACACTGCCCTTGCATCGCTTGCTTCTCGGCCTCTTTGTCATATAAATATCCCGCCACCCACA	MA_10106333	2667	reverse	exon	1	Chen et al. 2012b
FCL3534Contig1-119	CATCTTTACAAGAATTCATTTCCGTCGCCCATCATATCATCAGCCAGAGGAAGAAGCATAACGCCTACATCCGCACCTTTAATTTCAACCTTGGGTGGCA[T/G]CGGGAATGGCCGGACGACGACGAAGAAGAAAAATTTGAAATCCACAAGGACGCCAAYAATGCACAGAATCACAATGCAATCCGTGGTCCCTGCAACAGAC	MA_24093	1180	forward	exon	1	Chen et al. 2012b
FCL3566Contig1-120	CAAGAAGCCTCGTCTCCATCCCATCTTGGAAAACTTAAAAGCCCATATAGAAACCCTATTTTAYTCTAGTTATGCACTGACAACCCATGAAGCACGCCCC[A/G]TCTCTACAAGCCATTTGATTTTTCCCAAAAGTCCCTTCTCGCCCATAAGACTTTTGGGATCGATGGTTTTTTATCTCAGTGCACACAGAGAGAGGATCCA	MA_10176568	2894	reverse	intron	1	Chen et al. 2012b
FCL3669Contig1-239	GAAACATGGAGGATCCGAAGGAGAGGGAGCGGAAGAGGAGAGAATATCTGTACGCCGTGAAGGAGAAGTGTAAGGAGAGACTGGAGATAACGAGCCTCCC[A/G]CTGCGCCCTTACGGCTTCTGGACATTCGAGAGGCAAAATCTCCGCCTCTACTGGGACATGCAGATGAGTAACCGCCCTGGCCGCTCTGATCCATACGACA	MA_10433862	1074	forward	exon	0.915	Chen et al. 2012b
FCL3677Contig1-695	GCACACAATTCTATTTCGCAGGTTCTCCCTCGTCACCCTCCGCTTGAATTTAAGCTCATTTCCTTGACTCCCCAAGAATCTGCCAACCCTCAGCCCAGCA[T/C]GAGTATTAACAACCTGAATTGCTGTCTCCTTCTGATTTAATCCGCCAAGCGTGGGGAGGATGTGGCAACAGTGTGTTGAAGAGAATGCGGCCATTGTGAG	MA_161439	16678	forward	exon	1	Chen et al. 2012b
FCL371Contig3-435	TTCGCCTTTGCAGTGGAGTAAGTTTAGAATAAGAGGGCATATCCCACCACTTACTTCCATTCTCATTAACTCCTCTTGATTCTCCATTTAATCCGTATTC[A/G]TTTGCATCAATGTCAAAGCTTTTGTAAGTGGAGATGAAGGGAGAATGGCTCCAGTTTRTCTTCAGCCGCCCACCTTGAGTAGCCCAGTTGTCTGCATTCC	MA_103594	24674	forward	exon	1	Chen et al. 2012b
FCL374Contig1-263	TTTTGGAACTTGGGAGCTCGGATTGTACAGGAATTGCCCGCGAGTCTTGACATCTTCTGTAAACAATGGCCCCCAAAAAGGAGAAGGCGGCGCCCTCTTC[T/G]AAACCAGCGAAGTCTTCAGGTGGTGGTAAGCAGAAGAAGAAGAAATGGAGTAAAGGAAAGCAAAAGGAGAAGGTGAACAATATGGTTCTTTTTGACCAAG	MA_104137	48992	reverse	exon	1	Chen et al. 2012b
FCL37Contig8-212	ACAAGCGCCAGAGCACAAGGATCGCGGTCTGTTTGGTTTGTTCGGCAAGAAGAAAGAAGAGGGAAAGCATGATGATGATCAGATCCTGCAGCCCCCTGCC[A/G]CCCACACCCAAAATGAGGCTGCTTCTTATTATCCAACTCCTCAGCATGGAGTAGAGCACGGTCACGGTCACGAGGGGCAAATTACCCCTGAGGAAGCTGA	MA_448618	4043	forward	exon	0.996	Chen et al. 2012b
FCL3850Contig1-156	GGGGAAGTTTGTGACAGGTTTCTGATGTGCTGCGGTTCTGTACGCGAGGACAGGGAGACTGTAGGGGAGCGGGGTAGTTTTGTGCCTTTTGGCATGATAG[T/C]GGTTGACAGGGATTTTTTATTTTGAGGCCGTTTTTGTTGAATTGGCAGTTTAGGGTTTGAAAGCGCAGTTTTTGAGCTGCAAAAGACTTTTCTTTGTTGT	MA_18653	6168	forward	intron	0.988	Chen et al. 2012b
FCL388Contig3-240	TACTTAAAAACAGTGTTTATTTATTTAAAAACCCCATATTTTACTTGTTATCATTCTCCTCAATTTCAAAGGCACCGACAGGGAAGGATTTCTTAATCCC[A/T]GCGATAGCGCTCTTGAAGCAAATCTTGCCACTGGATGGCTCATCAATGGAGATCTCGGAGATGGTGATCCAGACGAGCAGCTCCTTGCTCTTCACTCCAA	MA_10435514	7681	forward	exon	0.976	Chen et al. 2012b
FCL3946Contig1-715	TCTATGATTGGGCTGAATGTCGTGTAATTCGGCGAATTGATGTTAGTGTGAAAAATGTCTATTGGGCCGACAGCGGAGATCTTCTTGCAATCACAAGTGA[T/C]AATTCATTCTATATTTTGAAGTACAATCGTGAGGTTGTTTCTACGTATCTGGATAGTGGTAAGCCAATTGATGAGCAGGGAGTTGAAGATGCATTTGAAC	MA_10436968	9858	reverse	exon	1	Chen et al. 2012b
FCL39Contig2-809	ACACATTAGCTAAACCTTTCAGTAGGCTCAAGATTCCTGCGTCAGCTTTTGTCATTCTTCCTCTTCTTAGTCTTTCGGCGATAATGAAAGCAAGTTCCAG[T/C]GACTGTGAGGCATTCAGTCGAGGATCACAATGTGTATGGTACCTAGATTTTAGATCCTCTAGAGTTACTACTCTAGATCCRCCAATACATTCTGTCACAT	MA_54864	20382	reverse	exon	0.9	Chen et al. 2012b
FCL4031Contig1-243	TCTCTTTAATCGGGAAGCCTGCGGGGATTCTTCTGCGCAGTCCCTCAACAGCTCTGCTCGCATTTTCAATTTCCCTTCGGGAGTTGTTCAACTCAAAGCT[C/G]AAAAGATGGGGCTCACTTTCACCAAGCTTTTCCAGCGGCTTTTTGCAAAGAAGGAGATGCGCATTCTTATGGTGGGTCTCGATGCAGCCGGTAAGACCAC	MA_71926	11968	forward	no gene on contig	1	Chen et al. 2012b
FCL4031Contig1-416	TGGGTCTCGATGCAGCCGGTAAGACCACCATTTTGTACAAGCTCAAGCTGGGAGAGATCGTCACTACTATCCCAACCATTGGTTTCAATGTGGAGACTGT[A/C]GAGTACAAGAATATCAGCTTCACTGTTTGGGATGTTGGAGGTCAGGACAAGATCCGACCGCTCTGGAGACATTACTTCCAGAATACTCAGGGTCTAATAT	MA_4349	66719	reverse	exon	1	Chen et al. 2012b
FCL417Contig1-340	CAACTCCTCTTATGAGCTCTTTGTTTCTTGAAACCCTGGGCTTCTCGGACTTGGCCATCTCTCTTCCTCTTCTCCTCGTCCGCTTCCTGCGATCTCTCTC[A/G]CTCTACTGCTATCAACTTCTCTGTCGACAAAGGCCTTGGGTAATCTCTACCTTTAGGGTTTGAATGAAAAATGGTAGGGTTTGGCTGCTAACCTCAGGTT	MA_108607	14870	forward	upstream	1	Chen et al. 2012b
FCL4261Contig1-269	CACAACATCCACGGGTATGGCACATTCCACATCAATACTCCATTTCTGATTGTGCTGAGTAATTGACCATTATCGATCATTTCCCGTTGTTCAGCAATTG[T/C]AAACGCAGAGTCGCACACGCTATGTCGATGGTTTTGAGGGGATATTCTGTTACGAATCTCTCCATGGATTGCACCACAAKCCAAATCTTGGGACGGGTTC	MA_480192	5691	reverse	intron	0.996	Chen et al. 2012b
FCL426Contig2-336	GAAATAAGACGACATTGCCCTACAAAATTCCAGAAACCCAGTTCACCATATTTCTTCAAGCCTTGTTTGCAATGTTGTTGGAAAGCCAATCCAAACCCTC[A/G]TACAATCCCTCGCCAGAAGTTGCACAAGTGCTTTGGATATACCAATGGCGCTGTCTAAGGGAATGAAGCCCAAGTTTGTCAGTGATCTCTGCAGCATTCA	MA_21931	3109	reverse	downstream	1	Chen et al. 2012b
FCL429Contig2-423	CTGGGAAGGTTACAAYGGGGCCATCATGGATTGTCAAGCAGTTGCTGATGCTATTGCAAGTGGACACATTGGAGGTTACAGTGGAGATGTCTGGTTTCCT[C/G]AACCCGCTCCAAAAGATCATCCATGGCGCTCCATGCCCAACCATGCTATGACTCCCCATATCTCCGGGACTACAATAGATGCCCAGATAAGGTATGCAGC	MA_10431917	10834	reverse	exon	1	Chen et al. 2012b
FCL43Contig4-1148	TGCATTGACATCTATCCTCAGCATTCTTCCTTCAGACTGGGATTTGCCAAAATAGCTCATCTGGGCACTGTTCTGGACGATATTTACGACACCTTCGGAA[T/C]GATGGACGAGCTCGAACTCTTCACAGCGGCAGTTAAGAGATGGCATCCGTCTGCGGCCGAGGGGCTTCCAGAATATATGAAAGGAGTGTATATGATGTTT	MA_547244	668	forward	no gene on contig	1	Chen et al. 2012b
FCL4430Contig1-880	GACCTTGCCTGTTGAAGTAGGGATGAGCCAAAGCACCCTTGGCACTTGTCCTCTGTCGACCCTTATACCGCATCATAGACAACAGAAACTCCCAACCAAT[A/G]CCACCATCCAGATCTAGGAGGAAAAACCCACGACGAAGCTCTGCACTTGCCCGTGGTTCTACTGACTCCCTCCATGCAACCATGTCATATCCACACCTTT	MA_19229	68273	forward	exon	1	Chen et al. 2012b
FCL443Contig1-1660	CTCCGATTTTTTTGCCATCTTTAAATTCTTCGCTTCTTGCAATCTTGACTCAATGTCCAATGTCCAGAGTCTAGTAAACCCCAAAATTCAGCATTAGTTT[C/G]AGAAACTGGAACTTTAACACAGATGCCGACTGCGGCTCCACTTCTACTTGATGCACCAAGGCCGCTATTTTATAGCGCAGAGCAGGTGACAGTGTAACCC	MA_44504	33998	forward	upstream	0.996	Chen et al. 2012b
FCL4450Contig1-664	AAGAGGAAGACGATGATGATCATGAGCAAAAACAGATCCTATCATCAAAGAGAAAGAGAGACCAGGACGATGACACAGATGACAGTGATGACGAAGATGA[T/C]GAAGATGAGAGGCCACCAAACAAGAAGCGCTAGTGGTTGGCATATCTACTTTTGCAGCAGTGTGCTTGCAATTGCTTTTTACCAGGCCACCATGCTTTCT	MA_108304	6964	forward	no gene on contig	1	Chen et al. 2012b
FCL446Contig1-1198	GGATTATTAACTGTGTTGAAAGATGGAATCGGTCTGAAGGAACTCCACAGGTTGCATATACTTTTGATGCTGGTCCAAATGCAGTAATGTATGCACCTAA[T/C]AGGAAAGTTGCAGGCCTTCTTCTTCAGCGACTRCTTTTCTATTTTCCTCCAGACTCCAGCAAAACGTTTTCAAGTTATGTAATAGGCGACACCTCAATAC	MA_8849023	2257	forward	exon	0.988	Chen et al. 2012b
FCL4539Contig1-141	TGTTCTGYGTTTGTGACAGCATATTCATATTCATATATTTGCCCAGRCACTCATTGTACATATAACAAATTCAGCAGACACTAATGAGAACTATATAAGA[C/G]TAGATAAAAAGAAGATAATGGGGTTTACAATGTTACTCAGAATTAATATCGTGGCTACGCTTCTCTTAATCACAATCCTCCTCGCTCTCTGTGTTCAATT	MA_5681731	311	reverse	upstream	0.858	Chen et al. 2012b
FCL4556Contig1-1644	TTGTCTTCTTAGCTGGTGCCATTAAAAGGTCTGTTATATGCATCACAGGAGACTCCCTCGCTGAGTGTATTCCTCTCTTCCCCTGCATTGCTCGTGATTC[A/T]GCAGCAAGTAAAGCATCATAAAAGTTTGATCTCTCTTCAAAATCCCTGTGTCTAATCACTGTACCAAATCCCCTTGCAACCACCATTTCTGCCACATTAA	MA_74605	7467	forward	exon	0.965	Chen et al. 2012b
FCL4596Contig1-371	TTCCTAGCAATTAACTTCATCTCTTTCTTTATTTATTGCAGCCCACGCCTCCTCCTGTCTTACAATACCACCAGTCTACCTTTCTTCATTCACGTTTCAT[A/C]GTCTCGGGCTTCCCCTGTCTCTGGAATCAACCCATTTCGCCACCAGTTCAAGTTTCAGAGCCTGGGGTTTATTATTCATTTAAAGCTTATTTGTGTGTTT	MA_19696	36134	forward	upstream	1	Chen et al. 2012b
FCL4603Contig1-816	CCGTTGCTTGCTACAGGGACTTTGCCGTTGGTGAAGGTTCAGGAAATTTCTCAAAAATTTGATTCGGGGACACTCACAGTGGAGAACTCTGTCCAATTTG[T/C]AGGACCTCTGGCCACTACATCCTTTAGTACAAATGCAAGTTTCGAAGTGCGGAGTCCCAAGCGAGTGCAGATAAAGTTTGAAGAAGGAGTAATAAGCACA	MA_153977	6298	reverse	exon	1	Chen et al. 2012b
FCL4645Contig1-739	TTTGAAGAGTAAAGGCTTGATCAACCCTTCTGGAAGGGAGAGAAGACTTCCGTTAAAGATTCTTGGAGATGGAGAATTGACTAAAAAGCTCACGATAAAA[T/G]CACGTGCATTTTCTTCTTCTGCAAAACAGAAGTTGGAAAGCAATGGATGTACATTAATAACATTGCCAGGGAGGAAGAAGTGGGTTAAACCTTCAGTGGT	MA_87134	6795	reverse	exon	0.935	Chen et al. 2012b
FCL4736Contig1-425	TGTTTATGAGGAAGGACAAAGGGCGAATACCTACTTCCATTACCGTTATCTCCATTTTTGTTGCAGTTTCTGCGTGTTCTGTAGCTTCCACGCTCATTCC[A/G]TCCCGGTGAAGAATACGCTGGAAGTGATAAAACAAAAAGGCTCGGTCGAGATTCATTCAAATTGCGTCATGGATATGGATATTAGTGGAAATTCATTCAA	MA_10430098	42276	forward	downstream	1	Chen et al. 2012b
FCL478Contig2-116	TATAACTCACACCTGTGAGAGAATCATGAGGCATTGGATTCATCCCATGATTGTATTCAAGTATATTACAGACTAGAATGGATGAGTTTATGAGCTGTGG[T/C]AGATGTGAAGCAAAAACGTATTACAGAGATAGCATTTCATGGTAAACGCTTCACAGTTTGAGATTGTGTCTGCCAATATGGTGCAGAAGAGGAAATTTTT	MA_53390	2234	forward	upstream	0.965	Chen et al. 2012b
FCL4841Contig1-757	TGAGGAGAGCTTGCCTAAATCATTTGTGGGTGAGCTTTACAATGGCAACCTTGTATCTTAAGTTCGCGGCATTTTAGTTTAGGCTGAAATGAGACAATTT[A/G]TTTCCGTAGAGAATTAAGGATTTAGGATAACTCTACTCAAGGTCCACTACTTATTGATACGCACTTCTGCCCACTTCCGCAGTTACTAATTAAGGTTTTA	MA_79622	9264	reverse	downstream	0.988	Chen et al. 2012b
FCL486Contig2-603	TTGAAGCGTTTTCAGAGAATACGGTAATCAGAGCAAAGTGGGTTGCGAGGGTTTTACACAAAGATAGGCTACGACGAGAACAATTAATGGCGAGAATAAG[A/C]TGTGCAAGACTCTTTGCATGTAGTCACAAACATAATTTGAACAGAGTTTCAAGGCTGAGAATTGTAACTTGGACCATCTGCGTGATTTTTTTTAACACTG	MA_9439348	1384	forward	upstream	0.988	Chen et al. 2012b
FCL496Contig1-584	GCTTGGTATTCTCACGCTTGCAAAGCTCATTAGGAATGGTGGCTGTCTTGATAATCTGGATGCAGGGATAACGCACCCTGTGACGAGAAGCCATCTCATC[A/G]TACATTTGTTGAACAGCACCATTCAGAGTGGTGTCTCGGTATTCTTTGTACATATTGTGGTAACCAGTTCTACTCTGGTACCGAAGCCAGATGCCAAAAT	MA_12029	46599	forward	exon	1	Chen et al. 2012b
FCL4Contig4-654	ACTCTGCTAGTGCTGAGGATGCTTCATTTGAGGGAAATGCTCCTCCAGTTTATACATTAGAGATGTGCATGACAGAACTGGACCACAAACAGGCCTCTGT[A/C]TTTTACAAGGATACCTCCAAGTCTGCAGTGGAGATGACACTTAATTCAGGAATAAGCGATATTCTTCCTGAGTCTAAGATTTGTGACTTTCAGTTTGATC	MA_75633	37283	forward	exon	1	Chen et al. 2012b
FCL500Contig1-303	CTGGGTATTGTATGCAGAGAGCATACCATGCACAAAATCTCTTGAAGTTGAGATATCTCCTTATTTTACTGAAGTGGGCACTATAACTTATCAATTCGGT[C/G]AAGATCAAGTATATCTAAACAAATATAACCAGAATCCCATAAGAGGTCAGGGTTATACCCACTATAAGGACTGACACTAATTAACTCTCGAATAATAATA	MA_121617	9997	forward	downstream	0.965	Chen et al. 2012b
FCL500Contig1-797	CTCCAGCATTTATGAGCAAGTAACAAACACTGAAGGAAACTAAAGAAAGCGAGATAGAGGTGGCCAGATATGCCCCACCATATCTTGCTAACAACTCCTT[A/C]GCCTGATTTTTCTTCTTTCCCTTGGCATTCTCCCCAGTATCATCATCCTTTGAGGTGAATATCTTCCATAGACCAGCCTCTAGACCAAACCTTTTAGTAA	MA_121617	11003	forward	exon	1	Chen et al. 2012b
FCL5052Contig1-2399	AATTTAGGCACAGCTTAGAGAAGTTGTGAATGATAAATAAATACTAGAGATGTATGGTTGTTAGAAACGTAGAGGAGATCAGGAGAATCATTTCAATCCA[T/C]GTGGATTTTATGTATGTATGTATATAATTGAGTCAGAATCAAATCATGTATATTTTAAATGTTTTGTAAAAGGGGAGAATATTGAGTTTACCATACCCAT	MA_19223	57829	reverse	downstream	0.988	Chen et al. 2012b
FCL516Contig1-299	CATTATAAATATGCTGCCACCGCCTGTCAAGAACCCATGTTTGCATGCGCCGAGATACCAACCCCCTAACTACCAAATCTCGTGCAACAGAATGAGAATA[T/G]CTTATACACCATGTAGCGAAATGGATTTTAAGTCCCTCCACCTTCCTCTGAACACAAGAAGTATTTGGTAGCAGCAAATATCATTTACCCTTCTTGGCCG	MA_10323933	6080	reverse	downstream	1	Chen et al. 2012b
FCL5254Contig1-227	CAGAGAAATCTGAGATTGTTTAGAACTCTGAATCTGCACCATAGCCAGGTGGTTCAATCTTTAAAAGCTTAGATCTGGTGAGATCAGGGTCTTGCATCTT[A/C]GAATCAATCAAGGCAGTGGCTAGATCTCGTCGCGCCCTGCGATTTGAACTCCATACCACCTAAAAGGAAAGCGAGAATGTCGGGATTCGATTCATATGTT	MA_10435137	52412	forward	upstream	1	Chen et al. 2012b
FCL525Contig2-208	TTTATATGGACGATCATGTACTCCACTCTTTAAGTTTCTAGTTGCGTTTACATGACAAGTAGAAGCCGCTGCTACTAACACTCCCAAAACAATAAGAAGC[A/G]CTCTATTCATCTTCATCTTAATCGATCCAACCTCCTCAACTCGGTGATGAGTAGTGCACAGATCGCCCACGCAAGAGAAAAACGCATCTGCTAATGCGTT	MA_215612	2385	reverse	upstream	1	Chen et al. 2012b
FCL5276Contig1-590	CTGCTGCTGATGGAAATGTTGTAATATGTATAAATGCATATATTATCAAAGAATGATGTTGATCTCTGATTCTAGCTGTTGAGAGATCTCCAATGAATAA[T/G]AAGTTGTACACAATGGAGCCAACTGGATGAGAAATGAACTTTTAAAAGTTCCTGATGCCGGGAGATCATTACAGTGCTTGCTTCAGGTTAATTGAAGTTT	MA_58340	5771	reverse	downstream	0.965	Chen et al. 2012b
FCL527Contig3-143	TTGGATTATATTTGTACCGCCAATCTATACATCAAACCTGGTTTTGAGCAACCTGCACCAATATACTACGTAATAATAAACGTGCAGCCCAAGTTTTCTG[T/C]GATCTCAGCTCGATGGAGATTGCTTTTTGATTTTTTACTTCCCCTCTATGCATTCATTCGCATTATTAAGAGTTTCTGCATTCTCTGCTTTTCGCTACTG	MA_7739875	2371	reverse	upstream	1	Chen et al. 2012b
FCL527Contig3-270	TTGATTTTTTACTTCCCCTCTATGCATTCATTCGCATTATTAAGAGTTTCTGCATTCTCTGCTTTTCGCTACTGAAAGGATCGAATCACAGTACCAGTAA[C/G]TAACATCATGGAATTCCCATACGGACGCCAACCCCATCATCGCCGTGAAGATCACGAAGAAGAACGCCGCGAACACCAACACCATCACCAGGGTTTCCAG	MA_7739875	2250	reverse	upstream	1	Chen et al. 2012b
FCL528Contig1-261	GATTTTGGGCCAAAGAAAAGGAATACATTAACGTTGACAAGTGAATTAACTCAAAAACGAAATAATAATTACCAAGCAATTCAAAAGCACCAGGTTATAA[T/G]CTTGATAAGATGTATAATGTTAATTAAACATCATTTATATCAATGCGTCAACRTGCCAAAACTGTCACAGGTTACTCGTCTTCCTGGCTACGCAACTTAG	MA_41569	37936	forward	downstream	0.714	Chen et al. 2012b
FCL534Contig1-726	TTTCTAATTCAGGCACCTTTCCTGGTTTCTCTCATCTTGTCTCTTCTCTGTGCCGTGTGGTAGAGATGTTTATCCAGAGCTTCCGCGTCGAGAGCCCCAA[T/C]GTCAAGTATTCTGAGGAAAGCATTGACTCGATCTATGACTATCAGACGACCGAGCTCGTRCACGAGAATGTTAATGGCAAATACGAGTGGGTCATCAAGC	MA_5176	33158	reverse	exon	0.9	Chen et al. 2012b
FCL535Contig1-160	CCGAGTTCATGCCGATGATAATAACCAAGGGAATGAAGCCATAGTGGGTGACTGTCTTGGCCCTCTTCATGACCCATGTAGTCCATTCTTTGACAGCTTT[A/C]GTGGCCGACCTCGACTCTCCATGTTTCGAACCCTTGCCCATTTTGCCTTTCCCCTTCGAATTCGCCCGCGACGCCATGAATCTTTGTCTTTTAGTTCTGC	MA_54436	6982	reverse	exon	1	Chen et al. 2012b
FCL5414Contig1-544	GAACATGTGTTGCCAATGATACCTGCCGGTGGAAGTTTCAAGGAAATTATTACAGAAGGTGATGGTAGAATATCATACTAGAGGTCGTAGACTTTGCTGG[T/C]AGTATCATAGCATACTCGGCCTAAAATGTTGGATCTCACTAAAAATATGGTTTGTTCTTCCATATTTGCTTTACATCCCATCAAAAGCTAAGTTAATTTC	MA_20909	18180	forward	downstream	1	Chen et al. 2012b
FCL5433Contig1-868	GAAGATGAAGAAACCTAATGCTGCCATTCGGGATGCTAATGCTGCTATCAAGATAAACCCAGACTCTGCAAAAGGTTACAAATGGCGAGGCATGGCAAGA[T/G]CTATGCTTGGTCACTGGGAAGAGGCTGCCAAGGACCTGCACCTCGCTTCAAGGCTGGATTATGATGAGGAAATATCAGTTGTACTAAAGAAGGTTGAACC	MA_20896	16689	reverse	exon	1	Chen et al. 2012b
FCL5517Contig1-350	TTTCAAGTCTGGGCAATTAGGAAGAGGAGGAAAGAAACGAAAGTAGGGACAATGACATGGTCTTTATCTATGTCACCATATAATCTGACAGCTCATTTAA[C/G]TTTGGCAGGGAGTTTTAGTAGAGGTTATATTGGCATGGAATCAAATAGAGGCTTTCTTAAAGCAGTCAATTGAGGGAGTTACATTTGGGCAGTAAATGAT	MA_4452238	513	reverse	no gene on contig	0.988	Chen et al. 2012b
FCL556Contig1-1146	AACAGGAAATCTCCACTGTCACAATATCAGGAATTAAAGAGAAACAGAGTGATCAAGATCGTGAAGAAGATTCCAGCAGAAATGAAGTGCAGACTAGAAT[A/G]CGGAGAAAATCATCAATATCAAAGAAAATTCGCAAGGGTGAGGGGGCCGAAAAAGAAAACTCAACTACCACAATACCAGCGGTTAGGGAGGAAAGCGATG	MA_140235	7711	reverse	exon	1	Chen et al. 2012b
FCL558Contig1-480	TCATCCAAATTCATCTTTGGGACACTTGCACGAATGACATCAAAGACATAAGCTTGGATCTGCTCCTTTGTATTGCTAAGCTTATAAAAAGCATCCACTG[A/C]TTTCTCCAAAAGGGCACGGTATTGCACAGATGCAATTACAGTCACAAATACATTATCCTTTGTCTTTGTCTCACATCGCACRTCCAGCTTTTGTACCCGT	MA_10435455	8639	forward	downstream	1	Chen et al. 2012b
FCL5599Contig1-427	TGAACCAGTAGCTGTTGTTCCCCTTCCACCAAGAGTGCCATATGGGTTCCATGCTTTCTTTGTCACAGACGAACAACTCAAGTATCAAGTTTAGTTTACA[C/G]TGCATGCTCAAGCATTGGTTAACGGATGCCCAACGCCAATGTTAATTTTAATTTTTAATCTTTATGAGATTTTCATCTAGAAATTTGCTATTSAAATCCT	MA_120626	12866	reverse	no gene on contig	1	Chen et al. 2012b
FCL55Contig5-339	ATGTGATAAGCTCTCGTGCCACCGATTTTCTCACATCTCTCACAACTGGATGCAGGCCCTGAATCGTATCCAGCTGAAGCAGCAGGCCCATGAGAGTCTC[A/G]TTAAATTTCCCCCTAGTTTTAGAATCTCCACTCAGCTCTCCTACGAACTTGGGACTTGACATTTGCTGTCTAAGCTCCTCGACCCGTCCTCTAATTTTCA	MA_10435633	1967	forward	upstream	1	Chen et al. 2012b
FCL55Contig6-690	TAGATTCAGCTCTGCAAGGGGAAGAAGATTCTGTCAATGAAAAACTGTCATCTGTGACCCTGGAGAAAGAGCAGGCTATTGTAGATAGTGAGAATGAAAA[T/G]CCAGAAGATTCAGCTGTGCCCAAGAAAGACGTTGTCAATGAAAAACTGTCATCCGTGACTCTGGAACAAGAGCAGGGTGTTGTGGATATTGAGAATGAAA	MA_10435633	383	reverse	exon	1	Chen et al. 2012b
FCL55Contig6-884	AATGAAAAGTTATTAGATTTAGCCCTGCCTAAGGAAGAAGATGTTGTCAATAAAAGACTGTCATCGGTAGTTCTGGAGCAAGAGCAGACTATTGAAGATA[T/C]GGAGAATGTAAATGCCTCCAAGAAATCTGCCATAGTGGGCGAAGACAATTCAATTATTACTGCACCTGAGGGTGAAAATGATCAGGAAAAAATTGTTGAG	MA_10435633	189	reverse	exon	1	Chen et al. 2012b
FCL56Contig5-146	TGGCGGGCATCAGTAGCAAGAACAAGCCGTCGTGCTGGTTGYAGCATTTGCCATTTTTCTGCTGTCTATGGAGATGATGGTGATGCACGCAGAATCTGCC[A/G]TAAGTTGTGGGACGGTCATCTCGGATATGACTCCCTGTGCTGGATATCTGACATCCGGTAAGGGGAAACCAACCCCCAATTGCTGCGGAGGAGTGAAGAA	MA_10434303	1972	forward	exon	0.996	Chen et al. 2012b
FCL575Contig1-469	AATACGCTCCGCAAGCAGGAGACCCTCAGGGCTATGGTCAGATGTTCGTGACGTCTGAGGATCAAACGTTGGACTGGGGTGACTTGCTTGCTTTGTCACT[C/G]AGGCCCAACCAAATAAAAAATCTCTCCCTCTGGCCTACCGTCCCCACAAATTTCAGGGATACCGTTGAGAGGTATGCAACTGAGGTAGAAAGAGTAGCTC	MA_10431130	4090	reverse	exon	0.949	Chen et al. 2012b
FCL577Contig3-1031	TTCTTATCTTTCTTGTCTTCCTCTTCAAAGTAGATGCACCTGCTCTGACTGCTTTTGCCGCCTTTTGTGCCTGACCCTTTGGATCAGTCTTCTTTACAGT[A/G]CCTTTAGGAGGAGCCATTGCCGCCGCACGCTGTCGATCCTCAACGCGTAAAATAACAAGCAGATTACTCGGCTCTCCGCACCTTGTACACAACAGCGGAC	MA_6074069	150	forward	no gene on contig	0.996	Chen et al. 2012b
FCL5791Contig1-119	GYACTTACAAACATCCCGTGCAGTCTCGCTCCTCCTGACCAAACTGGAAAATGGAAATCAGTGAACCATCGAACGCTAGTGGAAGATCACACAAAGAAAT[C/G]TTTCCTCGCGAATCACATGGCGCGGATGATACAATCAATGAAAACACCCCACCCGAAGATGTCAAGGGCCCAAGTATTTGTCAGAGAATCATGGAAGAGC	MA_4143	18911	reverse	exon	1	Chen et al. 2012b
FCL5799Contig1-445	GCTGGATTGTAATAATCTCCAGCTTTCATAATATTGTCAAGTCTATAAAATATTTATAAAAACTACACCTTTCCGGTCCACTGCTTCGTTTTATTGCGGC[A/T]GACTGTAATCTTGCGTTTCGCTGTATGTAACATGTTTACAACAGTAATTGTATTGTTAACATGTCCACCATAAATGACTATCATACTATCTTGGACATGT	MA_399578	1565	reverse	no gene on contig	1	Chen et al. 2012b
FCL5843Contig1-201	TCTGGAAGACCACCTGTGACGATGCTGGCAATTTTAAGAAGAATGATCTTACAAACTAGGCACAAGTACAATAATCCATTGCTATACAAATTATCATGAA[T/C]AAAAGCAAGATGCTGCCCTTCACAGACGGGAAACAATACAAGATCCAACTTGCAATAAATTTGTTTTTAGTTGTCTTCAATTGTTGATCTCTCAACAGAA	MA_101924	17882	forward	downstream	1	Chen et al. 2012b
FCL5853Contig1-315	CTTAGATTCAAAAGTTTTTCAAATTTACAGTATTGGTAGCATATGATTATCGCGGAGTAGTTTGAGAGAATTGTCTCTATTTTGTTACGGGACATGAACC[A/G]TGCTGTTCTTTGCCATGAACAGCAGATGATGAGAGTTGGATCCTTATCTAAATTGGTGTTTGCCCAGCAACCTTTCTCGTTTTAATTTTGTTTATTTGGG	MA_31004	7554	forward	downstream	1	Chen et al. 2012b
FCL58Contig2-317	AGTAAAGAATAACAACAATCTTAACCATGGGTATTAATAGCCTCCCACAATAAGTTCTTCGGCAGAGGCTTGGACATGTCTTGAGCTTGCAGAGCTGCTG[T/C]ACGAAGAATCCCAATGGTCAACAAATTAGCCTCCCAGAATGGCACATTGGCATACGGCAAGCTGTGTTTGGCACACAGGGATTGCACAAATGGAGCAATT	MA_123267	11653	reverse	exon	1	Chen et al. 2012b
FCL58Contig2-451	CCAGAATGGCACATTGGCATACGGCAAGCTGTGTTTGGCACACAGGGATTGCACAAATGGAGCAATTTTCCTCAGATTGTGCCCTGGGTAACCTTGGGAA[T/C]AGATGGTGTTCAATCTGATGCTGCAAACCTCCATGAAACCAATCCATCCAAGGTGAACATAAGATGTCAACTGTCCCACTTGCCTGAGACTGAAACCATG	MA_123267	11519	reverse	exon	1	Chen et al. 2012b
FCL5922Contig1-1125	CTGCCTATGGCAGCAGAAGTGACAGTGGTTACATGCAAGCAAGTAGTGGTTATGGGCCTCCTGCTGGCGGAGCTAGTGCAGGAAGTTATGCAGGAGGATA[T/C]GGGGATACACATGGTAATGCTGGTTATGGAAACTCATAGAAATCACTTATATTTCAAAAGTGTTGTAGTGCCAGGGGCACTACAGCAGCGGGGCATGGTA	MA_36839	14989	forward	exon	0.988	Chen et al. 2012b
FCL5932Contig1-160	TTGCTCTTCTTGTGAGTAAGACAGCGGTGCGTGTGTTTGTCGTGCGCTCTCTCGCTCAGTCAGATTGATCAATGTCGACCTTCTCGGAGGCTCCTCCAGG[T/C]GACACCAAGGTCGGCGAGAAGATCTTCAAGATGAAATGCGCGCAATGCCATACGGTTGACAAGGGTGCCGGACACAAACAAGGGCCAAATCTGCATGGGC	MA_33929	8975	forward	exon	0.949	Chen et al. 2012b
FCL593Contig1-207	CACTCCCGCTATCACAGCAATCTCTGGTACGCCCAATCCAAACAGAGCTGTCACTCTAACCCCTCCTCTCTGCTCTCGTCTACTTACCCTCAATGTTCTC[A/G]TACATAATAAGTCTTTTCCGCCTCTGAAAAATGTGCAGGAACTGGCATGAAGGCCTGAAGGGCGAACGAGGTGGCTGGGGYGAGGTATCGTGGCCACACA	MA_1153939	4639	reverse	exon	1	Chen et al. 2012b
FCL593Contig1-288	ACTTACCCTCAATGTTCTCRTACATAATAAGTCTTTTCCGCCTCTGAAAAATGTGCAGGAACTGGCATGAAGGCCTGAAGGGCGAACGAGGTGGCTGGGG[T/C]GAGGTATCGTGGCCACACAGTGGGAATGGGATGCCATCATCAAAACCTTACCACTCTCCATTTATTATTGCTCACTCACTGGATGCTGGCCTCCGGATGG	MA_10435971	15168	forward	exon	0.976	Chen et al. 2012b
FCL595Contig1-290	GCTATATAAAACAGACACCATCAATCATCAGATATGTTCTTGACCTAGCAGCTTAAATATCTTCCTTCGTGTTAAATGATTCAAGGGATTACACCCTTTA[T/C]GGTTAACCTGACGAATTGGATATGATTCTTTTACAAGATTTCCTTTACATTTTCCAGATGTATTAGCAATAAGAATAATATGATTTTCCAGACACCGCCC	MA_18397	16589	forward	downstream	0.935	Chen et al. 2012b
FCL598Contig1-700	AAAATGATCTTCCGGGTCTGACGGACACTGAAAAGCCAAGGATGCGGGGACCTAAAAGGGCATCCAAAATCAGAAAGTTGTTCAATCTTTCCAAAGAGGA[T/C]GATGTTAGAAAATATGTTAACACATACCGTCGGACTTTTCAGTCTAAATCAGGTAAGACACGGAGCAAAGCTCCAAAGATTCAGAGGCTTGTAACACCAT	MA_72828	12964	reverse	exon	0.988	Chen et al. 2012b
FCL5998Contig1-619	GTTCTTCAACCCCTCGGAAAGATGGCACCTAGAACTCAAATTCGGCCCCAATTGCAGGGACAGAATCGCGGAAACTCAGCTGAAAATGAAAAATGTGAAT[A/C]GAAATTTAGCCCAATTTGCAGGGGCAGAAACACAGATGTCAATTAGTTCGGTGTAATATTTACAATTTAGAGAAAACGCAGAGGTGGAAGTGTGAAATGG	MA_63558	7104	forward	upstream	1	Chen et al. 2012b
FCL605Contig2-356	GACAGTGGAATCATTTACCAAATAGAGAGAAATGACAGTGGGATTCATTTCCCAAACAGGCGAGTGAAAAAATTCCCAGATTCATCCTTCTTCGTACAAG[T/C]AACATGGGCATATCTACCCATAGCGTCAACATTCCTGGGCTCATTACTGGTGTCTTTCTTACATATTTTGCAGGTCTTATCAACCCATCCTTCTTCCACA	MA_55006	6292	forward	exon	1	Chen et al. 2012b
FCL6093Contig1-107	NNNNNNNNNNNNNNNNNNNCACATCCCTTTGCTTGGATTTGGACCTCAGTTATCATCGATCATCACCTTTCTGCTGCACAAATTCATCTGCGAGAAGTCT[C/G]TGGGGTGTTAATGCTAATGGAGAAGTTTAGGTGGCTGCGAGGGTTTTTAGTGGGCACGAGTGTGGCATTATTATTACTTTTGCTGAGGGAATCACAACCG	MA_12242	519	forward	exon	1	Chen et al. 2012b
FCL6143Contig1-197	CCCCCTCACCTTCCTCCTCTTCACCTATACCTTCATCRTCTACACCTTCATCACCCTCRTGTTCTCTTTCGTCCAACTGATCTTCCAATCCTTCTTCCTC[A/G]TCTTCCTGTGCAACACCGTCCTGGTCCAGATCCATTGCGGCTGCATCATCCTTTGGACCTTCGTCATCCTCTTCCGGTTCAGATTCAGACACGTTATCAT	MA_95363	24199	forward	exon	0.877	Chen et al. 2012b
FCL622Contig1-494	CAAAACCAAAGACAGGTTAAGCCTATCCTGAACTAACTATCCTGAACTAAACACACACAAAAATCACAATAAAAGATAAATACTTTACCAACATCATATT[C/G]ACAAATACCTACCTGTGACTCCTCGCCATCCCAAATGAAAATCCCAAAGAGTTTCAAAATCCCCAATAAAATGAGGTGGTGTTACAAAACACCATTAGAA	MA_7320190	1549	forward	downstream	1	Chen et al. 2012b
FCL6241Contig1-138	TTCTTCACTTTGTGAGAGAGAGAGGGCGGGGAAATTTCGTCTGTTCAACAGCTTCACGAGGAAACCGGTCATTAAGCCCACGCTTTCAGCCATCTTATAA[T/G]CCCCGGGGATTTAAAAATAGGCAATAGAGGGTTTGTGGAAAGGAAAGCTTTGCTCATTTGCGGAAAGTGTAGGATCGGAGGGACTAGGGTTTTCGTCGAA	MA_33970	7439	forward	upstream	0.797	Chen et al. 2012b
FCL6243Contig1-1197	GTACCACTACACGTGGCTCACGAATAGCTCTAGATGCTGCAACAATGTCTACTGTATTGTTTTCCTTCTTCCTGCGTTTTGAATCAGATTCATTTTCATC[A/G]CCATCATCTCCCAATGATTTGCTATCATTTGTACCTCCATCTTCCATATCATCATCACTTGCTAGAGTTGATGAAAGCTCTGGAGTACCTAGTGAATCTA	MA_631511	2847	reverse	no gene on contig	1	Chen et al. 2012b
FCL6297Contig1-133	ATACGAGTATTGTTGCTTTATTAYTACGAGTTTGCGAAGGAGGGGAGCGCGGTTCGAATCTCCGTATTGCCGGCCTACCCTAAGTGCAGCTCAAATGATA[T/C]GAGAGACTCGTTTAAAAAATAAATACACAGCGAAGAAACAGGTGAAGCAGCAGAGGCAGGGAGTGAAKAACAGGATAGAAGAGATGTGAGTGTGGAGTGA	MA_5185	65952	reverse	upstream	0.988	Chen et al. 2012b
FCL6316Contig1-450	TATCAATTTCCTCAAGTGTCTCAATGTGTTCGCTGACAAAGCTTATAGGGACTGCAAGGAGACTTTTCACTCCCTTCTGACCTAGCTGAACAATAGTCTC[A/G]TCAGTGTAAGGCTTCAGCCACTCCACAGGTCCAACTCGGCTCTGATAAGCCAGAGTGTGCTCATTATAGAGTCCCCTTTCTTTCATCTCTTGCATAATCA	MA_10436646	8032	reverse	exon	0.915	Chen et al. 2012b
FCL6359Contig1-306	GTTTCTGGACTTTTACAGTCCTCGTCGCAAAGGCATCCATGAAGACGGAGAAAATGAAACCAAAAAGAAATCCCAGGGTTTTTATGGATATTTTAGTTGA[T/C]GGGGAGCGTGCAGGAACTATTGTATTGGAGCTTTTTGCAGATATCGTGCCTAAGACTGCAGAAAATTTTAGAGCACTCTGTACAGGAGAGAAAGGTGTTG	MA_938225	335	reverse	no gene on contig	0.976	Chen et al. 2012b
FCL6508Contig1-169	CCTCCAAAGGAATACATGTGATCTCAGATTTCATCCGATACCTTTCATCATTATCATTTCTGTAGATTTACCATCGACTGTGAATTAGATCTTCTTCGCA[T/G]CAAATTTTACAGGCAAGAGTTCGAATTACGGCAGAATCATTGGGAGACTAGAAGGATGCGTTTTCTTTCGATCTTGACATGATCTGCAGCACAAGGTTGA	MA_6541333	548	reverse	no gene on contig	1	Chen et al. 2012b
FCL6510Contig1-1068	GCCAGAATGATAGGCGGGTTTTAGCAACTGATGAATGGCTGCGAGTTATGGGATGCGATAATGTATATGCACTTGGAGACTGTGCAACAATAGACCAGCG[T/C]AAGATAATGGAAGACCTATCGTACATATTCAAGATTGCAGATAAGGATAATTCCGGCACATTAACTGTTGAAGAATTTCGTGATGTTCTGAAGGATATCA	MA_10437271	13718	forward	exon	1	Chen et al. 2012b
FCL651Contig1-177	CTGACACCCATTTCTATAATTAGAGTACCAAGGAAACTTCATAATAATAAWAAGTRAGAGGGGTAGTTGCTTGCTCTAAAAGCCCAACCTAATTCTGCCT[A/G]TTTCTGTCCTTCTGTGCATAATTGCACCTAAATTGTCCTCAGCAGCTCGGAATTTTCAAATCTCGGGAGGGTTTGCTGCACTTTGATCAGTCGAGATGGG	MA_81431	15025	reverse	upstream	1	Chen et al. 2012b
FCL6653Contig1-456	TTAAGGTGCTTTTGGCCGAAAAATGCGATATTCCTGCAGACCAACAACGATTGATTTACAAGGGCCGGATTCTCAAGGATGATAATTCTCTTCACAGCTA[T/C]GGTCTGCAAAGTGATCACACTGTCCATTTAGTCCGTGGTGCATCAACCTCTGGATCTGCCAATATTGCTGCTGCAGAAAATACCGTTTCTCCAAATAGTA	MA_39935	17696	reverse	exon	1	Chen et al. 2012b
FCL666Contig1-633	TTGCATATCTGTCTGAGGACAGAAGTTGTGTTGTTTATTAGTAGATTGGTGGAGACAAGGGGAAGGGAACGTCCTTTTCTAAACTTTCAGCTATGTTCCA[T/G]CTTTCTATCGATCATTTTACATTCTTGTTTGCATATCTGTCCGAGGACAGAAGTTTTGTTGTTTGCATATCTGTCCGAGGACCAACTGAAGATGCCAATC	MA_8937025	139	forward	no gene on contig	1	Chen et al. 2012b
FCL671Contig1-701	GAAATGCCTTCTGTGCAGCTCCGAGATTCTCTGCTTTCCCAGCCCAAGTCTTGAGGGTGCTCTGCTGCAGTGCTCGCCCAAAAGAAAATGACAATGTCCA[T/C]GGCTTCTTAGTTTTGCATGCGTTTATTGCATTCAAGTTCAAGGTGGCCTCTTCTTCACTCTGCCCACCAGAGAGAAACACTATACCAGGAACCGCAGCTG	MA_129930	12436	forward	exon	1	Chen et al. 2012b
FCL673Contig2-240	ACTGATGGCCGAATCTGTGGTCTAAATGCCCAGAGGACTGGCAATTGAAATCGATGCTTTGTTTGAAGTGGGTGTGGGTGTGACATACATTCTGACTGTT[C/G]AGCATCGCTGAATTTCAAGAAACGAAAAATGGGTTCTCCTTCCTACGCGTTTTCTRCCTCTTCTTCTTCTTCTTCTTCGGTCATTACCAACCGTAATCCG	MA_18349	18696	reverse	upstream	1	Chen et al. 2012b
FCL675Contig1-1015	TGTCTCGGACAATACGATCAAAAAACCATTCTTCACAATCTTTATTATTACCAGAACCAATCATGTACTGTGGCCGAAATGTGCACCAACTGTTGAAAGA[T/C]AAACTCCTAAGGTAATCTTCGACAGCTACATGACTAGCATCTGCCTTCACAATATCCCCCTCAACATGTGGAGGCTCATCGGTGGGCTTGTAAATTCCTG	MA_10129830	2072	forward	no gene on contig	1	Chen et al. 2012b
FCL676Contig1-317	AAGAGATGAGGAGGAGGGCATTGCAACTGAAAGAAGGTGCAGAAAGAGCAACAAGACAGGGGGGCTCTTCTTTTAAAAACCTGGATAGGCTTGCATTGTT[C/G]ATACGTAGCAAGTCAAACTGATCTTCGGCTCACGGGTCTCAAACAACTTCTACCTGCGTTTGTTCTCTCGTTTTTTTTATTTTCAGTTTTTTTTTGGTGC	MA_5042022	111	forward	no gene on contig	1	Chen et al. 2012b
FCL679Contig1-273	CTACATAAATATTCAAATTCAAAAACTAGTCTAACTTGAATTAAATGCAAAATTTTAACTATTAGATGCTCTACTTGATCAAAGCAGAGCAAAATAACAT[A/G]CTGTGTCCATCCTTCAACCTGGTTTCAACTAAAAAATAGCCAAATAGTTTATATGATGCCAATTTTGTTTGCTACATCCAAAGCATCATAATCTGGAGTC	MA_10430928	9288	reverse	downstream	0.965	Chen et al. 2012b
FCL683Contig1-1643	ATGTGTCAGTTTCTTTACGAGGAGTAGTGATCCGGCTTTGTCCCGGCCTCCTCCTGTCAAGTTCCACTTGCATATCAGCTTCAGACAGAGGAATTCGAGG[T/C]GGGCATCCATCAATTACACATCCTACACCTCCACCATGGGATTCTCCAAATGTTGTAACACGAAATAGAGTACCAAATGTATTCCCAGTACCAGCTCGTA	MA_4111147	125	reverse	no gene on contig	0.996	Chen et al. 2012b
FCL683Contig1-853	CTTGGAGTTCAGTCTCCTCTCTGTTTCTGGTGACGGTCATTTGTTTCCTCGTAATGGTTGACGTTGGTTTAAAAGCAAGTCTCACTTTTATCATCTCGCC[A/G]TTAGATATCCCACCCTGTATRCCACCTGATCTATTAGTTCTGGTCCTAATATCTCCACTCTCATCCATGTAAAACTCATCATTGTGCTCACTGCCAGTAA	MA_111502	23697	forward	no gene on contig	1	Chen et al. 2012b
FCL6881Contig1-110	AAATTCCCAGGCAAATTCCAGAACAGGCTTGGTACATGCAGCCTGTTTTCTCCGTACTCATCGGTGGCATATTGCCGTTTGGTGCTGTTTTCATTGAGCT[A/G]TTTTTCATCCTGACTTCTATATGGCTGAATCAGTTCTACTACATCTTTGGGTTCTTGTTTATAGTCTTTGTTATCCTGCTCGTCACCTGTGCAGAGATCA	MA_83018	18516	forward	exon	0.996	Chen et al. 2012b
FCL6906Contig1-561	GACAAGACAATATGAGAAGTCAGAACCAGATGAAGATCCTGTTGTGGTTAGGGAACRTCAGGAATACTTAGAGAGGAGAGAAAAATTGAAAGAAGTCGAG[T/C]GGCAGAAATTGAGGCAGAAACTGAAGCAATAACTTTCTGATCAAACTCTTGTGGAAAAGGATAACAGGAAAAAGCTCCCATRCAATGATGACTATGGTTC	MA_8579663	269	reverse	no gene on contig	0.988	Chen et al. 2012b
FCL693Contig1-320	TCATCTCTCTTGCGTAGGGATAGAGTGATTCTCTCGATTTACTCTAAATAAACCGCCGGGAACTTCCATTTCGTTTGCAATTATTGCCCCAATCCATTTC[A/G]CTCCTATACAAACGGGTGGGGTTTTTGCATCCCGCGTGCAGGAATCCACCCCGAATTCACTCCTGTGCGATTTCTTTTTCAAGCACACGGGGTTTTCCAT	MA_2375161	154	forward	no gene on contig	1	Chen et al. 2012b
FCL697Contig1-1758	AAAATAACGTGCAGTTTTCCCTTTTCCATAGTCAACATGCAGCTTTCTTTCTCTGAAGCTCAACTTCTAGCAAGCAATAACTGTATATTTTAGAACAAAT[A/G]CCCATTCCTCAATTTGAGTATTTCTCTGTAAGCGATGTCACTTGTGCAATTTAGCATGATACAGTAAAGTCTAGTCTAGTGTATCTTACTAGTCATATGT	MA_109548	4422	forward	downstream	1	Chen et al. 2012b
FCL697Contig1-921	AGCATGGTGCAAGGAGAGACAATGTCACCAAAGCCATCATGGAAGAGCACACGCTTGCCAGGCAGACGAGTGGTGCCAAACAACATTTTGTGGATGCATT[A/G]CTCACTCTACAAGAAAAATATGATCTTAGTGAGGATACTATCATTGGCCTCCTCTGGGATATGATCACAGCAGGTATGGATACAACAGCAATAACTGTAG	MA_109548	3174	forward	exon	0.976	Chen et al. 2012b
FCL707Contig1-299	TCCACCATATCTTGCTCCCTCAGTTTTTTCAGGCCTATTGGCGTTGCCTCTGGTAGATAGCTCTTATTAGAGAAAAAAATGCGATCACTTTTGTTGGTAT[C/G]ATAGGGTGATATCCAGGAGTTGCAATTAAAACGGAGTTTCTCTTGCCCAGAGATATCAAGAGTTAGAGATTTCAGAAAGAACTCTTGCGAGTGCATATTC	MA_10435922	13056	forward	exon	1	Chen et al. 2012b
FCL719Contig1-899	AGAACAGAGGTGCCGGCCAGTATCCTAAAACTTTCTCATCTCCAAATCGCATCCACCAGTTCCCTTCTTTTGGATCCTTCCAAACAAGGATGCTTATATC[A/G]TATTGGGATCCCGCGTAGTTCGACACAGGAGATATGCTGGCGCCCATTGCAATATCACTGTTTATTTGTATGAATCCTGAGCAGAGCAAGTTGTAGCATC	MA_7933	55721	reverse	exon	1	Chen et al. 2012b
FCL71Contig3-734	AGCACCTGGAGTTTCTTTAGTTGTCCTATTTCCTCGGGAAGTTCCTTTAAGCACTCGCATAGCGAAATGTCCAGATATTCAAGCTTCCCAAGTTTTCCAA[T/C]GGAATCTGGAAGCTCTTTCAGGCCTAGACATGCAGATAGCCTTAACATTCTTAAAGAGCAGAGCTTCCCCATGTCATCAGGTAACTTTTGAAGAAGGTGA	MA_99935	17191	reverse	exon	1	Chen et al. 2012b
FCL734Contig1-568	TCGCGAACGAGCACATACACCTCGTTCTGGAAGGGCTCCGGCATTCGATTTGAGTATAACGGTGGGTTCAACGCCATTTTTGCTTCACCGATTGCGAATT[A/G]CTCTCTCCACAACCAAGAACTATAGCAATTTCAAACAAATAACGATACCCACATTACAGATCGCCGTGAAATCGAAGTTTCTATACAACGCTGGACGATT	MA_30641	2509	forward	no gene on contig	1	Chen et al. 2012b
FCL741Contig1-229	ATTCTGATTCATCTACTTACTATATGAAATATTACATTTTTGCCTTCACAAGCCAAACTACACATATAGGCTAAGCAAGGCACAACAGTCCTCCTCACTT[A/G]TTCTATTTCCCGAAGGGGCTTTTCACAGCGTCCACGACAGTCTGCGTAGCACCCAGYACCGCATTCCCCGCCTGTTGGGACAAACCCATGGCCGACTGAC	MA_39164	11738	forward	downstream	0.915	Chen et al. 2012b
FCL744Contig1-243	GTTGAACGAGCCGATGAAGGTGTTTCTGAAGAGGGAATGGAACAGAAATTGGCCATTTCTCGTCGGCTTTGGGGTTACATTCGCCGTCGTAACCAAGATG[A/T]CCCTTGGCTTGACAGAGGAGGATGCAAAAAATTCCCCCTTCGTGCAGCGCCATGGAAAAAGGTGAAGTTTATCAAGCAAACCATGCTAGATCTCAATGGC	MA_16642	38028	reverse	exon	0.949	Chen et al. 2012b
FCL749Contig1-942	TTGAGTGGATCTGATAAACTCCTCCTGAAAGCATGAAGTGCATCCCCCTCAGAATTGGATGACACGCTTAGGACTGCACTCAATCCTATCACTACCGCAA[T/C]AAGGGCCAGCTTGCAGAGGAAACCCTTCGCCATGGTGTCCTGAATTATGATTCAGTTCCTCCTCCTGACCCAATTCACAATCTTCTCGTCCTAACCCACA	MA_14292	6008	reverse	exon	1	Chen et al. 2012b
FCL765Contig1-1151	AATTCTTTTCCATGTCCTCTCCACCAGTAGCAAGAGGATGATCCAATCCATGTTCAATTTCAGTCTGATTTTCAGCATTTGTGTCTTCAAGACTTTGCTC[A/G]TTGTTGTGCTCTTTATCTTTAGATTCCGAGATTTCCTCCTCGCTCTCATTATGTTCAGTCTGATTTTCAGCATTTTTGTCTTCAAGACTTTGCTCGTTGT	MA_649817	1040	reverse	exon	1	Chen et al. 2012b
FCL767Contig1-367	CAGACATGGAAATCCATTTCCTGCAAATAAAGTTCACGGCAATCGGAATCTACCTGAATGCCGAGGTTGCTTCACATCTGCAGGGATGGAAGGGGAAGAG[T/C]GGAGCCGAGATCTTGGCCGACGATGACTTCTTTGACTCTCTGTGCGGAGCTCCTGTGGACAAATTCATCAGAGTGGTGGTTATAAAAGAGCTCAAAGGTG	MA_502949	2382	forward	exon	0.915	Chen et al. 2012b
FCL770Contig1-264	TAATCAGGGCTATACGCTGTTTTAGACTAGCGTTTTAATAAATCATATGGAGACATTCTCTTCTAACACTCAACAGCAAGGGAAATAAAAGCTCTCACTC[A/G]TCATTACAGCAAAATCCTAAGACTACCTTACATTATAAATCTAATTACTCAGATCAACCCATTGTAAACGAAGGAGTAGGCAAGTTGATGACAGTGCTCT	MA_10434287	9402	reverse	downstream	1	Chen et al. 2012b
FCL77Contig1-1376	CACCTACATCAATGGCGGCCCCCCTTTTGTTTATCCTGTCAATTTACAAACTTTGGCCTCTCTTACCTGAGCTTGTCCTGCTTTATAATATTATTACACA[T/G]AATTACTTACTGCACTACAGAATTAGTGGACTGTCTTCAGTGCACGCGGACGTGGCTTTAAGAGTAGTTGACTAGTTAGTTTCRCCTTTATTCCAAATTA	MA_8133894	3215	forward	downstream	1	Chen et al. 2012b
FCL77Contig1-1460	ATAATATTATTACACAKAATTACTTACTGCACTACAGAATTAGTGGACTGTCTTCAGTGCACGCGGACGTGGCTTTAAGAGTAGTTGACTAGTTAGTTTC[A/G]CCTTTATTCCAAATTATCATCTGGTTCCCTTTCATGTACCATGACAATAATCTGAACTATTATGGCTATGCCCATGGCTATTAAATGAAAACTTGATAAT	MA_8133894	3299	forward	downstream	1	Chen et al. 2012b
FCL786Contig1-538	ATGCCATTATCCTTCATACCAATTTCCCTCTCTGCTTGGCAAGATTTTTGCAGAGTTTTCTGTTAGAAGTTGATTGACCACAATGGGGTCTCTAGCAGTC[A/G]CTGAGTCGTCCTTGATAACCCATTTAGATGTTGAGGTAGAGGAGCCTGAGATGGTTGTACCGGCTGAACCCACTGAGGAATGCTCTCTCTTTCTATCGAA	MA_9307243	1830	forward	exon	1	Chen et al. 2012b
FCL802Contig1-161	AGAACGCTGAGGTCCAGGATTTGGACGATGATGGTGATGAAGAAAGCGATGAAGTTGTTGCCGAGGCCGACGATGACGATGCTGGTGCTGCAGAAGATGA[T/C]GAGGATGATGGCGGCACTGAACATGCAAGTAGTGCCCCTGGAGAGCTTGATGTTCAGGACGACGATGATAACGCAGACGACGAGGATGGCGAGCTCGGGG	MA_47150	17608	reverse	downstream	0.877	Chen et al. 2012b
FCL808Contig2-402	CTAGTATTGTTGTTTATGTAACTGTACCAAACAAAGAGGAAGGTAGGAAGCTGGCTCAAAGCATAATCAAAGAAAAGCTTGCAGGTTGTGTAAATCAGGT[A/G]CCGGGTATTGAGTCAACATATTGGTGGAAAGACAAGATAGAGACGGATTCAGAAGAACTACTTATAATCAAGACACGGCAGTCTCTTTTAGACGCTTTGA	MA_2267030	105	forward	exon	1	Chen et al. 2012b
FCL809Contig1-226	ATTGATAAAGCCAATAGACTCTGGATATGATTTCGAATCCAGTTTAAAATTCGATCAATTTCACTTAAAACTTCAAACACAGTCTTAAATATGTTCTTGA[T/G]CAATGATGAAATTCCAGTCATACAGATTGAGTCTTTCAGAATATGAAAAACGATGGTCCAAGTCGAAATACTAATTCAAGCCTTCTGCCTCATTCCCCAA	MA_131067	23124	reverse	downstream	0.858	Chen et al. 2012b
FCL831Contig1-2251	TGCCCAACAGGATCCAGGAATGCAGGTCTTATCATCTCTATGAATTCGTGAGAACCCAGCTCGGTACTAAGCTTCTGTCTGGAACTCGAACTACTTCCCC[A/T]GGTGAAGTTATTGAATTGGTTTACGACGCCATTAGTGAGGACAAGATCATAGGCCCTCTCTTGAAATGCGTGGAGGGGTGGAAGGCAACGCCTGGTCCAT	MA_123220	3252	reverse	exon	1	Chen et al. 2012b
FCL841Contig1-2539	TCTCCCTTTCTAGCCTTAACTCATCTGCTTCATTTTCTACTTGCTGCTTTCGGGCCCTGTAATCTTCAATCTCTTCTTTCAGTTCAGTTTGAAGTTTTAG[T/C]AATTCATTTCGCTCTTTTTCTGAGACCTTGAGATTTTCCTGTGCATTAAGGATTTGTTGTTTTTCTTCTTTGAGTATAATCCTAAGATTTTGAAGCTCTT	MA_10432363	15129	forward	exon	1	Chen et al. 2012b
FCL846Contig1-857	TGTATTGTGATCGCATTTTCATAATTGAGGGCCAGAAAATTCCCACACAGGCCTCAAACACACAGAAACCAAGAAGCTGGAGACGCCCTCCTGCTGTAAT[A/G]CTTCCACCTTTTTCTGTGCTCGGCTCTAAAATGAAAGTAGTTATGAGAGGAAGGAGGAAGGATGCAGAAGAGACAAGGAATACAATCTGCATGTAGCCCT	MA_258707	8049	reverse	exon	1	Chen et al. 2012b
FCL855Contig2-404	CTTGCAGATGCTGTTGCCAACGCCATGGATCAAACGTGAGAGCAGAAGAATGGTACTTGTTGTCCAGATGGGTGCCAGTCAGAAACACATACACTGTCCA[T/G]CCTCTTGGAATCATAAAGCCTCCTTTGGTTTTAATGTCTTCTTTTGCTTCTCTGAAAACTCCTGGACCAAAGTTGCCAAGACGAAGTGTTTCATTTATGA	MA_10431279	1081	reverse	exon	0.996	Chen et al. 2012b
FCL855Contig3-365	TGGATCCCGAATTCAACAAACATGTGCTGCAACACGAAGGCAGGCAATTTCAAGCCAACTATCCCAAACCTCTTCGAAATCTCATCGGCAAATTCGGTTT[A/G]CTTTCGGTGCACGGAGATCTCCAGAAGAAGCTCCACGGGACGGCTGTAAATTTGCTGAGGTTCGAGAGGCTGAGTGTGGATTTCATGGAGGACATACAGA	MA_10436390	1643	reverse	exon	0.9	Chen et al. 2012b
FCL867Contig1-185	ATAATCGGAAGAAAGGAATTGCGTCAAGAAATACATAGCAGGGCAAGGCAACAGGAGGAGCCATGAGTTTGGCATCAACAGCATCAACGTATATAACTCG[T/C]AGAGCCGCTCAGAAGGAGCGGGTACGGTTGCTGTACCGCAGGTGCTTGAAGGATGCCCTCAGCTGGGCCATTCACAGGCGTTTATTCTGGGAGGATGCAT	MA_72689	15646	forward	exon	1	Chen et al. 2012b
FCL869Contig1-348	CTGTGTCAGGTATTTGCTCCATGGTAGCCTCATCTCCTGATATACTGGCATTCCCATTCCCCAATGATGCTTCAGCCTGTTGAAATTCTTCACCAGAATC[A/G]CTCCCATAACCCTGGTCCATCGGACTCCCTTTGTGATCAATCATAATTTCATCTACAGGCAAGCTTGCAGATTCATGTCGATCAGAGAGCAGCAATGCTT	MA_96952	44445	reverse	exon	1	Chen et al. 2012b
FCL885Contig1-173	ATGAGACGATGTATATCCCACTTTTTCAAAGCTGTTTACTTTTACAGATAGCGAGATAGGAAGTCGTTCGAAGCCAGATTTCTGGGCCTCTTATTCTTGA[C/G]TGTCCGGAGGCGTTACGAGTGCGAGGATTTATTGGYAAAGAAGTAGATCAGGGCCGAGTTTCGTTTTAGTTTTATTTTTAGAAATCAGATCATTTCATCT	MA_129755	16000	reverse	upstream	0.996	Chen et al. 2012b
FCL899Contig1-625	GCACGAGACTCTGTATCTCTTCCATGAAATCAACTCTTAGCCTCCCAAACCTCAGCAAATTCACAGCTATTCCATGGAGTTTTCTCTGCAGATCGCCATG[T/C]ACTGAGAGAAGCCCGTAGTTGCCAATCAAAGTCTTGAAAGACTCATAGTATTGGGCTTTAAAGAGCCTCCCCTCGTTTTGCAGAACAAACTTGTTGAACT	MA_9833971	708	reverse	exon	1	Chen et al. 2012b
FCL903Contig1-338	CCCTGCTTCACTGCCTCCATTGCATACTCCACCTGGAAAAGCCTCCCTGCAGGGCTCCATGTGGTCACATCTGTATCATACTGGTTCCTGAACATCTTTG[A/C]TCTGCTTGGATCTCTCTCCCTCTCTTTGCTCAGCTCAACTGGGTGCAATATCAAAAGTCTCTGCAAAACCCAAACCCAATAATTATCTCTGAAATTGATT	MA_10430469	26244	forward	upstream	1	Chen et al. 2012b
FCL918Contig1-269	AGTCTACCAGCAAAATTCTCTGTGGATATGTGTGGGGTTGCAGCTTGCAGCTTATATTCAATACCTAGATAGACTATATAAGACTGGACAGTGAATTGCA[T/C]GATACTACATAATCAATTCTGGTTTCACTAGATGAACAAATATCTCAACAAAGCCGCTAGGGAAGAACCAAGATGAGGCAGCATGTATGCAAATTAGACT	MA_806	4725	reverse	downstream	0.899	Chen et al. 2012b
FCL924Contig1-271	ATTCAATTCAATTCTTCAAATCACCCACCCCAGGGTCTGCCTCTCAGAGCAATTCAATTCTTCAAATCACCCAACCCTGGGTCTGCCTCTCAAAGCAATT[C/G]AATTCTTCGAATCACCCAACCCTGGGTCTGCCTATGGCTTTGCTTCTCACTTCAATTCTTCAGTCAGCCCTTCCCTGCCCGGCATCTCCTTCTCCCTGCT	MA_261998	4597	forward	upstream	0.8	Chen et al. 2012b
FCL944Contig2-107	TAAACTACAATTACGYTTATACTTCCTGGTCTTGAGCTGTAGAATTGTACGCTTTGCTGTGAGTTTAGCCCGAGATAAGCGTTAGAATGTACATTTTGAC[A/G]TCATGTGAATCAACAGTTGATGTGAGGCTGCCTTGTAAATTTGATGGAAGGTATGAATGAGCCCACAAGTCTCTAGCTTGAACAATAGATTTGGAGGATA	MA_8607972	3526	forward	exon	1	Chen et al. 2012b
FCL951Contig1-1487	TGACACTTTTAAGAGTTTGTTTTTTCACAGCTACCTCTTCGCCTATTACTGTAATGTTGGGATGTGTCTGCAAAGCACATTCTAGTGTGATGTGTGAAGC[A/T]GCACGGCCCATAAGCCTCACAAAGTGATAATACTTTCCAGTTGATCTCGCATCAACCATCACATTCCCTATCATCTCTGCATAAATCTTACAAGCTGTGT	MA_1079534	1094	forward	upstream	1	Chen et al. 2012b
FCL952Contig1-1302	TCGGCTCTATGTTATTCACTCCATACCTTCCGTSAGTGATTATTAGTTCTTTCATGTGACTGCATATATCCATTATTCAGTACTTCATGGGAATACATTT[A/G]TCCAAGCAAAAATTGATATAGTTGTCATAGAAGTTATGTAATAAACATTTATGTCCAAAGTGATTTCCTTTTTTATGTAACTGTTGTAGAAGTCCCTGAT	MA_10436441	21033	reverse	downstream	0.899	Chen et al. 2012b
FCL952Contig1-551	CCGTTGAGTTATTTTGGGCACCCTTCTTGGTTGAGCAAGGCAGCGTTAACGTTGGGAATACAAGCAAAGAAATACTTAGGCTGGACGCAATTGAGAAACA[T/C]GGAATTTACTGGAAAGATGTTGATATCCTCGTCTTCAATTCAGGGCATTGGTGGACACATGGGAATAAAGCTGCAACAAGAGACTTCTATCAAGAGGGTG	MA_10436441	22078	reverse	exon	1	Chen et al. 2012b
FCL960Contig2-250	ACGTGTGAGGTAGCATATCGACTGACTGAGTGACGATCTCAATATCCGGAATGGAGCATCAGATRCTGGCKATTGCATTTTCCACTGGCTTTGTTTCTGC[A/G]TTTATGTATTATTATGCAATCTTCTGCAGGTTTAACAGAAGATCCAAGGAGTTACTGAGTTCGCTGAGCAAGAGTTCTGAGAAACCAGCAGAGAATAATG	MA_959214	1212	reverse	exon	0.899	Chen et al. 2012b
FCL968Contig1-323	CTCGGTTTCATTCGATTCCAGGCCATTAATTTGCATACAATCGAGTAAGAGTAACAATGTCTGCAGTTGAGAAGCCAGGGGCGCCGCCCAATTTCTGGGG[T/C]GACATGCCCGAGGAGGAATACTATGCCTCAGAGAGGGTAAAAAACCATCAGGAGCGTTTCAAAACGCCCCACGGCACCCTCTTCACCCAGTCTTGGATAC	MA_87599	1899	reverse	exon	0.996	Chen et al. 2012b
FCL971Contig1-990	TCCTCCAATGGCTGCAGCAGCAGGGCCTTCTCCACCAGCTCTGCAAGTTCAGTGTAATGCGAATCCAGCAATGCTACAAGTACTGAATTTGAACTTATTG[T/C]AGAGACCTGTGTTGATGAATTCTGCTTGCCCGCATGCTTATTCTGCAGTGACTTCGCTGTGGATCCTGTAATGGCGAGGATTAATAACAGATACAATACA	MA_43595	22504	forward	exon	0.996	Chen et al. 2012b
FCL9Contig12-255	TCCCTGATAGGATCAGTTTGAGCATCCTATCGCCAACAGTCCCCAGCAAAGAAATAATTACTCTACTAGTATCCTAAACATTTCCTAGCAAAGAAACAAT[C/G]ACTCCACTAGAATGGAAAACCAAACAACATTCAGCTGAACTTGAGCTTATAAATCACAAGAATGAACGAGTGGTGGGCATTCACTAGGCCGGGAGAGCCT	MA_197296	5644	forward	intron	1	Chen et al. 2012b
GCAT-2.0-GQ0011.BR-H21-EPB-01	TTTCACCCATCGAATAAGGGAAGAGTTAATGCAGGATCAAACGCTATGGC[A/T]GTCTGGTTGTAGGCTGTCATTTCCAATCCGTTATAAATAATTACGTCCAT	MA_10431151	1205	reverse	UTR	1	Pavy et al. 2013
GCAT-2.0-GQ0013.BR.1-A19-EPB-01	CGTGTATGATCTACTGTTACAGAGATCAATGTATGGTGCATAATCTCTAC[A/C]TTTCGCTGTAGGTCATGGCTCAGTTACATCTCTGGAACGAGAGGAAATTA	MA_10436309	5215	forward	intron	1	Pavy et al. 2013
GCAT-2.0-GQ0014.BR-B11-EPB-02	GGACAGTAAATTTGAACCTCYAGCTTCTGCCTTGCATGTTTAATACCATG[A/G]CCATGGTTTTTTTAATTTTGATAAGTTTGCTTGTGATTTGTTGGAACCAA	MA_875075	6111	forward	intron	0.686	Pavy et al. 2013
GCAT-2.0-GQ0015.B3.r-I17-EPB-08	TCGCCGCAATGGCTCGGCCCTCAGNTCGAGGTAATCAGATCTGCAACGCA[T/C]ATGATCGAGAGGGAAATCAATTCTGTGAACGACAATCCAGTAATTGATGT	MA_123220	4179	reverse	exon	0.988	Pavy et al. 2013
GCAT-2.0-GQ0025.B3.r-L22-EPB-02	TAGATAATGAATAGATTCAASCTGTTCGTTTTGTGAAGTGCCTGTTTGAA[T/G]AAGAGTATTTTGAGCTTTTAACTACAAGCGCGTTTTTGTCATGAATTGTG	MA_10437145	4195	reverse	intron	0.935	Pavy et al. 2013
GCAT-2.0-GQ0033.B3.r-E14-EPB-12	CAATGCAAATGGCAATTGGAAGTAGATATCGAGATTCCTCTGTCTGCTTA[A/C]TCACTATCTATGTTTGGGCAGAGGTATGCATCTCTCAAATGTCTTCTTGG	unknown	unknown	unknown		1	Pavy et al. 2013
GCAT-2.0-GQ00410.B3-B06-EPB-02	TTATGCCTTCTTCTTTGTAAGGAAGATTGTGGCTCACATTGTCACATTCG[T/C]CTTTTACTGTGTTGTGATTCCTGCAACTGTACTTGTTCCGGAAGTCCAAG	MA_96942	11135	forward	exon	1	Pavy et al. 2013
GCAT-2.0-GQ00410.B3-C18-EPB-03	ACTCCTCTCTGCAAATATCTTGTCAAGAACCAGGATGGAGTCTCTCTGGC[T/C]CCACTGGTTTTGATGAATCAAGATAAGGTGTTGATGGACAGCTGGTATTA	MA_7664678	276	forward	exon	1	Pavy et al. 2013
GCAT-2.0-GQ00410.B3-M12-EPB-02	TGAGATTTAGAGAAGCTAATTGCAGTTATCACAACGCAGCAATGGAGGAG[T/G]MGTCTCTGAGATATCCTCTCTTAGAGGACGCCGGTAGAGACAGACCATGG	MA_10431371	16566	reverse	upstream	1	Pavy et al. 2013
GCAT-2.0-GQ00410.B3-N03-EPB-04	CATTGCCTCGGAAGATGTACCAGTAATACAAATTCCCAAATTCATCAACT[A/G]GATTTTCCCGACCCCAAAATCTTCTTGAGATTCTCAGACCCTCAACTCTT	MA_17826	24908	reverse	downstream	0.988	Pavy et al. 2013
GCAT-2.0-GQ0044.BR-D21-EPB-04	CACTCCACACGAGCACGATGAAGAGGAAGCATCTCCTATAACAGTGACCA[A/C]CAACAACAACACTGCCAAGCATTTCACTAACCTCACACAGCCTCTTCTCC	MA_115880	19062	forward	exon	0.996	Pavy et al. 2013
GCAT-2.0-GQ0044.TB-A08-EPB-13	ACAGAGGATTTCAGTCACCGTGAAAGCTGGGCGTTTGGAAAGAACCTTTA[T/C]GAATGTTAAAATGTTGAGGTGCAATGCAGGTCCTTGACTTCAGTAGTGCC	MA_64618	21707	forward	downstream	1	Pavy et al. 2013
GCAT-2.0-GQ0046.B3-H01-EPB-05	TATTCATGCTGTCTTCATATAGCAAATCATTTTTCCATATTGATTTTCAA[T/C]TTTTCCTGTAATGGTTAGGAAGTGTTCAGGTGAATTTGTAAATTGGTATT	MA_421644	3420	forward	intron	0.899	Pavy et al. 2013
GCAT-2.0-GQ0046.B3-L09-EPB-03	CATGCAGGGAGCCCAAGATTCATGAGAGCTTCCTCACCCACCAAAGTTTC[T/C]CCGGCGATTTTTATGTTGAATCCATGAAAGAATCCGATCACCTGAACAAA	MA_10667	4605	forward	exon	1	Pavy et al. 2013
GCAT-2.0-GQ0047.B3-N19-EPB-02	GCTGAAGCTGGTGGAAGCCATAAAGGAAGCTACCAACATCAAGGCAAAAG[T/C]AGCATGCAATTTAAGTTCAGAATATATAAGTGGATTATTTGCAACAATAA	MA_43637	3847	reverse	intron	0.996	Pavy et al. 2013
GCAT-2.0-GQ0048.TB-H08-EPB-02	ACTGGTTATTATTATTCCGTAGTTATAGCGTTGCAATCCCTGAATCACAG[A/G]CTGTTRAGTACCAGTCCTGTTGTGGCATGCTGTGTGAAGAATGATTTCCY	MA_58340	5579	reverse	downstream	0.988	Pavy et al. 2013
GCAT-2.0-GQ00612.B3-B11-EPB-07	GAGAAAGCTCGGTAGGGATAAACGTCCTCTTCCCGCCAGTCGCCTTCATC[A/G]AAATTCTGRGCATAGCTCATCTCATCGTAGTTACAGTGGACTGTTTTGCG	MA_8524117	6473	forward	exon	0.877	Pavy et al. 2013
GCAT-2.0-GQ0062.B3.r-P16-EPB-04	GGGATTGGAATTCTCGTTCTTCAAGAAAATTTTATGTGGAAGTGAAGGGC[A/G]ATTGATGTATGTAAGCCCAGTAGCCATTAAAGCTTCTTTGGGGTTTGATA	MA_10432647	16010	reverse	no gene on contig	1	Pavy et al. 2013
GCAT-2.0-GQ0063.B3.r-K11-EPB-03	ATGGAGTGCTCACTGTCACGGTCCCCAAACAGCCTCAGCCTAAAGCTGAG[A/G]TTAGAGCCATCGAAATCTCTGGTTAACTGAAAGAAAAATTAGTATGTATG	MA_10427910	1733	forward	intron	0.899	Pavy et al. 2013
GCAT-2.0-GQ0063.TB-E03-EPB-03	TTTCATATACATATTCATCTTCAGCAGGATCTGTTTTCTCTGTGCTTTTC[T/C]TTCTTTTGATTTTCCAGATCGTTATGAGCAATGAATTAGAAGTGTATATA	MA_44000	26811	forward	downstream	0.935	Pavy et al. 2013
GCAT-2.0-GQ0072.B3.r-I18-EPB-04	AATGTAATCTTAGAATGGTTGGGTYCCTGTGGAATTTGATTTCTGGCCTC[A/G]TTCCTTTCTGATTTGGGTAATGTGGAAGTGTAGGCAATAAATTGAATTAA	unknown	unknown	unknown		0.899	Pavy et al. 2013
GCAT-2.0-GQ0073.TB-E24-EPB-06	GCAGGCCTCCTGCGCTATTTTAGCGGGACAAGTGTTAGAGAACGGGAACA[A/G]CAATAGTATGGGGATAGTACCCGTGAAATCTGARGAAAATTCCTCCGATA	MA_6220625	6	forward	upstream	0.915	Pavy et al. 2013
GCAT-2.0-GQ0074.B3.r-L04-EPB-01	TGAGCTAGTTCATTCAATGCATTCGTTTCAGGAGACCTTTCATGAGAGAA[A/G]CGGCGTACCAGAGGGTGAGCTACAGCCATCGAATTTTGCTTCTCAGAGTG	MA_101135	9998	forward	exon	1	Pavy et al. 2013
GCAT-2.0-GQ0131.B3-H20-EPB-03	GAAACAGCATAATGGCGTCCACCTTGGTGGGAACCATTTCCGTCATCCTC[A/T]CTACAGGACTGGGCGCAGTCATGAGCAGCACCTACAGTTTGAAGCAGCCC	MA_8519251	2752	reverse	exon	0.976	Pavy et al. 2013
GCAT-2.0-GQ0133.B3-E12-EPB-07	AGTGGAGAGTTTGAATGGTAAAAGTTCGTTAATCCATGTATAGATCCTTA[T/C]ATAATATAAGTAAGAGAGTCAAGCGGTGGGATGTCCATTCTTTTGAACTG	MA_8980	11259	reverse	intron	0.988	Pavy et al. 2013
GCAT-2.0-GQ0172.B3.r-H11-EPB-06	AGGAATTTTATAGCAAGGGATTCAGTTGGATTTAAACCTTAAGTTTTCTA[T/C]CGATTCCTAACTTAGCTTTAGAAGCTTTGCTGATGTTCATGTTATCGCAT	MA_58914	9140	forward	intron	0.988	Pavy et al. 2013
GCAT-2.0-GQ0192.B3.r-N11-EPB-02	GCAGCAGAAATTAAAGTATGTATCGGCCAGCGTTGAGTTGAGAGACAAAT[A/G]TGAAGGCATATATGAATTTTCTTTGTTGATGTAATCTCTATTTCTTGCAT	MA_133439	4287	reverse	upstream	1	Pavy et al. 2013
GCAT-2.0-GQ02010.B3.r-E06-EPB-02	AACATTAATGACACCTCTGGAGGCTGCCATGGATATAAAAGTTCCAAGAA[A/G]AGGCTGTGCGACAGTTACCAGTTGATGGAAGATTATGCCAANNNNNNNNN	MA_10427662	2605	forward	exon	1	Pavy et al. 2013
GCAT-2.0-GQ0204.B3-F13-EPB-02	TTCAGCACTTCCATTCAGGCAGATCAATTGGCTGGACAGTGGTATGCACG[T/C]GCTTCAGGTCTGGAACCAATTGTTGACGATGGGAAAGCTCAGAGTGCACT	MA_10426003	4423	forward	intron	0.976	Pavy et al. 2013
GI4-743	AGATCAAAGGCATGCATGCATGCACTGTCTGTCATGATGAGATGCAAATGGGATTCAGAGCTATGTGCCAGAGCCTCAACAGTTCTTGCTCTTATTGATG[T/C]TAATAGAAAAGCAGTTGCTTCCATTATAGATAAGTCTGAATCATCTGTTTCACATGTTCAGTATAGAGCAGAAAATAATTACAGTACGGATAGAGCTGCT	MA_10437010	8782	forward	exon	1	Chen et al. 2016
GI6-1089	GCGGAATCTCTCAATTTCAGGTATTGCAAGAACTTTTCAGAAAAAAACCACCATTCTGAACATTTGTATTATGGAAAGGATATCGTTGTTCAAGATTGGA[A/C]TAAAGCTGTAGAACAATGCCTGGCTTGGGAAGCCCACAATCGGCAAGCAAGGGGGATGTCTATTGCCCTTCTTGCATTAGCAGCCAATGCATTAGGTTTC	MA_19575	46274	forward	exon	0.976	Chen et al. 2016
GI6-1207	GCCTGGCTTGGGAAGCCCACAATCGGCAAGCAAGGGGGATGTCTATTGCCCTTCTTGCATTAGCAGCCAATGCATTAGGTTTCTCTGCAAATGTTTGACA[T/C]CGCATATTTTTCTCGTCATAGTGTATATCACCCCGGCGCATGGAACTTGGCATTCCTGGGTTTCTCAGGAAATAGCTAATGTATTTCTAGAGTTTCGAGG	MA_19575	46392	forward	downstream	1	Chen et al. 2016
GQ0011.B3.r-A10.1-523	ATAGTATATGTCGATGCACCAAGGCCAGCAGGAATAGCAGATGAAACCTCCAACTTAATCAACCTCTGACCCTGAGAAAATGAATGTGTTGAAAAAGGAG[T/C]ACTTGCCATATTTACCTCAATAATTCCCACAACAGAAAGCTCAACAGAGACCTGAACGCTGAAGCTGGATCCATAGGAAACAACATCTGGAGATTTGATA	MA_8764	35753	forward	exon	0.988	Pavy et al. 2013
GQ0011.BR-H24.10-742	TTTGTGTGCTTCTCCTCTTCTTCTGGTTCCTGGCATCTCCATGATTTGGGTACACCGGAAGCGTTGAGCTGTAGGTTTGAGAGAGAAGCTGATGTTAGTA[A/G]TAGATTTATTAAATTAGCTGAGGGCTAATGGCTCTCCAAATAATTTGAATTCAAGTGGAACTCTCTTAGTCCTGCATTTGGAAGCCACATTTTGAGGATC	MA_47626	3611	reverse	downstream	1	Pavy et al. 2013
GQ0011.BR-J03.1-1279	ATCTTCTCCAAACAAGGACGTATACCCTTCTTCGAACCGAAGGCTGGCAAAATTTTCAGTCACGCGCTTCCCGGCCAATCTCGGCCGAGAACTCCCAACTGCAGAAGCGAGCTGTGAGAA[C/G]CCACAAACCCAGATGAACACCAGAGCCACCAGAGCCACCGCCAACGCCATTTGAAATTCTCC	MA_358917	145	reverse	exon	0.787	Pavy et al. 2013
GQ0013.BR.1-A19.18-422	TGAGAAGTGGTGGTTACCTCATCCTAAGAYAGGGGTGTTTGGTCCTGCAGAGGTACAAGGCTGGGCAGGCGGAGATCGTCATCACTCTCGGGAAAAGAGT[A/G]ATGAATCTGTTCTCGAGCAACAGGCCTGGTTCCGTCCCTTAGAAGATGTTCAGAARCAACCTTCCAATTGATTGGTGACTGTATACTGCTTAAAAGTAGA	MA_10436059	4307	forward	exon	0.996	Pavy et al. 2013
GQ0014.BR-O04.1-853	GTGTTAAATTATATTTTCCGCCAGTGGCTCTGCTGCCATAAGTTTCAAGCTGAGAARTGTAATTTTTTATGGCACCTTCAAGGCACACGCCCTTTACTCC[A/C]TGTTCATCATGGCAGTCCCGCTCATAATCATAACCACACTGGTTATCTGGCGTGTTAATGTAGTGTAATGGACTTGCCCAATGAAATCTGAATCGCATTT	MA_46530	3433	forward	exon	1	Pavy et al. 2013
GQ0014-D19.1.1176	GGTCCCTTGGTTCTTCCATTATCAGAACAGCTCCTGTTCCTCTGGACTCT[T/C]TTCTGTCGAAAGGTCTTGAAGATGAGGGATGTGAGGCCTTATATTCCCAA	MA_91011	9058	reverse	exon	1	Pavy et al. 2013
GQ0014-K13.1.366	AGCTTGAAATGTTAAACGTGGCAAATTGCAGTCAGTTAAAAGAAATCCCA[A/G]GTCTCGAACATTTGAAGAGATTGAGGGAGCTTAATGCCAGTGGATGTGGG	MA_9146587	347	reverse	no gene on contig	0.996	Pavy et al. 2013
GQ0015-B03.1.189	TCCTCCTATTTACAAGAACTGTAGATCCTGGGAAAGGTTGGAAAAGCTGT[A/C]TGTATGTCTATGTGAGGGCCTTGGAAATATCACTCTACTGGATAAGGAAC	MA_804816	1531	reverse	exon	1	Pavy et al. 2013
GQ0015-G06.1.731	TCTCTGACGCCAGAAGCCTTCAAGGTCTTGTTAAAATATTTTCAGTATTT[T/G]ATAGAATCTGGCATTTAGGCCATTTTTTGGGCTTTGTGCTTTGTAAACTC	MA_10432213	5405	forward	downstream	0.988	Pavy et al. 2013
GQ0015-O08.1.360	AGGCAGTGAAGACAGGAGCTTATGAGGCTTAATGGGCAAATAAAAAAAGG[A/C]ATTTTAACTTGCTAGTCGATGAATGTGGAGGTCAAGCTTCACTTCATTGT	MA_103013	11285	reverse	downstream	1	Pavy et al. 2013
GQ0024.B3.r-F23.1-587	ATCCACTCCTCACTCTWACAGGCCTTCCCCATCCAAAATCATTTTCATACACTTCAAATCTAGGCGAACTTCCAACTGTAACACAATTCATGCCTGCATC[A/G]CTGAATGCATAAAGCTTCGGATTCTTCTCCCAYTCTTCATTCTTCTGTTTGATAGCCTTGGCGYCATGAGAGTCGATCACCTGCTGCAGCATATTTGCTG	MA_371897	4101	forward	exon	1	Pavy et al. 2013
GQ0024.BR-B08.1-730	GTGGACAGGACCTTTTGGCTTTAAATCTAACGAGGTCCTTGCTGTCTGTCAATCCGTGATGAAGCAATACACTATGTTGGACGAGACTGCTGTTTAAAAC[T/C]AAGGCATTGCAAAATCAAGCTTGCATATCTCATGGACTGGCCTGAAAATTTGTGATGTTTAATAAACATGAAGATCCTTTTGTTGTATGCTTATGAAATA	MA_568538	1489	reverse	downstream	1	Pavy et al. 2013
GQ0025.B3.r-L22.10-282	CTTTTCGTGGCATTCTCGATCCCCGTGACTTCCAAGCAACAGCATCTAAGTTCGGAGACTCTCCTCTCGAATGGATGAAAGATGGGAACAATCAATCCGC[T/C]TCCGTCCATCAGGGTGCTCTCAAACAATTTCTCCACCTCTGGAACACTTCCAGGCTCCAAGAAGAGGCCCGCCAGGAATATGAGGGGGGGAAGACCGTGG	MA_10437145	4711	reverse	exon	0.996	Pavy et al. 2013
GQ0025.BR-K09.1-1045	TGGGCCTGGGCTTGGGCTTGGCCRCTGCCTTGGTTTTGGGCTTGGCCACTGCCTTGGTTTTCTTCTTCAGGCCGCTGAAACTGAAGCGGGCGTAGATGCG[A/C]GAGACATTTTTCTCGGCTTTCAATTGCTGGCCGCCCGCGAAGAATGAGGACGAGGCGGAGGCGAGAGAGGAAGCAGCAGTAGCAGAGGCCATGGTTATGC	MA_129206	8710	forward	exon	0.949	Pavy et al. 2013
GQ0025.BR-N02.3-469	TTTCTAKATGATGCGACATTAATCACTCTTGCAACCTGTAATTTCTGTTGTTTTCTAAAAAGCAATTTTCACACTTTATTTTTTCACCGCCAGCGAGTCT[T/C]CTAGAAACCAGACATGCCGACAGTGTCTGCTGCATCAGCAGATACCTTGTCAGAAAGATGCTTTTTCAGGCAGCAATCCTTTCTCACGGCAGCACTGAAT	MA_79460	9988	forward	downstream	0.976	Pavy et al. 2013
GQ0026.BR-L16.12-1213	TACTTTAATGCTGGGCAGGGCTGCCGACGCCAGACGCTCTGTTAGATGGTACTTTCTGTTGGTCTGTCATTGCAGCGTGACCTACTTTTTCGCGCGGCTA[A/T]TATAAGTATTTAGATTGTCAGATGTGCTGTTTCTATTGAGATCTGTGGGATGTCTTTTATAAATGCAGGGCAACGCTACTGTTTATATAATATGTCCGAT	MA_9185695	2204	reverse	no gene on contig	0.976	Pavy et al. 2013
GQ0026.BR-L16.9-257	CAACTAATTTCAATCTTTAATATATTTTCTCTAATTCAATCGACTCAAAAATAGAGTAGAGAATGGCGTTGGTTGGCTGAGCTCCACCCAACACAAGTGG[C/G]GCTTCAAGTTGACTCCTCGACTTTTTTGGCGGCTTGGGCCTCAGCCTGGGCCTGGGCCTTCTTGAAGAGCTTATGATCGGTGTGCTCTTTGAAGGTCTTC	MA_10435917	35649	forward	downstream	0.915	Pavy et al. 2013
GQ0026-I20.1.559	TCAACCCCGGCGCCCGCCCCCGCTNCACTTTTCGCACCATCTTCAAACCC[A/G]GCTCTTAATCCTACTCCTCAGACGGCCATTTCTCCATCTCCATCAGTTTC	MA_55418	4839	reverse	exon	0.996	Pavy et al. 2013
GQ0031.B3.r-N13.1-1306	AAGASAAGCATCGACATTGAAGTGGGTGAGTGCAAGGAAGGTGAGATCAGTGGATTGTAGACTTGAAGTAACTGGCCACAGTAGACCTTCCATCAGGCTT[T/G]TAGAGGGAAAGGCATTGTAATAGTAGAAAATGAACGCATTAAAGAATAATGGAATGCCARTCCTTGCAACCATATGTTGGGTACAATTTACATCACTTTG	MA_10431764	38969	reverse	downstream	1	Pavy et al. 2013
GQ0031.TB-K19.1-918	GYGCAGCCGCGTTGATGAAGGAATAGTAATCCCAGAAACCCACCGCGTGAGCCACCGGGGAATTCCTCTTGGAAAAGAGCTCTTCGAAATTATCCACTGT[A/G]AAAATCTGCGATATAGTCTGGTTGCAGCAATAAACCCCTTTGCATTCCCATCCCTTGTCGCAGATCTTCGTCTTTGCCAGTGAAACATTGAAAGACACTG	MA_10435764	3499	reverse	exon	1	Pavy et al. 2013
GQ0031.TB-O24.1-1900	TATYATAAAGTCCGAGATAATAGCACCTCCACACATTCTTCTTCTATGTTAAATCAAAGCAAAACAAGCGTTGTGACCTCCCTGCAGGACTCGAACGCGC[A/T]TCCAAATGGCTTAATACTCTCAATTACGTAAACACTCCGCTTCCTCTCCGCACTATCG	MA_57119	42	forward	no gene on contig	1	Pavy et al. 2013
GQ0031-M16.1.248	ACAGGCTGGAGGCTTATAAAGGGTTGAAGACACATGGAGTGATGGGGAGC[A/G]TCAAGGTACGATACATGTTGCAATCTATGACATTTGCATTTGTAATCAAT	MA_114738	10702	reverse	no gene on contig	0.949	Pavy et al. 2013
GQ0032-C03.1.474	GGAATTCTGGGAATTGGCTAATACCATTTTTTGTGGTGTTTCAACATAGA[A/C]AACTTTTATGGTGATTCTCAATTGCCACAAGCTCAATTTTATTAATCAGG	MA_10407	29655	forward	intron	0.965	Pavy et al. 2013
GQ0033.TB-D02.1-1514	CGATGGTTGCATCTTTACAAGGCAAAAATGAGCTGCAGGAAGGAAAGTCATTTTAAGAACAGTGAGCATTATCAGGAGTTCAGGATAGAAAAATTAGTCG[A/G]GCATTCATTCTATGTTTAACTGATGATTTTTTCCGCATTTAGGAGGACAGTAATTGCAAGCATACATTATGATAAATATTTTGAATCCTTCTCATTGGGC	MA_5496211	1572	reverse	no gene on contig	0.965	Pavy et al. 2013
GQ0033.TB-J14.1-719	TCTATGAAGGATARGTGGGTTTTAAGTTGAGTTAGATTCTGTGAAAACTTGGAAGTCTATGGATTTACTCTACTGCTAAAAGATCCTTTCCATAGGATTT[T/G]GTTTTACAGCTTGTTATGTAAAGTAAAACATCATATTAGGATTTATATAAATATATTTCAACCAGTATACATGGAGAAAATTC	MA_54476	572	reverse	UTR	0.965	Pavy et al. 2013
GQ0033.TB-O15.1-193	ATGAAGTTATAACAATTTTTGCTAAATTATCTTTGCATGGGCAAATTTTATCATGTTTTTCAAACTTTTTTCATTGTCCCCAAATTCAAACATAAACACA[A/G]GACTTCGACAATAATCCCTCACCATAATCGATGCTCAATAGTTCTACTCAACCATACAGTTTATTCAGTTCTTCAGCAAAGGTCTTCTTTATAACTTCTC	MA_10431833	8555	forward	intron	1	Pavy et al. 2013
GQ0033.TB-P15.1-1117	GGTGTCAGTGGTATTAAAAGGGCGGGGAAGTGGAGATCGTAATCCCGGTGGCAGAAGCAGCCGGTGAAAGCGAAAGTGAAGTGAAGGCATACAGAAGAGT[A/G]GAGGGCGAAGTAAGTGCGGGAGACGTATTTATTGTTCCTGCAGGCCGTCCAGCTGCTGAACTCTCGTATTCTAATGAAGGATTTGATGTCCTAACTTTCC	MA_286762	3343	forward	exon	0.976	Pavy et al. 2013
GQ0033-B24.1.778	GTCTCGTTCAAGGCCTAGGAGATGGGATCGCAGGTGTTATTCTGGACAAC[A/G]TTACCAGAGACTCCAATGCTCATGGTGGTCACGATAATCGTACTGATGAC	MA_940417	2183	reverse	exon	1	Pavy et al. 2013
GQ0034.TB-O12.2-1178	AGACCTTGAACTGATTAAGCTGAACAGTAAGAGATATGGGAGCATTAAAATCGGTCGAGGTCGGTCGAACAGAAGCACCAGAAGCGGCAAAGTTGGCTCC[T/G]TGTTCGAACCTTGACCCCACTGACTGCAAAAATGGACTTATAAATGGCAATCCCAACGCCTGTGCCAAGAAATCTACTGRAAGTCTTCCGTCGCTGTACC	MA_10426084	22854	forward	exon	1	Pavy et al. 2013
GQ0035.TB-D01.7-1187	TACGGACCATCCTTCTTATTCACAGAGTCGATGTATTTCACGTTCTCTTTGAATATATCGAATCGTTTGGCATGCTCATCCGAGTCCAAACTTCTGGTGG[A/C]GCGATGCTGAAGTGCCCATTTATCATAAAGACCTCGAAGGCTTTCCTCAGACTTGAGCTCTTCATCTGTAAATCCAGGGGAAGAATCCGAAGCGTTCGCT	MA_34759	9678	reverse	exon	1	Pavy et al. 2013
GQ0035.TB-D01.7-247	TAGCCAAATTTAACTACTAAATGAAGAAAGARTCTTCACATTATTACATCTTATAATATCGATCTTTTGTTATGACAATCATCACAATTCATCGCTAATG[T/C]GATCAACATCCAATTCTATATCAACATCTTGAGTTTTCTTGGTCGGATATGARGCTTGCATGGCAATACCACACTTTCCTTCTGCAGCTTCAATACCTCG	MA_34759	11618	reverse	exon	0.935	Pavy et al. 2013
GQ0035-H14.1.353	CCGATGGTCCAGACTAAACTATATGGAATGAGCTTGTTCATTGGAGAAAC[T/C]GAATGCCATTTCAAACTAAGTTGCTGTTATTATCAGCATCATCTTGTTTT	MA_10434449	14736	reverse	downstream	1	Pavy et al. 2013
GQ0035-O16.1.732	CGAAGAGCGTCCCGACCTCAATCTTGATTTGTGCATTTGACACTTGCAGT[A/G]AATCTCTCGTCCCAAATCACAGTTAAACTGAGAGGCCAAATTTGCCGAAA	MA_10432903	9856	forward	downstream	1	Pavy et al. 2013
GQ0036-M09.1.295	TATGTCAACAACGATTATGATGATGAACAGTTGCGAGAGGAGCCCCCACC[A/G]AGAGTTCTTATTGATAGAGTTCAAAGGAATATCCTGGCTGACAAACCAAG	MA_10428471	28269	reverse	exon	0.996	Pavy et al. 2013
GQ00410.B3-H16.1-902	TGTCTCGTAATGATACTTTTACGTCTGAACTNTTATATGCTTCAGCTCTATCCTCGTAAAGTTTAGTGAGCCTTGCTAAAGCCTGCGAATAACAGTCATC[A/G]GAAGCTTGGCCTAAAAGAGGTCGAGACTCTGTCCCTACTGCTACAACTCGTGCAGCCAATGCCTCCAGAGGTACATCCAACCAAACAGTAATTCCTTGGC	MA_10427362	20177	reverse	exon	1	Pavy et al. 2013
GQ00410.B3-J20.1-1338	GAAGCAGGTGGTTCTGCATTATGTCCCTAATGATCCCATAGTTGTCGAAGTACCCTCCTCGGCCTTCAGTTCCAAAATCCTCAGAGAAAATCAGTTGCAC[A/G]TTCCTTATATATTGCCTTGACCACAAGGGTTCAAAAACAAGATTGGAAAACCGAAGGACAGAAAGATTTTCAACGAGTTCCTTTCCCAAATAATGATCAA	MA_10430518	30876	reverse	exon	0.996	Pavy et al. 2013
GQ00410.B3-M23.4-2998	TGAACTCGAACATGAGGAGATGAACAGTCCGGAGGCTGAATGAGTGACTGGCCGAAGACAAAGCCCTCTGCAACTCTTTGTCATCGATGAATCCGCTCCC[A/G]TCCTGATCACACATCTGAAAAGACCTTATGATTTCTGGGTCAGTGCCCGGTGCAAATGCTGGCTGTGCAGGAGGGTACGCGTAAGGAGTTGCATGGGGCT	MA_17539	1887	reverse	exon	0.996	Pavy et al. 2013
GQ00410-L23.1.723	TTGCCTTTTCAACAGAGTGTACAAACTCAGTAATCCCTGCATACATACCA[A/C]TAGTAGAAAAGCGTAAGGATATGCCATTCACAGAACGTCATAAGTCCTGG	MA_393193	513	forward	exon	1	Pavy et al. 2013
GQ00410-P08.1.111	GACGGCCTCCTCGTTGTCTCCGACGGGAAAATACAAACCCTAGGCCACGC[T/C]CACGATCTGCTTCCCAGCCTGAGCCACGGCACCGAAGTCGTACATTACCA	MA_2784169	233	reverse	exon	0.834	Pavy et al. 2013
GQ00411-E12.1.881	TTTTGCAGGTTTCAAATGACCTGTTCTGTTTGGTCTTCAGTGGTAACTTA[T/G]GGGATTCAAACCCTGGAGACCTGGCTATCTCTTGTGCAGTCTTTAGGTTC	MA_64990	28576	forward	downstream	0.988	Pavy et al. 2013
GQ00411-E18.1.1481	ATGCTTGTGAGGTTATGGCCGCTTTTGAATTTATATGTATTTGTTTACTC[A/T]TTAACGCCCATTCAAACTCTGTTTTTTAACCTGGCCATATTTGAAAATGG	MA_10430239	2452	forward	downstream	0.935	Pavy et al. 2013
GQ00411-E18.1.641	TTCGGTCTCGGTTACGACAGCCTCTTCTGGAACACGCTCAACTATGGCGG[T/C]CGCACTGTTTTTCTCGAGGAAGATAAGGATTGGATCGCGCAGATCGCAAG	MA_10430239	1497	forward	exon	0.976	Pavy et al. 2013
GQ00412.B3-B04.1-293	GAACATCTGGATACCCTTACCACATAAATACGTCTTGCCATTTCTCCATATGGCCTTTAATAAACCAATCCTAAGTATTTGCAATAAAACAGAAATTTAA[C/G]CGGAAACCTAACGATAAAACAGGAAGTCATTCCATCTGCAGGAAACTGATCAGTATAAAATGTTGGYAACCAAAGAAGCAATTAAGACAGCGGCAAGAGA	MA_5630	25872	forward	upstream	1	Pavy et al. 2013
GQ00412-A24.1.253	CACTACCTGGAATGGGCTGTTCACGGTTTCCGTATCACCAACTGTGGTGT[A/G]AAGGATACTACTCAGATTCACACCCACATGTGTTACTCCAACTTCAACGA	MA_393802	5231	forward	intron	1	Pavy et al. 2013
GQ0041-H19.1.1034	AGCATTGCAACATGATCGGATATTCACCGTTGGAAGACCATTTTCTAAAT[T/C]GGGTGAGGAATATTCTAGGCAGTAACGGTAATTGGGTGTGAAAGTTTCTA	MA_10431443	1874	reverse	downstream	1	Pavy et al. 2013
GQ0042-C17.1.437	GTAGATGGCAGTGCAGACAGCCCAAATTATTCCGATGCCGAAGATCAGTC[A/C]TGGCATTCGCAATATACTTCAAATGGAGGAACTTATGATGATGAATATGA	MA_55619	8483	forward	exon	0.976	Pavy et al. 2013
GQ0043.B3.r-H05.1-1672	GATGAAATGATTTTGTCCAGTTCTTGTAGCCATTGTTGGTAATGCTTTATAAAACTGAATATCAGAGTCGGGATTACTGTGGCTCTTGATCAGTTTGTTT[T/C]TCCACTTAAAGCTTGCCGTTATGAGCATTGGAATTTCTAGTGGGTTGAGAGTGGCTTAGTGGCCACACCCCAACAATGTGACCTTTCCGTGCTTCTGCAA	MA_10429761	16362	reverse	downstream	1	Pavy et al. 2013
GQ0043.BR-K04.1-531	TGAGTCAAGCAATGGAGGAGGACAGGACTGGACTGCGAACGAAGAAAYAAAATTCTATAAATAAATGGAATAGTGTTATAATTATGACAGTTTGATAGCA[C/G]TACAGGTTTAGATTGATGAATATGAATATAGAGATATCTGCCCATGGCTCCTTCATGTCCAGAGTTCCATCCACTTGTTGTCATTAATCCAACTTAACAG	MA_707397	3343	forward	downstream	0.965	Pavy et al. 2013
GQ0043.TB-F05.4-1169	TTTCAGGCTGAAGGCCATCAAGCTCCGACCATGGATTGCTTTTCAACTTCCCCACACAAAAGTTTGCAAATTTCTCCTGGATATCCACTATGGAACTGAG[A/C]GGAACAACCCATTCCTCCAAAATTTTCTTGCTTCGAGAGCGTCGGCGCAAGAACTGATAGTCATTAAGAGCTCCATAAGCTGGGCTACGTGCATCCCCCC	MA_81112	34787	reverse	exon	1	Pavy et al. 2013
GQ0043-A12.1.421	ATGTTCAAGATTGATGCTGCTGATTACATGATGTCCATCTGTGGGAGTGC[T/C]GCATTAAGGGAGCTCTCTTCACCGGGGAAGAGTGGAAGCGTGTTCTACCT	MA_10437127	12965	reverse	exon	1	Pavy et al. 2013
GQ0044.B3.r-B21.1-272	GACCGCTGCCAAGGAAACTGACCATATATCACACTGTTTGGATATCAACTTATGAATTACATAAAAAGAGATACATTGAATGATATAAATCAAATGATAT[T/C]GTTCTATATTCTCTAGCAAGGAGGAAGGTCAGGTGGAGGAGGAGGGAGTGATTGGGAGGGTCCTTTGCCATTTTTCACGACCCAAGCCATCTTTAGTCCC	MA_118833	3761	forward	downstream	0.949	Pavy et al. 2013
GQ0044.BR-G16.7-206	ATTGAGTAATTCCAAAAGATCAGCTCATAGACAGCCCTACAGTTCAACACATGCAGGCATTACATAAACACTGGAGTACAAATACTCTCACCGTTTCTTA[A/G]CTTCCGTCCGGGAGAGATAAATTTTAGGATCTCTCACRCAGAAGAACTCAGTCACTAATAACAGATCTACTTATCTATAACCATAGCCATATATGTCAGA	MA_495231	111	reverse	no gene on contig	0.988	Pavy et al. 2013
GQ0044-F23.1.457	TGTACATATTTGAGCCCTTTTTGCATTACGCAGAGTCTGAATCACGTTGT[A/C]TCTGTGTCTGATCAGACATTCAATATTCCCATTATGGATTTCTGTGACCA	MA_301181	5289	reverse	downstream	1	Pavy et al. 2013
GQ0044-F23.1.82	ATGGACAGACAGCGGTTACTCGTTGTTTCTCTGCTGGGCATTCTGGTTAT[T/C]GCCTGTCAACTAAATCCTCACCATGCCAGGAAACTGGGACCTTTCAGGCA	MA_301181	6159	reverse	exon	0.996	Pavy et al. 2013
GQ0044-I24.1.145	CTACAAATCTTGGCAATACAGGGATCGAACCCGCGACCTTCGTCTTCCAC[A/C]GGGCACGAGATGCCCAACGTCAACCGAACGGAATTGTCTCCGAGCGCCAT	MA_484445	1760	reverse	exon	0.949	Pavy et al. 2013
GQ0044-K16.2.2214	AGTAGCAAGTTAACATCATGTGATGACATCCGCTATAGGGATGTATCTTC[T/G]ATTCTCAAAGCAGCTGCCTAGAAGAGCACCTATAGGTTTTCACGACTGTT	MA_10426218	15337	forward	exon	1	Pavy et al. 2013
GQ0044-P08.1.204	CTGAGCAAATCCGGTTTTGCCTACCCCAAAGCTATGAGAAATAGTACGGC[A/G]CCTTCTGATCGGATCAGCCGTCCAGTATGGAAGACCCCAGCTCCATATAT	MA_3478344	53	reverse	no gene on contig	0.996	Pavy et al. 2013
GQ0045-F21.2.1774	NNNNNNNNNNNNNNNNNNNNNNNNTTGATGAAGATTCTTACAGAACGTGG[T/G]TACACCTTCACCCCCACCGCAGAGCGCGAGATTGTCCGAGATATGAAGGA	MA_135063	12314	reverse	exon	0.877	Pavy et al. 2013
GQ0046.B3-E02.1-564	CGTCCTCGAACAGCTGTTGATCAATTTGCAAGATACCTCTGCGGGCCGCAATCTGCTTGAAGAAACTGTCATCGAAAACAGCGGGGGTTCCCTGGTCCAG[A/G]TTTATCGGGGGATCTGCAGAGCTTCCGGAGGCAGGATCTGGGCATGTGGTCTTCAACTTGGTTACAAGGGCCGGATCCATGGTTGGGTCTGCCTTGCCAG	MA_10426168	12959	reverse	exon	0.949	Pavy et al. 2013
GQ0046.B3-E02.1-777	TGTACAGCCTGTCGTTAAAGAAACTGCAATGGGTAATGCCTACGGTGTGTGCACCTAATAGGGTAACCAGATCTAAAACAGAGAGACCCTTGGAAGCAAA[A/C]GCTGAAGTGGACTGTGTGGCGCTATCGTTGGGATCAGGAAGTTTATTTGCATCATCCANATTGGACTGTGTACCATCTCTTCTTCCAGTTGGAACATCAT	MA_10426168	12626	reverse	exon	1	Pavy et al. 2013
GQ0046.B3-L09.1-180	GGAGATCGGGAAGACAAATGCTGATCCCAAAGGCAGGAAGGCGTTTATTTTCTCGACTCAAGCGGTTTCTGCATCACCGGACCGTTGAACCCATCAAAGA[T/C]CTTCTCCTCGGCGGATACCAAAAGCTCCCCAAGGCTTCTTCCTTCCTTGGTTTGGCATGCAGGGAGCCCAAGATTCRTGAGAGCTTCCTCACCCACCAAA	MA_10667	4499	forward	exon	0.949	Pavy et al. 2013
GQ0046.B3-L16.1-538	GACGTAATGTTCACGGCTGCGTGGCTTCAAGATCTGCTGGCTGTGGGTTACCTTCAGCCAAGACTGATGACGTTRGAGCTGGACAGGCAAAGTTCAGTTC[A/G]CATTCATGGGGATCATAAAGAATTTGTGCCTCTGAAGCTTCCTTCGGTCCATCTAGGAGTAGAGGAAGCCCATRCCATGAATTTTGAGATTGGAAACCTT	MA_106494	12521	reverse	no gene on contig	1	Pavy et al. 2013
GQ0046-F04.1.449	AACCCAAAGGGCTTGGGGGCCTTGAAGAGCTGGAGACTGGAAAGACAACA[T/C]CGAAAGCATCACTGCCAGGGGCAACTNCACCCGGTGTAACTCTGGCCACA	MA_20544	22784	reverse	exon	0.915	Pavy et al. 2013
GQ0046-N15.1.104	AAATTGAAGAATTAAAAGAAGAAGAATGGAATCAAATGGAGAGAATGTCT[A/G]CCTTGGAGTTTCTTTTTCATCGTTTGGAAATTGTATCAGATCAGGTTAAG	MA_10428445	4299	reverse	exon	0.965	Pavy et al. 2013
GQ0047.B3-N19.1-806	CTCTACATTCGCCCTTCTGCCAACATTCTGTCTCAGAAAgAGGTGATACAGATATGGGAGAAATACACGGGAAAAGCTTTGGAAAAAACATACCTGTcCA[C/G]TGACAACTTCTTGAATCTTATGAAAGGGcAGAGTTTGGCAGAGCAGATTGGTATGACACATTTTTACCACATATTCTACGAGGGTTGCATGTACAATTTT	MA_43637	1964	reverse	exon	1	Pavy et al. 2013
GQ0047-F08.1.1038	ATTGGTATGGTCAAGCAACGAGCAAGCAAAAGACTCAGGAAGTCAATTAG[T/C]CAACATCATGAACATTTAGCAATCACGAGATCTGAAGCTGGTCTCCTCAC	MA_10426866	8577	forward	downstream	1	Pavy et al. 2013
GQ0047-L02.1.408	AAAACTCTAGTGAAAGACGAGATGGGATTGTCCTACGGGTCCTATGTATT[A/G]CAACACCATCAGAAAGCTTTGATGGGGGCATGGCCTCTGCTGCATTCAGC	MA_15892	41590	reverse	exon	1	Pavy et al. 2013
GQ0047-L09.1.613	CTGGGGGCTTCTCTATCCTAATGCTTCTCACGTTTATCCCCTGAGTTTTT[T/G]ATCTCTGCAGTTATAAGTTCTCATAGGCGCTGATTTCCAGTTCCCATTCA	MA_98310	8287	forward	exon	1	Pavy et al. 2013
GQ0048-I24.1.404	GTGCTGCTCGTTTTTCTTACGGGTATACAGTTATGTTGGCTGATACAGTT[T/C]TGTTAGCTGCTGGCCCAGTAGGCGTGGCATTCATGGTTGTTGGAGTTTAT	MA_10436595	18677	reverse	exon	1	Pavy et al. 2013
GQ0049.B3-D09.1-41	AACAAAACAACCAGATCCTAAAATTTTCAGAAAGCTGGCC[A/C]TACTGCACAGGGCGAACACCAGTATTGCACTCACACTGGAGAGCAGTTAAAATCGGTTGCCGGACTCTAACCCAAGTTTTTAAGAATTTCCGATCATTTC	MA_10433355	5045	forward	UTR	0.878	Pavy et al. 2013
GQ0049.B3-M19.10-93	TTTTTTGAAAAAGCCTGAACCTGCGTCTGTCTCTTTTTATTTATTATTGAAAAACACACAACAAATACAAATATATAGGCGAACGGGAATGG[A/C]TGCGTTTATTGTATGGATTGGATAATGGAGGACCGCTTACTACACACATCTACTCATTAGGTAACAGTAATCTACAGCAACAGCAGGCCCTAATGCCGAA	MA_10433227	10432	reverse	downstream	1	Pavy et al. 2013
GQ0049-H12.1.537	GCAAATTTGTTGTCACTGAGCGTAACAACTACGTTCTATATGCTGTGTGC[T/C]TTTCTGGGTTATGCAGCTTTTGGGGANAATGCACCTGGAAACCTATTGAC	MA_20506	84532	forward	exon	1	Pavy et al. 2013
GQ0049-P21.1.78	TACTACATGGCTCCTGAGGTACTTAAGCGAAATTATGGACCAGAGGTGGA[T/C]GTATTGAGTGCCGGGGTCATTCTTTATATTTTATTGTGCGGAGTGCCACC	MA_9458	23486	forward	exon	1	Pavy et al. 2013
GQ00610-N08.1.224	TCTTAGACATGGCTGAAGAGCAAGCTCCATCAGAGAATTCTTCAGCTCCT[A/G]TTGTCACTAAGGATGTCCTGGAAGAAAATACTGCCTCTGACCAGCCTGCG	MA_619553	2005	reverse	exon	1	Pavy et al. 2013
GQ00612.B3-B11.1-700	TGTCCATCCTTTCTGCCACCAACTCTCTGGCATATCATCATCATCAGTTCTTGAATGATAATGACTSGACTTCCCGTTGCCCCTGATCGGCCATGAACGA[T/C]CCTGACTGTGACCCTGATCCTGACCCTCTGAAATTATGGAATCATCCTCCTCTGAGCCTAAACAAGAAGAACGGCAKAGATTTATAGATCTCTGCCTCAC	MA_8524117	6777	forward	exon	0.976	Pavy et al. 2013
GQ00612.B3-E19.1-500	GCAAGATAAGTAACATGTAAAGGCGAACATATTATACACAACAAAGCAAAAAAACTAACGCCCGGTCGCGCGTTCGAATCTTCTCACAGCGACCGAACCC[T/C]AGCGTTTATACCGAGCGGCGACGGCAGCGTGGCCTTCGAATACCGGAAAAACACGTMCTCCATCGGCAGAAACGCAATTCCGTCCTTGGGATTCACGCCC	MA_371064	7947	forward	exon	0.834	Pavy et al. 2013
GQ00612-H02.1.230	ATTGGGACTTTTCAGCATCTGGGCGAGTACCCATCAGCCAACAGTGCGTA[T/G]AAGTTGAGATATATGTAGTGCAATGACGTTTATCTGTGTGTGTATAAGCG	MA_10427449	7023	reverse	no gene on contig	0.965	Pavy et al. 2013
GQ0061-J01.2.1073	GATATAATCAGGTTAAGTAACGCAGGGCCGGCTAATCCAGATTGTTTGGA[T/G]TTTTTGGATTGTAAAATTGTGTGGTTNTGTAAACGCATAATAATTTAAAT	MA_10432099	8850	reverse	downstream	1	Pavy et al. 2013
GQ0062-A21.1.168	GACATAACATTGCTTAGGGCAGCATTTGAGAAACCTCCAGTTATTATTCC[T/C]GAAGCACCCATGGATCATGTTATTCCAAAGAATGAGAATGGAAATAATGA	MA_68129	13698	reverse	exon	1	Pavy et al. 2013
GQ0063-E01.1.279	CTAAAGATGGAGTGGATTTCTTGCCTAAAGATGCGTACGATCGGGCTTTG[T/G]CTCGGTTTTGGGCCGATTTCATTGATAAAAAGGTTCTTTCCATCATTGGT	MA_944351	3162	forward	exon	1	Pavy et al. 2013
GQ0064-H22.1.955	TTTTTGGACAAAAGTAATCAGAGAACAAGGTTGAATCCAGCAAATAATGA[T/C]GTGCAGATAGATATACACGGTGAAGAAGAACCGATTCCATATTTAACTTC	MA_78237	12912	reverse	exon	0.988	Pavy et al. 2013
GQ0064-I02.2.812	AGCTTTATTGGTATACATAATAATTGCTGTTAATTATTTTTCTGTCATGT[T/C]TACTCGTCCGTCCCTACCGTCTGTACATCCCATCTATGCACCAGATTACT	MA_24218	8988	reverse	downstream	0.976	Pavy et al. 2013
GQ0064-N01.1.717	GGGAGCATTGATTTCATTCGGAGGCGCAGTTGCTGCTGCAGAGCGTACTG[T/C]TATACTCTTATGCTCTGAGTAATATTAGATGACATATTGTTTCTCTTCTT	MA_296882	5525	forward	downstream	0.877	Pavy et al. 2013
GQ0065-A20.1.52	TTTGGATTGTTGAACTCTGTGTGCGTTGATCACAGATCAATGGAGGAGCC[C/G]AAGCCCATTCCTGTGTCGTATTGTTCATTCGGCGAATCCGACACGACCTA	MA_41964	1052	reverse	exon	0.996	Pavy et al. 2013
GQ0065-G01.1.1030	TCGAATCTTGTGGCCCATGTTCTGTCGGACGTTGGGACTCCCAGGAGACC[T/C]GGCGTGGACATGGAAGTCTATCTGTTTGGTCTGTTTAATGAAGATCTAAA	MA_10426734	6630	reverse	exon	1	Pavy et al. 2013
GQ0065-O06.1.818	CAGATGGTACAAAATGGAGACAAAGGAAGAAGTTGTTGAAGCAGTTACCA[A/C]CATCATCTGGATTGCATCGGCTCACCATGCAGCTGTTAATTTCCGGCAAT	MA_3501	26458	reverse	exon	0.996	Pavy et al. 2013
GQ0066-E01.1.227	CGTGGCTGAGAATTCTGGCCAGGCTCCAAATGGCGGTTTGTGTGGCTATG[T/C]TATTTGCATCTTCTGCTGCTTCTGCTGGACAGTCGAGGAAACTTGCTGCT	MA_197097	4388	reverse	exon	0.996	Pavy et al. 2013
GQ0066-G22.1.878	GATGCGAATGCAAGTTGTCTAGGCATCAAAACCGTTTTGGCTGTCCGTGC[T/G]TGTGCAGATCTGGGTAACGTGGAAGACTAAAGCGTTGTAGCAATATAGCA	MA_92715	4786	reverse	intron	1	Pavy et al. 2013
GQ0066-M02.1.288	TCAGCACTCATCCCACCTTCTTTCTTATTGCCATCCTTAACTTCTGCAGT[A/C]CCTTGAGAAAGACCACGAAAATTTGCCGGCATCTTTGTAGCTGCTCTAAC	MA_10428032	4625	reverse	exon	1	Pavy et al. 2013
GQ0067-B12.1.1231	GTCAATCTAAACACATAAAAGGCATGTGTTTTTTGTGTTTGAGAGGATAT[T/C]ATCATGCTATTTTTTTGATGTTATATATGCACTGGTTCTTTTGTTAACTT	MA_38141	5077	reverse	downstream	0.899	Pavy et al. 2013
GQ0067-B12.1.582	TCTTCTGTAGAAGTGAGGGCCAAACAGATAAAAGTTACAGGCTCTCGCGG[T/C]ACTCTCACCAGAAATTTCAAGCATCTGAATCTCGATTTTCAGCTCATGGA	MA_38141	9510	reverse	exon	1	Pavy et al. 2013
GQ0068.B3-I05.3-458	GTCTACCGTTCCGAAGGATGACCTACTCCCTAAGACGCCAAGGGATGGACCAGCCGAAAAAACTAATGGAGCCTCTCAATCTGAGACTGCAGCTGATCCT[A/G]CCATGGCCCCTGCTCCCAAGGCACAGGTGGTGGGTTGGCCACCCATTAGATCGTTCAGGAAGAACAGTTTGGCTGCCAATTCAAAGCCTACCGACGATGG	MA_53529	6325	reverse	exon	0.996	Pavy et al. 2013
GQ0068-I14.1.921	CGAATGAATACAAAGCCGTCTCATGGTCCAATTCATTTTCGAGCTCCATC[A/G]AGAATTCTCTGGAGGACAATTAGAGGAATGATTCCACACAAAACCAAGCG	MA_186340	14582	reverse	exon	1	Pavy et al. 2013
GQ0068-K02.1.644	TCCAAAAAGGATAATCTTTACAAGGATGCTATGGAGACTAGTTCTCAATC[T/C]GGTGATCGTGAGCTTGCAGAAGAATTGCTTGTCTATTTTGTGGACCAGGG	MA_47260	3906	reverse	exon	0.996	Pavy et al. 2013
GQ0069-A11.1.113	TAACTGTAAGTTATTCTAAAATTAGGGTAGTTGGGCTGTGATCTAGCAGT[A/T]GGCCTGTGGGAATCTATCAGATTGGAGTTCCAAAAAAGTTGGCTGGTTCT	MA_44340	3037	reverse	upstream	0.868	Pavy et al. 2013
GQ0069-F04.1.83	AATGCTAAAGAGAAGCCACTCGCCCAATCTCCGTCTGTTGATTTCCATGA[T/C]GTTTGCGACATGGAGAAAAAGGAATGTCTGAATAATTGCACGATCCTGTA	MA_131805	2398	forward	exon	1	Pavy et al. 2013
GQ0072.TB.1-E18.2-1752	AGAGGTGGCTGCAGCCCCTCGTTGATGACTTCGGTTGGATGCAGAGGGCCTGCAAATCTCTGGACATGAAGGTCGTTGAGGAGGGAATATGCCAAACAAT[T/C]CTCACTCTGCCTCTTAAAAACCAGGAGGCCATCTTGATCAATTGGTTGAATCACTTCTTAAACAATGCTCATGACTGTCCCAATCTACAGAAAGCGTTCG	MA_17820	46745	forward	exon	1	Pavy et al. 2013
GQ0074-I15.2.1127	CGGCCATGGCCGCTGCAGTGTCTGAGTGGACAACAAATGCAGAAAGCTCT[A/G]CAGGTATAATCCAGAGTTAACAAACACCAATTCGGAAATCTGTAATCTAC	MA_9383195	822	reverse	exon	0.965	Pavy et al. 2013
GQ0074-M01.1.781	AAGTCTGAAGCACTGCTTGGCAGAAGCACGACAGCTGGTTAATCTTTTAT[T/C]GAGCAACCAGCCAGAGAACTTCATGAACCCTGTTATAAGGGAGAAACACT	MA_61434	21508	forward	exon	1	Pavy et al. 2013
GQ0081-G13.1.1090	GCCTAAAAACTTCCCCAAGGGCAAGAAGATGCAGTAAACTATTCTGTTCA[T/C]TAAAGTTGGGGTAAAGTCTATTGTTGTGAGATAAACTTGTCCTGTTCATT	MA_371384	4877	reverse	no gene on contig	1	Pavy et al. 2013
GQ0082-B18.1.331	TGCAGGCTGCTGGCAGAGAGTTTTTCGGTCTCGCTCAAGAGGAAAAGGAG[C/G]TGTACGCCAATCTTGAAAGCGTTACAGATGACCGTTTTGAGGGTTATGGC	MA_15630	10046	forward	exon	0.9	Pavy et al. 2013
GQ0082-B18.1.567	TATGGAAGAGAAGTCTTGGGAGTGGTAGATAAGCTGCTGTCGGCCTTTTC[A/C]ATAAATCTTGGGTTAGAAGAATCCACAGTGAGAAACGCTCTGGGAGGTGA	MA_15630	10373	forward	exon	1	Pavy et al. 2013
GQ0082-C07.1.844	CAGGGAACCCCCGCTGTTTTCGATGACAGTTTCTTCAAGCAGATTGCGGC[T/C]CGCAGAGGTATCTTGCAAATTGATCAACAGCTGTTCGAGGACGCAACCAC	MA_10426168	13016	forward	exon	0.976	Pavy et al. 2013
GQ01301-D23.1.1065	GACCATGGCGGCGAGCATCCAACGTTAGAGTTGTCCGTATACAGACCCGA[A/G]AAACGCGTCTGAGAAATCTGGAAGCCGTGGAATTTCTGGAGAAAAAAGTC	MA_356609	2209	forward	exon	1	Pavy et al. 2013
GQ01301-G24.1.697	TGAGCTTCCTTTCAGAGGGGAAGGAGGAAAACAAATTAGCCAAGACTGTG[T/G]TGGAGAACGAGAACGTAGCTGCCATGATCAAGAAATGGTACTTGGGCGGA	MA_502949	2910	forward	exon	1	Pavy et al. 2013
GQ01301-J12.2.408	ATTTGATGGAACTATCTCTATGACCCTGCAAGACGTCATGCCATCTTTTT[T/C]CCGTTTTCTTCAATCGATAGGGACTTTGATGAAAAAATTTCATAAGATAG	MA_10428915	286	forward	upstream	1	Pavy et al. 2013
GQ01301-O19.1.1001	TTCATTTTAAGAGAGAGACATGTAACTCTGCATGTAGAATGGTTTCACTG[T/C]TGTACTTATTTTGAAGACCATTGCATTAGAAGAGGTCACAATGCATTTGT	MA_22184	7765	reverse	no gene on contig	0.965	Pavy et al. 2013
GQ01306-E04.1.305	CTTGTTTCTACAGAACGCAACTACATGCGAAATGTAATTGCAATAGACTC[A/G]TCTTGGCTACCTGAAATGGCTCCTCATTTTTTCCAATCTCGTAAAATTGG	MA_12040	34931	reverse	no gene on contig	1	Pavy et al. 2013
GQ01309-G23.1.471	GAGGATTATCAGCGCAAGGGTTTGTCTTTATCTGCCGGCAAGCCCGGGGA[T/G]TCTGCGGGCGCCTTCTGAATGAAATGCTAAAAACCCTGGAAAATCCCTAA	MA_306616	1751	reverse	downstream	1	Pavy et al. 2013
GQ01310-M10.1.655	TCATGTTTGATAGACATATATTGTGAATTAGCAGAGTGACGTCGCAGAGA[A/G]TTGGTCTGTAGATAGATGGGCGTTAACTGTACTGATGTTTCGTTTCGTTT	MA_8160265	231	forward	no gene on contig	1	Pavy et al. 2013
GQ01312-B05.2.453	CGTGAAGATATTCCGGTAATAATGGACGATTCTGCTGTAGCCGGAAAAAA[A/C]AATGTCAAAAAGTACGAAACAAAGCAGGGCGTGGCCTTCATGGACACCCT	MA_913693	1377	forward	exon	1	Pavy et al. 2013
GQ01313-H10.1.519	TGTATATTATAGTAATAGGTAGTAGATGATATTGATTATTTGAATTTTCT[A/G]ACTTCTAAATGTAGGTGATTGTTAACTGATTGTAACCAAACTTAAACTGT	MA_210947	3169	forward	downstream	0.858	Pavy et al. 2013
GQ01313-K05.3.371	ATTAGTTTACAGGATCTATGTATAATAAAAGCCATTTTTAAACAATCCTA[T/C]GCAAACAAGTTAACAATCAAGAAGGTGATTCAAAAGCTTGGCTTCTTCCC	MA_9139232	3057	reverse	downstream	1	Pavy et al. 2013
GQ0131-I01.1.141	CCAGGTGATGTTGTTGCTTGGCCGTCAAACCTTGGTTGGATGATGGGCCC[A/T]TGGCTTGTTTATGCTTCTCTTATAAATGGAGCTTCCATGGCTCTTTACAA	MA_8883715	889	forward	no gene on contig	0.988	Pavy et al. 2013
GQ0131-M22.2.596	AATGGAGTTGGATTGAGAGAACAGAGAAATGAGCTCTGGTTCGATCCCAC[T/G]GAGGACTTTCATACATACTCCTTTCTCTGGAACAACCATCAGATTATATT	MA_20533	30591	forward	intron	1	Pavy et al. 2013
GQ0131-O08.2.204	GTCGAAAATCGAGAACGAGGAGTCGGTGGCGAGGTGCAAGGAGCGGAAAG[A/C]TTTCATGAAAGAGGCGGTAGGGACACGTAATGCCTTCGCCGCCGCTCATT	unknown	unknown	unknown		0.834	Pavy et al. 2013
GQ0133.B3-L09.3-137	TGAGCGAGGGCGGGCCGGTACAGGCTCGGGATATGAATATCCAAGCAGTGAAGGACGAAGGGGTGCTCCAGGCTTCGGCCCTAAGAATGGCCTTTTCCAT[A/G]GTGAGCCCCTTTCTCCTAAAATGCGCCCTTCGTCTGAAAATCACAGACATCATCTGGAGAGCSGGCCCCGATGTTCCTCTATCCGTCCACCAGATCGCCG	MA_10045836	2304	forward	no gene on contig	0.996	Pavy et al. 2013
GQ0133-J15.1.435	ATCTCCAAGTTTAAGGATGTAGGGCTCACACAAAAAGATTTGGTGGCACT[T/C]TCAGGTGCCCATACAATAGGAAAGGCACGCTGTGCAACATTCAGCGCCAG	MA_10430775	29048	reverse	exon	1	Pavy et al. 2013
GQ0134-H08.1.299	CCGTAGAGATTACAATGATGATATTGATAACATGGAAGAGGTCTTGCGGC[A/G]ATTTGATATGAACATGAAATATGGACCATGTATTGGAGTTCCTAGGCTGG	MA_8735	2654	forward	exon	1	Pavy et al. 2013
GQ0134-K05.1.422	TGTCTGTGCTGTTGTTGGTTGATAGAGATGTGCTGTGGAGGATGCTGTCC[A/G]CCTTTTGGCGGCGGACCACCGCCTCCCTACTATTGATCCTGATCTTCCAA	MA_46655	6365	forward	upstream	0.976	Pavy et al. 2013
GQ0134-M10.1.144	TTTACGGCCTCAAACGTCTGCCAAATTCTTCCACATAGTGATCCTGTCTA[T/C]GATTGCTGCAAACATGTCCATGTCCTCCTCGGCGACTGCTCATGTTATTC	MA_6106283	3041	forward	no gene on contig	1	Pavy et al. 2013
GQ0134-N20.1.897	ACTGGCAGTGGATTCATTATGAGGNCGTTCTGGATGGGGAAGTGGTGCCC[C/G]TGAAGGTTACCCGGGAATTGGTTGGCAGGATTCTGGAGGAAGAGATGGCG	MA_120902	1515	reverse	exon	0.915	Pavy et al. 2013
GQ0162-J20.1.430	GACACGTGTGACAGGTTGCTGGAGNCCTAGGAGGGGCAACGTCTTGCTCA[T/G]TTGATGGTTATTGAGCCCTAAAAGGGCCAACGTCTCCCTTTAGGGGCTTG	MA_7745076	277	forward	no gene on contig	0.976	Pavy et al. 2013
GQ0163-O15.2.728	GGTATTGATATTGTCACAATAAATCCAGCAATGGTGATTGGTACTCTTCT[A/C]CAGCCTAGTCTGAATACAAGCTGTGCTGCGATTCTACAATTAATGAATGG	MA_826063	1350	reverse	no gene on contig	1	Pavy et al. 2013
GQ0164-G21.1.386	CTCGGTATCTGCTTCGGCCACCAGGTTTTGTGTCGAGCTTTGGGAGGAAA[T/G]ATTGGAAGAGCTTCAGTTGGATGGGATATTGGATTGAGGAAAATTACAGT	MA_486232	5456	reverse	upstream	0.988	Pavy et al. 2013
GQ0165-E09.1.610	AACTAGAAACTGAGAGAACAGTCCGCCGTGTTCTATCTTGCAATTTTTCC[A/G]AGACAATTATAGTGGAACATGTAACATGCCATTTCTTGAAAGGCCAGGTC	MA_10435646	4612	reverse	intron	1	Pavy et al. 2013
GQ0165-L23.1.373	GGAAACTCCACTGAGCTCGTTCAATCAGCCTAGGTTTTTCCAGGCGATAT[A/G]GGTCAGTCAATAAAATTGTTATTTTTTCAGATCCAGTAGAACTCCTGGGG	MA_484639	7107	reverse	downstream	0.996	Pavy et al. 2013
GQ0165-L23.1.53	CTACCAGTGTGAAGAAATACAAACTGCATGACGATGGTAAGTTCAAAGTG[T/G]ACCTGTACTCATCCTGCAGTTTCACCGCGGACACCAGCAAGGACTCTTTT	MA_484639	7427	reverse	exon	1	Pavy et al. 2013
GQ0166-H20.1.1122	ATTTCTCCAGATGTTTTCTTGGAAGGAAGCAGCTTCATGATGTGGTGGGA[A/T]GAATGGAAAGAATATAAGAAAAATCAGGTTAGGTGTTGTTGCAGCTTCAT	MA_141486	7826	forward	downstream	1	Pavy et al. 2013
GQ0167-B14.2.1777	CGTTTTTATGGTTCACTGAGGGACGGAATTTGTTTGTCAAATTTCGGGGG[A/G]TAAGTTTAGTAAACCTTAAATTTGAANGGTAGATTTATAGAGAATTCCAA	MA_10260994	1285	reverse	downstream	1	Pavy et al. 2013
GQ0167-C04.2.880	ACACTTAAGTTCAAGCCTGAGAAGGGTGTAAAGCTTTTGGGATTTACAGA[T/C]GCATCAAGCATTCCAAGGCACTCCTATATGAAAGATACAAGTATTTTAAT	MA_10435542	4384	forward	exon	1	Pavy et al. 2013
GQ0167-L13.2.1780	TATGTGCAGTGAAGTGCTTATGCTAGATGATCATGGTCCATATCATGAAT[A/C]TGGTGTAATTCCAAGCACAAATGTATAAATATATATGTTAATGATTTTAA	MA_10432676	7790	reverse	downstream	0.988	Pavy et al. 2013
GQ0167-M11.1.152	GAGTTTTTGCAGCTTCCATTGCTCTATTTTCATGGCGAACCAGAAAGGAG[A/G]AGCCAAAGTCGAGTTCTGCGGCTGCTGCGGTAACTTCATATTCTTTTTCT	MA_5471	2297	reverse	exon	1	Pavy et al. 2013
GQ0168-B15.1.1522	ATCTTTATGGAACATAAGAAATATAATTACGAAGTCCTTGAATGCAAATC[A/G]GGAATATTGATCTCAGAGCATTCTTTTTCCCCAGTAATCTCACGATTGGG	MA_10435752	10168	reverse	downstream	1	Pavy et al. 2013
GQ0168-L11.2.1112	TATGGTATGCACAAATTGAAAAGCCCTAGGCTCTGGCTTAGCCCTCCTAG[T/C]TCTTGGCTATGCAATAACAACACCACNCCCCGTCCCATTGGCCCTTCCCC	MA_491379	7166	reverse	downstream	0.896	Pavy et al. 2013
GQ0168-L11.2.1217	AGTTGTACATGCCTATTTTCTTGGAGTTTTTGGAATGTATTTGACAAAAA[A/T]TCGAGTTTGGTGTTTTAGCTAAGGTTTTATATCTATCAGTAAAATATCAG	MA_491379	7061	reverse	downstream	0.813	Pavy et al. 2013
GQ0168-L19.1.692	AGAAAACTTGATATGAGGGAGTGTTCTCATGTCAGGCAAATTCCTTCGTC[A/G]GCTGGTGACTTGAAGCCTCGGATTCAGCGTGTCATCTGTTGTGAGCAGAT	MA_522798	3652	forward	exon	1	Pavy et al. 2013
GQ0168-M01.1.662	GGGGTCGCGCATTCCGTCGTTAGGGCTTCTCGCTACGGGGTTAATGACAA[A/G]TACCTTGAGGAATACGAAGACGAGGTTTTGATCATGTGCCAAGTGGAGTC	MA_10879	43224	reverse	upstream	1	Pavy et al. 2013
GQ0168-M08.1.346	TCGTCAAGCCATCATAAAAGGAAGTCTCAGATAGTGTCAATGAATAGTTC[T/C]GAGTCTATGGCACTGCCACAACTGTGTGTTAGGATTAACACCTTACATCA	MA_715866	3841	forward	exon	1	Pavy et al. 2013
GQ0171-B17.1.453	GATTTCAAAGACAGTAGGGACAGTTATGTTTGTGAAGTTTTCAAAGACAG[T/C]CGGGACAGTTATGTGAGTATTTTAACAGTTAACTTTTGGAATAATTTATT	MA_10208579	2549	reverse	upstream	0.965	Pavy et al. 2013
GQ0171-B17.1.867	CAGGCAGCAAGGGATTCCGGCCTACATGGGAGGCGGGGGCGAGACGCGTA[A/G]TAGTTTCGATAGCAATATAGTGATAATCCTGGCTGCTTTGCTCTGTGCTC	MA_10208579	2143	reverse	exon	1	Pavy et al. 2013
GQ0172.B3.r-H11.2-302	AGTTTTCTTCTTGGATGCCTTATATCCCATGACAAGGCTGAGAGATCCATCTcTCAAGGGCTAAAAAATTGACTTTCACTTTCAAGTTTTCAGGTCACAG[A/C]CAAAAATGAGGAAAAAACAACAAACATAACCAGAACACATaCATTGAATTATATAATGCCTATTCATGCTTATAGAAGTAAAGTCCTTTCTAGCTGTTCA	MA_58914	11267	reverse	intron	0.988	Pavy et al. 2013
GQ0172-O22.2.450	CTTACAAAGCTCGCCTCAATTTCGACCTCTAGCCCAGGATCTGATCTCCG[T/C]TGTTTCGTGATTTTATTTAATTAAATTCAAGGTCTCTAAGAATCAACGAC	unknown	unknown	unknown		0.949	Pavy et al. 2013
GQ0172-O22.2.728	GTATAGAGATGTCCCCACAATTATAGGTATTTCCTTTTGTAAGCATATTA[C/G]ATTCACCAATTAATTTCGGTCTGGTTNAAACAATTCACTTTTTAATTTTT	MA_7533952	257	forward	no gene on contig	0.899	Pavy et al. 2013
GQ0173-B10.1.1108	TTTCTCCACTCCTGCCAAATCATGACCTACTACGTACTGTACTGCAATTT[T/C]CATGTGCAGCTCTGTACAGATTTGGACTAATATAGCTCTCTACAACGTCG	MA_66505	13903	forward	downstream	1	Pavy et al. 2013
GQ0174-H24.1.1184	GCTAAGTTGCTCCATCATTTTCAATGGCTTCCTCATGCTGAACATCCAGT[T/C]GATCTGTCTGAGGTCCTTAAGCTGTCATGCGAAATGGCTCATCCTCTGCA	MA_541418	2115	forward	exon	1	Pavy et al. 2013
GQ0175-F02.1.454	ATTCTGAACCACAGAATGGATGAATACCACCTCGGAGTTATCACATCTCG[T/C]TCTTTTCTCAATGCAGCTTCAACAATTTCCCGTGCAGCATCCTCTGTTCT	MA_210232	459	forward	exon	1	Pavy et al. 2013
GQ0175-F03.1.603	TCTGTGAGTAATGAAGGACATGAAGATACCCCTACCATTAATAGAAGCTT[A/G]TCGACGAGCATATTGTATGGTGTCTTACAGAGGCAAGTTTCTAATTATAG	MA_10434797	12366	forward	exon	0.988	Pavy et al. 2013
GQ0176-C06.1.313	TCATTAAGATTAGAATTTCAAACTTGGACTGGTGTTGCAGTTTGTGATAA[A/T]TTTTTTTCATCATTAGACAAAATCTCCTCTGCCTGTGCATATGCTGAAGC	MA_10437174	45470	reverse	exon	0.899	Pavy et al. 2013
GQ0177-C01.1.623	TCAATGGCGGGGGAGAAAGCAGATGATGGGTGTGCACTGGAAGGGAGGTG[T/C]GTGTGCAAGGAAGACAATCACTGTGCTCCCAGCGAAGGCTTCTTCTGCCG	MA_10435381	652	reverse	exon	0.877	Pavy et al. 2013
GQ0177-G13.2.1020	CTTCCCTTCTTCAATGCCATCATGGGCGTGCTTGGAGCTATAGCCTTCTT[T/C]CCCCTCACAGTTTATTTCCCCATACAGATGCACATAGCTCAAACTAAGCT	MA_402129	2060	reverse	exon	1	Pavy et al. 2013
GQ0178-O05.2.434	ATCGGGCGAAGGCCATCTCTTCTTNTTCTTCTGCGCAAGGGCCTCCAAGC[A/G]GCTCTGTTCAGGAGTTGCACGTGTATGAGATAAATGAATTGGACAGAGGG	unknown	unknown	unknown		1	Pavy et al. 2013
GQ01811-B04.2.133	TTATGAACTGCTGTTATATTTTAATACTGGCTTTAGCGTTGGCTTTACTT[A/C]TTCTTGAACAAAGCCTTGTCCCAGTCGTTGGCGCAGTTGATCGATTGCTG	MA_10427764	9294	forward	intron	0.976	Pavy et al. 2013
GQ0181-B06.1.1278	TCTGCTGAGATCTGTTGATTGTCAATATGGATTGATGCCATTCTAAGGGG[A/T]AATTCTCATAAGGTTGTTGTGGGTACTGTTCCCGTCGGACATATATATNN	MA_10429761	16739	reverse	downstream	1	Pavy et al. 2013
GQ0183-D08.1.269	GGTTCGAATCGCATGGATAGATACTTCGGTTCGTCATCTCTGACGTCGTC[A/G]GGCAATATGAACGAGCTCTGGGAAGAAGACCTGTGGCCTGTCGACACCGA	MA_10044003	42	reverse	no gene on contig	0.976	Pavy et al. 2013
GQ0183-G10.1.643	CATCATCATCTTTTCTCCAGATTTTGCCAACTCTTATCAATTATTTCTTC[T/C]TGGCTGCAAATAACCAGAGAGATTCTATNNNNNNNNNNNNNNNNNNNNNN	MA_103240	7758	reverse	upstream	0.899	Pavy et al. 2013
GQ0184-B06.1.502	GAGGGGGAATCAGAGGGGGAAGAACGGGGAGAAGGTAGAAACAGAAAAAG[A/G]CACATGAGGGAGGAATCTCATTTTGAGGAGTCTCCTCCAAGAAAACCTGC	MA_885666	1528	reverse	exon	0.996	Pavy et al. 2013
GQ0186-E07.1.601	AGACACTATCTTAAACGCCTAGGGTTAGGGTGTTGCCTTGTAAACCCTAG[T/C]CTTCTTCTTCTATAAAAGTTGGCAGGGTGTTCGCTTTTTTGATACACATA	MA_9425614	4187	forward	intron	0.965	Pavy et al. 2013
GQ0187-B07.1.650	AATTCATTTTCAATCTCAGGTTCAAGGCTTTGCAGCTCTCTACAGATGGT[A/G]GGGTCTGCAACAATAACAGGAAAGCAATTGCCCTTGAAACCATGCTCCAC	MA_10434066	7173	reverse	exon	1	Pavy et al. 2013
GQ0192-I10.1.59	ATATAGGGATCTAAAACCTATTTTGTTAGGTCTTGTGTTTGGCCTTTACG[T/C]CGGGTCAGCTAAGCTGTATTTTTTAGATTTCCAGGGAAACAACCTGTAAA	MA_78784	10575	forward	upstream	1	Pavy et al. 2013
GQ0192-L02.1.1197	AGTACTTTTAGTTCTCCAACCGTTGGTACGTTTCCAAACCTTAGTTCTGT[A/G]AACTTTGGTACTTTTCAAAGCCTTTTNATTTGTTTAATCCCATGTTTTAA	unknown	unknown	unknown		1	Pavy et al. 2013
GQ0193-D20.1.908	CGCAGATATATGGGTGGAGAACAGTATTACTACAATAATGGAGTTCCCAG[A/G]CAAACTGCAGCAGATGGCACCCGGTTCACTTCCATGTTTAGCGATGAGAA	MA_40458	18926	reverse	exon	1	Pavy et al. 2013
GQ0193-J10.1.394	GTCACTTATCCAGCTGGTTCCAGTTGCTGCTCCCCAATCTAATGTCGAAC[A/G]GCAGGAACCAACATCTGCAATATCAACTACTAAGTTAGTTGCTACTGGAA	MA_8874	26786	reverse	exon	1	Pavy et al. 2013
GQ0193-J10.1.501	TGACTAATATATCCAATGTTGCAAAATCCTCTAATACAGAGGAAGCATTG[A/G]GTACTTCCATTCAAGAGTTATCTATTCCTCTAAAATTGCCAAGAAGTATG	MA_8874	26679	reverse	exon	0.935	Pavy et al. 2013
GQ0193-M04.1.350	TGGAAAAACGTCGTTGCTGAAGACCATTTATAACAGCCAAAAGGTCAGTA[A/G]TGTTTTTGATCTTGTGATTTGGGTCACAGTCTCTCGAAACTATACAATTC	MA_460348	4744	reverse	exon	1	Pavy et al. 2013
GQ0195-G17.2.1862	GAGCTCTAAGTTTATGGTGATTATGCGTTAAGACACAATATCATCATTTA[T/G]AAGTTAATGATGTGCTTAATTCGGCTGGATTGATAGAAACTGTGATTTCT	MA_16595	4692	reverse	downstream	0.935	Pavy et al. 2013
GQ0196.B3-B17.1-101	TTCTCGATTTCTGTCTGCCTGCAGCTTACCATACTCTATATGGACTGCATAGAGGAAAACAATTTAATGGCCGGTGTGAAGATAGGTGTAGAGACAAACT[C/G]TTGTGCAATGGAGTCCATGGAGGAGCAGAATAAATCAGGCAGGCTCATATTGGTGGCTGTAGACGACAGAGAAGAGAGCATCAACGCTCTCCANTGGGCT	MA_92393	15445	reverse	upstream	1	Pavy et al. 2013
GQ0196-P14.1.44	NNNNNNNAGAGCTATGATACAATTTGCGCGAGCATTGGACGATACTTTAC[A/C]GAGTCCTTAAAATCCCCAATCAGACACGCAGCTGAAAGTGCAGAGGGGTT	MA_9965	47391	forward	intron	0.976	Pavy et al. 2013
GQ0197-K07.1.345	GAGATTTATTTCGTTAGATTTAGCAAGCAGCATGCTGATGGCCTGTGGGG[A/G]GTAGTGGATGTATCGGTTGACGGTTTACTAGACAGTCCAGATGCATCTTT	MA_38472	6301	reverse	exon	1	Pavy et al. 2013
GQ0197-K07.1.447	ACCAAATGCAGGAAACGCCCATCTGGTTGTCTGTTGCGAGATATGCCTAA[T/C]AACCGTTCCAAGGTGACATGGGTGGAGCATTTGGAGTATGATAATGTCGG	MA_38472	6199	reverse	exon	0.996	Pavy et al. 2013
GQ0197-M23.1.1332	TGGGATCCGCGGAAGGTGTGAGTGATCTCAGGTCTTATCCTCCTGGAATA[T/C]ACCAAGTAATAAATTATACAAAGCACCGTTATAACAACCCTACTGTTTAC	MA_82706	8742	forward	exon	0.949	Pavy et al. 2013
GQ02010-N16.1.333	TTGGATTTTTGAATGTGCAATGTACATCTCCACAGGAAAATAAACTGTCA[A/G]TGGCCAGAAATTCATGGCACCTAAAATTCCCAGCACATCATTGAAGAATG	MA_2847	8102	reverse	downstream	0.935	Pavy et al. 2013
GQ02011-C07.1.861	TTGCTCATATCGAGCCTATGTACCACCTTGACAAACAAACATTTGCAGAT[T/G]TCTATGCTCTAAAATTTCTTGAATCTTCAGCGTTCAGCGAATCAAGTGAA	MA_9294313	1468	reverse	no gene on contig	1	Pavy et al. 2013
GQ02011-E06.1.276	CCGAATAAGTCAGCCATGCTGGTGTAGGAGAACGGAGAGTTCATAATTTC[T/C]GGTTATCGATTTCCATTCCTTGTTCCAGAGCCAGAGCAGAGGGCTGTCCA	MA_111124	3742	forward	no gene on contig	1	Pavy et al. 2013
GQ02011-E22.1.886	CAGGCCAGTGCTAAAGGGAGCACTGCATGTATGTGCTTGTAATATGTATC[A/G]TGCTGGCAGTCATAGAGGTGCATCCAAGGTAATTTGTACTGCATAAAGAG	MA_7952	11507	forward	downstream	1	Pavy et al. 2013
GQ02011-F23.1.400	TCTCCAGCTGTTCTGGGACATTGCCAAATCCCAAAAAGCCCGCATTTGTG[A/G]AAACTAGTGAGAGTAACCACGGAGGATTCACAGAATCACGGACGTCCTCA	MA_3346450	303	reverse	no gene on contig	0.996	Pavy et al. 2013
GQ02013-F08.1.214	TAGATAGGAGTATCCAGGATGCTTATATCAATGCCATCCGTCGTGCAAAG[A/G]ACTTCATCTATATAGAGAATCAGTACTTTTTGGGAAGCTCTTATGGATGG	MA_5360668	253	reverse	no gene on contig	1	Pavy et al. 2013
GQ02014.B3.r-J18.1-305	GTCACGGTCATGGTCATGATCAGAGTCGTTCATGGCTGAACTTGACAGAAGATAGTTCAGGGGCTCGGAGTAGCGGACTTAAGTGGAGGTGGAGGTGGAA[A/G]TGGCGGTGGAACGGCACCAAGTGGTTGAAGAGAGAGGGAAATATGATATCATCCATTATGTATTCTCGCAAAACAGTCCATTGTAACTATGATGAGCTCA	MA_293357	1857	forward	exon	0.976	Pavy et al. 2013
GQ02014-M20.1.700	AGCTTCGTGATCTTTTTTTGTGTGCATTTTGTAACCTTTGCTGTTAAGTT[A/G]TGACCCGTGAGGTATTTTGGCTCATAATGCAGTTTTTAGGAGTGTGCCGC	MA_70676	16701	reverse	downstream	0.996	Pavy et al. 2013
GQ02015-L24.1.103	CTGGCATCGTGTTCTTATCCGCAGCTAATCCTGACATTATCAGAAGAGGT[T/C]GCCAATTTGCTGCCGATGTCAGAGGGAGGTCAGTAGTCTCAGAAAACCCT	MA_54816	6404	forward	exon	1	Pavy et al. 2013
GQ0201-C19.2.1446	AGAGGATGCCCGGGGGCTGCCTTGGCTCTTCCCATGATTGAGCTTGCACT[A/G]GCTCGGATGCTGCACATTTTTGACTGGAGACTTGAAGGTGATCCGTCCGA	unknown	unknown	unknown		0.949	Pavy et al. 2013
GQ0201-J18.1.997	AGCATATATGAGGCTCCTCTGATATACTGTACACAATTTTGGGAGGTGGA[A/G]CTATAAAAGCGCTCAGTTCTAGAATGTATGGTTTAATTGGGGTTAGCCTT	MA_180602	26772	forward	downstream	1	Pavy et al. 2013
GQ0201-P21.1.771	TGGAGCTTACAGAGAAGTTGCTGGGTCTTCTTTCGGAGGGTTTAGGGCTG[A/G]ACCCAAATTATATCCAAACCCTCATCAAGGAAACCCCTGGTCCAACTCNN	MA_223744	223	forward	exon	0.949	Pavy et al. 2013
GQ0202-B05.1.708	GATCAAAGAAATTCTTCTGTTAGCCGGTTCTTTCAACATCGGAGATTATA[T/C]ACCATACTTGGCCTGGATCGATTATCTGCGAGGTCTCCACCGCCGCTTGA	MA_10432870	2472	forward	exon	0.965	Pavy et al. 2013
GQ0202-C02.1.71	CAGGTTGCCGTGGAACTTCTGTACTTGTTATATAACTGGCTTTGCACTTC[T/C]AAGACTCAAGCAGAAGCCTTGGGTATGGCAGATACCATCCCCAATAGCAA	MA_18326	49177	forward	upstream	1	Pavy et al. 2013
GQ0202-D01.1.1795	TAGTTTTCTGTGCGGTAATGCAATGGCAACTTTCTAAGTCATTAGTACTC[T/C]TTGAATACCAAGACTTTATACCCGTTATGGAAGATGAAAACATACTTCGT	MA_8089278	1448	reverse	no gene on contig	0.988	Pavy et al. 2013
GQ0202-J02.1.788	GTAATGGAGTCTGTTAAGCTCTTTGATAAAATGAAGGAATTGGGCGTGAA[A/G]CACACTGTTTTGGCATACAATAATTTCTTCAGTGCTTTGATAAGGAGTGG	MA_955912	5153	reverse	exon	0.988	Pavy et al. 2013
GQ0203-G23.1.119	GTATGCATTTCTGTAATAGCATTTGTATGCTCCATTAATAACGCTGTGCA[T/C]GGGCAACTGAGCTCAACGTTTTATTCNACGTCGTGTCCGACGGCGCTGTC	MA_96757	11625	forward	upstream	0.965	Pavy et al. 2013
GQ0203-I09.1.655	GAGAAGGAAAACAGGAGATCTCGGCACGATTTTGTCGAGTCGAAGGATTC[C/G]AACATCAAAGGTCGCCGCTTGAGAACCGATTTGGCCCTGAAAAAGACAGA	MA_9225682	2984	forward	exon	0.996	Pavy et al. 2013
GQ0203-O10.1.1190	GAAGCCCTACTTTAATGCTGGGCANGGCTGCCGACGCCAGACGCTCTGTT[A/T]GATGGTACTTTCTGTTGGTCTGTCATTGCAGCGTGACCTACTTTTTCGCG	MA_9185695	2261	reverse	no gene on contig	1	Pavy et al. 2013
GQ0203-P11.1.1366	TGGCTTCTGGTTAGTACACTTGCTGTTGCGCGAGCGTTTCTGTACCTGGC[A/C]GAAGCAAGGATTGATAAAAGACACCGTTTGATTGCGAAATGGGTGTTGCA	MA_14898	31828	forward	exon	1	Pavy et al. 2013
GQ0204-D17.1.1364	TATTTCTTTGGGCTGATGTTATGACTGTAAGATAGCTGTTTTAATGAATA[T/C]TCAAACCAGGTTTCCGGTTCAAGATTAGTAAGTACATCAATGCATTCTTA	MA_10431642	23583	forward	intron	0.965	Pavy et al. 2013
GQ0204-D17.1.860	TCAAAGACACCACTACCTAGGGATGAGGATGACTCGTTGGATGAAGAGGA[T/C]GAAGATGAGCACGGAGAAACCTTGTGTGGAGCTTGTGGAGAAAACTATGC	MA_10431642	23079	forward	exon	0.996	Pavy et al. 2013
GQ0204-G10.1.342	AAAAAAATATAACATGGTTTAGCTTTGCAGTTAAATTTGTTTGAGCAGAG[T/C]GGAATCATAATTTATAAACAAATAGCAAGAAGTTTGTAACCATACAAATT	MA_63657	8828	reverse	downstream	0.813	Pavy et al. 2013
GQ0204-N01.1.1481	TTTGTAATAAATTGCAGAATAAGTTAGAGCCACAGAATATGTCGGAGCCA[C/G]CTATGAAGGCTACAATCTAGAGCACAAATTCAACTATCCAGAAACTACTT	MA_10432574	11799	reverse	intron	0.988	Pavy et al. 2013
GQ0204-N02.1.1628	TGCCGTCACGGAGGCGGCAATGTTCTGAACGCCGTGACGGCTGTTCCATC[T/C]TTGGTGCCTTCCTTGTACATTCTTCTCACGACTGGCACTCACCGCGCTAA	MA_10430045	2342	reverse	no gene on contig	0.949	Pavy et al. 2013
GQ0205-E02.1.715	GAGATATATCTAATAGCAACTGCACAACATGTCTGTCAAAAACAATCAAT[T/G]ATATGTTAGCATCTTTTGGTGGAGCGCCAGGAGCTAGGGGTTTGACGGGA	MA_357675	4391	forward	exon	0.949	Pavy et al. 2013
GQ0205-O15.1.539	GCAGCTGCAGCTGCTGAGCTACCTTGCACTGTTAAGTTAAGAATATGGCC[A/G]CATAATGTAAAAGAGCCTAGTGCATTGCTTGATCCAGAGACATGTCGTTT	MA_7942067	6485	reverse	exon	1	Pavy et al. 2013
GQ0205-P06.1.1245	TGCGCCAAGTAGCAGTTGTAAACCGGTCTACTGAACGAGTATTTGGACCA[T/C]CTCAATGGAAAGAACTACACTCAAGACTGTCTGTTTGGAAGGAAAATATT	MA_10436971	30974	forward	exon	0.996	Pavy et al. 2013
GQ0205-P06.1.86	ATTTGTTGGGACTAGAGATTCTCGAGGAAGGGCCTGGATATATATAAATA[T/C]ACGAAGTTTTCGACGTCATATACATCATTACACCCACTATAAGGTCGGTT	MA_10436971	584	forward	upstream	1	Pavy et al. 2013
GQ0206-E11.1.488	GGGAAGCTTTCTCAAACTTGCTATCTCATGGCATTGGATTCATGCTACAA[A/G]CGGTTTTGTAATAAGTTTGAAAAGGAAGAAGGAAGACAGTTTTCTCTTCT	MA_261222	1575	reverse	exon	1	Pavy et al. 2013
GQ0206-L05.1.1255	CATTCACATGTGCGAAAGTATACTTGATGTTCAGAACCCAGATTATCTAG[T/C]ACTTGTGATGTTTGTATTCTCACCCAGTCAATAATAAAAATACAAACAAG	MA_10435256	14400	forward	downstream	0.988	Pavy et al. 2013
GQ0206-L24.1.753	AGCAATGAAGATGTTCATGTAGATGCTGACCAAAAGCCAGGGCAAGAAAA[T/G]AATATAGTAGAAGGTGGAGATTCTGAGAGTATGCAGCATCATTTGCTTTT	MA_8812705	2462	reverse	exon	1	Pavy et al. 2013
GQ0206-O13.1.557	TTTGTGATCAAAAGATGAATTTGGATTTCAAACTACCAGTGAACTCAGTT[C/G]TTCCAGGGATTGGTGGACGGTGTGAAAGCGAGCAATCCACTGCAGACAGT	MA_210494	5602	reverse	exon	0.877	Pavy et al. 2013
GQ0207-B16.1.1662	CTGTAGTTTCAGAGGGAAAAGTGGTTGAGTTGGGTCACCACTCTGAGTTG[T/G]TGGCCCAAGGAGGTCTCTATTCTTCTTTGGTGGATACTCAAAGGCTTGCA	MA_8292491	5774	forward	exon	0.996	Pavy et al. 2013
GQ0207-I07.1.211	TTATCTCACTTGAGCGATGACTTGACAGTCCAGTTGCAACAGCAAGTCGA[A/G]GAGATTGATCAACTCATCAACATGCATAATGAAAAAGTTCGAATAGCACT	MA_59732	4119	forward	exon	1	Pavy et al. 2013
GQ0207-I07.1.41	NNNNNNNNNNAACGGCTCTTCCTGTGTCTCTGCCTCCCCAATCTATGGGT[T/C]TGGTTTCCACAGGTTTGCAGCTCGCATATGATGATAGCAGTAGATTGAAT	MA_59732	3949	forward	exon	1	Pavy et al. 2013
GQ0207-M01.1.1398	GCTTTTGTGTCTGACATGCAGAAGCTGACGATGATGAGATCCCACAATAG[T/C]GAAAAACAAATTGGGGATACATAATCGATGCGAATAAATTGATGAATTAG	MA_8188856	51	forward	no gene on contig	1	Pavy et al. 2013
GQ0207-N08.1.848	CCATGTGAAGCCAACTGGCTCTTCCGGCGCAGGATCGATGATGAGCTTCA[C/G]CATGAGCAGTGTGCTGATTGTGGGATTGGGATTAATCAATATAATAGTTA	MA_115537	23633	forward	exon	0.988	Pavy et al. 2013
GQ0208-F05.1.247	CTTTCTCAGTGTAGCATGGTAACAAATTCCAATTCAGCCAACTGAGAAGC[T/C]AATTAAGTACCATGTTGATTCATTTTTTATGTCATTTCAGATAAGAATAA	MA_10434812	2181	reverse	intron	1	Pavy et al. 2013
GQ0208-F13.1.331	CCAGCTCTTCTCACATCGCGATCCAACATGACTTACACAGAGCGCAAGCT[T/C]GCTGGCCTTTGTCCTCTTAACGCCATGGAAGTCGCAAGGCTTCTTAAAGC	MA_5277381	57	reverse	no gene on contig	0.949	Pavy et al. 2013
GQ0209-K24.1.710	GAAGAATTGGACGGTGTTGAACATTGTATATCATTAGTGGAACTCAATGC[T/C]GGAGAGTGTCCCAACTTAAAGTCGGGTGAGGGAGTCGTAAACGAGCTTGC	MA_10427255	8220	forward	downstream	0.988	Pavy et al. 2013
GQ0221-I24.1.290	TCCACCTTCAGCTTTCTGCCGCCCTCCATGAGCTGAAAATCGAGATTCAG[A/G]TGCTTGAAATTTCTGGTGAGAGTGCCGCGAGAGCCTGTAACTTTTATCTG	MA_38141	9486	forward	exon	1	Pavy et al. 2013
GQ0221-I24.1.466	ACCTAATTTGCTTCGCACTCACACACCCACCAGAAGAACCAGACAGCAAC[A/G]ATGGCAAGCTGCAGAAGTTTTTTTTTNTTTTTTTTTTAATGAAAATATTT	MA_38141	9662	forward	upstream	0.976	Pavy et al. 2013
GQ02510-G12.1.783	AACTGGTGATCATCGTCCGACATTGCTCCCCTTCCTCTTCTCAATAACAA[T/C]ACAGTCAATTCTCAACCAAAACCAGACCAGACCAGACGCCACCAGCAGAA	MA_49950	28897	reverse	upstream	1	Pavy et al. 2013
GQ02511-G01.1.577	TTTCTTACCCTGAGGCACATTTTCCATCTTCTCAATCTGACTGATTATGC[T/C]GTTTTTCTTTTCGATCCACTGCTTGGTCAAATCATGATTGGGACTAGGCA	MA_53054	6859	forward	exon	1	Pavy et al. 2013
GQ0252-P15.1.302	GCGCATGAACTCTTGGCTGTTCCAACTCCTAGACTTTCACTAGGATGATT[T/G]TATGTTGTCCTTATATCTAGTTAACAGATTAGAGATGGTTGATGGATAGT	MA_9917796	443	reverse	downstream	1	Pavy et al. 2013
GQ0253-P17.1.680	TTGAAACATGAAAAGACCACGGGCTTTCAAGGAATTAGAAGACAGTTTCT[T/C]TTCTTTTGACTGGTCAAGATAGGATAGAGTTTTGGTTAGGATATAAATAC	MA_628549	3364	forward	no gene on contig	0.988	Pavy et al. 2013
GQ0254-G19.1.675	GTATACCGCCGTGACAAAGCAGGCCTTCCCGGGGCGTAACCTGTTCCTGT[T/C]TTGTCTTATTTATATATATATATATATAAAGTTTGGTGGCTTATTGTGGG	MA_10434995	2418	reverse	intron	0.787	Pavy et al. 2013
GQ0255-K05.2.1102	GATGCAGCCTTCTGCAATATGCCGGATAACATGAACTCTGCCATGGCTCA[A/G]GCTAATTGGGCCCTAAATTCTGAGAATCTGGGATCATCAGATTCTAATGC	MA_24271	21510	reverse	exon	1	Pavy et al. 2013
GQ0255-P01.1.141	TCGTTGCAGGGGTCTCTGTTGCTTCCATTAAGCGAATGTTTGACGGCCTT[T/C]TGCAAATTCTGGGTCTCAACAGCTCTAACCGTGAAGCCATGGCGAATAGT	MA_447489	1818	forward	exon	0.996	Pavy et al. 2013
GQ0256-F18.1.547	TAGGTAGCCCCTTCAACAACACTCACACATTGAAGAACACAGAGGAGGAG[C/G]AGGAGCAGACCCCCCACCAGCACATTNTTGTTCACAACTCTCGCACTGCC	MA_185096	971	reverse	exon	0.976	Pavy et al. 2013
GQ0256-H05.1.153	CATGTTCATGAATAACTACACATATGGAACTACCCGAGGCATACACTTCC[A/G]GCGATCAAATCTCCTTCATATATGCCCCCTACAAAAGGTAGGAAATAACA	MA_72555	22229	forward	downstream	1	Pavy et al. 2013
GQ0257-H04.1.1181	TCATTACAGTTTTCTGAAGAAATGGGTTGCAGTGTCCAATACACCCACCC[C/G]AAAATCTTATAAGTAGTTTGTAGTTTATTTGCAACTTGTTATTTAATATA	MA_100472	24920	forward	downstream	1	Pavy et al. 2013
GQ0257-P03.1.508	ATGAGCCTACTTCTGTTTCCAGGTCATTCCCATCAAATAGTGCACGTATA[C/G]TGCGATCATTTTTTGATTTTATTGATGAGAAAGAGATTAGTAGAAGCAGA	MA_53385	16930	reverse	exon	0.899	Pavy et al. 2013
GQ0258-E05.1.351	ACTAAATGTGGAAAATGCATTTGTTGACCCAAATATAAGTTCCAAGCCTG[T/C]ACAACGCACTAAGTACCAGGCAGGCAAGCTCTCAGAAGAAGAAAAGGCAG	MA_112342	4407	reverse	exon	0.976	Pavy et al. 2013
GQ0259-G20.1.646	TTTCCATATTCTCCACTTGTCCTAGAAATCCAGGACACTTTGAAGTCTCC[A/G]CCCCCTGAAAATAGAACTATGAAGAAAGCAAATTTGGTGGCTACAACGAT	MA_18076	13076	forward	exon	1	Pavy et al. 2013
GQ02614-F04.1.345	TTTCCACTGATGCTGAATCCTGTTTATGAAGTCCTAGAAGGGAGGTTTAG[T/C]AGAGGGGAGTTTTCCTTCATCATCAGATCTGCGACGATTTGCTCAATAAC	MA_39262	2775	forward	exon	1	Pavy et al. 2013
GQ0267-F02.1.701	AGATTTTTGAAGGTAAATGCCAAATTGGGTAATGATGTATTTGTAAAACC[C/G]GATAAAATTAAGAGACGATCTAGTGGCCAGCAGAAGACCCTGAGGCGACT	MA_382085	355	reverse	downstream	0.899	Pavy et al. 2013
GQ027102-H01.1.130	GAGGCCAGCTATAGGAAGAAAGTACAACTGATGCGCTCGGAATTGCTTCC[A/G]AGAATTTTGAGAAGATACAGCAAGGTGGAATGTTTGGACTTATCTCTGTG	MA_10436081	616	forward	UTR	0.988	Pavy et al. 2013
GQ0271-B09.1.195	TTGTATGTTATAAGCATCTGACTAGTTTTAAACACAAATCCTAGCAAGCT[A/G]AATTTTTAAATAAGGACTCACATTTATTTTCCATAAAAACACCGATAATA	MA_109222	15806	reverse	no gene on contig	0.899	Pavy et al. 2013
GQ02740-B02.2.1193	AGAGCATCGCTATGGGGGTTCCTATGATTACATGGCCCATCTCGGGGGAT[A/C]AATTCTGCAATTCGTTGTTGCTGTCAGAGTTGCTTAAGATCGCCGTGCAG	MA_57964	15166	reverse	exon	1	Pavy et al. 2013
GQ02757-D12.1.485	GTTTATACCCGCCAGATATATAAACAACAACTTTTCAACATTGCTGTTTC[T/C]GGAAACCTTGAAAAACGCTACTTTGATGGTGTGCAGGACTCGAAAGAATT	unknown	unknown	unknown		1	Pavy et al. 2013
GQ02793-B05.1.260	CAAAACAGACCAGTCATCCACCCTCCTTCCTTCGGAACTGATTCATTCAT[T/C]AGAAGCCATTGATACTAATGAAGAGGAGACTATCCAATTAGTCTCCACAG	MA_10431785	7650	forward	downstream	1	Pavy et al. 2013
GQ02801-G01.4.1195	TCGGGACTAAAGGACTTTGTATTCGGGTAGCTTTGAAACAACAGGTTTGC[T/G]CACATATTGGTGTTCTATATTTGAAATCTCATTCACAAAATTTATTAATA	MA_5911	47456	reverse	no gene on contig	1	Pavy et al. 2013
GQ02801-N12.1.188	AGCAAAGGATTCAGAAAATATTTAGGTTCTAAAGCTGGGCACAAGGTAAA[A/G]TTTAATTAAAAGCAAGGCACATTTCAAGAAAGTTTATTGCAATACCAGAC	MA_216640	2558	forward	downstream	0.965	Pavy et al. 2013
GQ02802-M14.1.822	ATCAGCATTCAGACTTGCTCACTTCATGGTTATAATTACCATATTCACTT[T/C]GGCTGGATTATAGTCACTGGTCCTTTGTTATTAGAATCAATTTTTTTTTT	MA_10432229	602	reverse	downstream	0.935	Pavy et al. 2013
GQ02802-P24.1.789	CATGGTTCCAGGAGAAGTGATTGAGTTAAAACTGGACGTTGTCAGCAAAA[A/G]CAAGCAAGGACACTTGGGACTGCATTACAGTGGCACATTGCTCCAGGCAC	MA_107594	5015	forward	downstream	1	Pavy et al. 2013
GQ02803-C08.1.1246	CATCAAGCTTGTGGATGGAGAAACTTTGTTTTCTGCAGAGAGCTGTAATC[T/G]AAGCCTGGAAGGACAATAATTTAAGAAAAAANNNNNNNNNNNNNNNNNNN	MA_16728	9371	reverse	downstream	1	Pavy et al. 2013
GQ02803-D18.1.563	TTTATACATTATCTCTAGGCCAGGCTTTGAAACATCGGGGGCGAGTTCTG[T/C]TAAGTCTCATTTGGAACCTGTTCCACTTACAGAGGATGGTATGCTTCCAC	MA_2796	36264	forward	exon	1	Pavy et al. 2013
GQ02803-I06.3.2091	TTGAGAAGACATAGAGGTGGATTTTATGCAGACTTAAGAAACGGCTATGC[A/T]ACTTTTCAAATTTCCAAGGATCCTCATCCAAATGAAAACCATGGCAGATT	MA_10433428	5312	forward	downstream	1	Pavy et al. 2013
GQ02803-P03.1.581	ATGGTGGCATTCAGACCTCGAATGNTGGAAGCTGTGAGGATGCTGGAGGG[T/C]GAGGGCGACATTCCTGAAATTCCAGACAGGCCTTTGCCGCTTATGTTGCA	MA_10433771	1313	reverse	exon	0.949	Pavy et al. 2013
GQ02803-P03.1.857	ATTATAATAATGTCCAGGAAACCAGTTTGAATTTAAGTTTTTAGTTGAAG[T/C]TGTACCAGTCCGGGGTGCTCTAAATGAACGTGATGTAATATTGCGCTTGT	MA_10433771	1037	reverse	downstream	1	Pavy et al. 2013
GQ02804-D19.1.402	TCCCAAAGCGCGATGTAATAAGCACGATAAAAAAGATAGCTCTTGGTCAG[A/G]CAGTTTATGGTCCTATCATTACCACTATATTTTTCTCTGCGAATGCTTAT	MA_10437058	20775	reverse	exon	1	Pavy et al. 2013
GQ02804-E19.1.446	TACGGCGGGATGAAGCTCACTTTCCTTGTAGAGAATCCCGCGCCTCCCCC[A/G]CATCATTCCGTCGCTCAGAATTCTACAGCCAAGAACGGGGGTTCGGATCC	MA_5531186	506	reverse	exon	0.915	Pavy et al. 2013
GQ02805-H15.1.75	TAAACCTTTGGCTATAAACCCTTGTTCCTCTGCCTAGGGTTTTACTCAAG[T/C]ACTCGCAGTTCTGTAATCCCTGTAGCTTGATTCGTGTTTTCGTAGTCACT	MA_10430373	19120	reverse	upstream	1	Pavy et al. 2013
GQ02805-I02.1.892	AGGAGAAAGAAGAAGAAGGCTCTACCAGGGACTGAAGAGGAGTCAGGCAG[T/C]AAACCTGCTGAGGATGGCATGAAAAACGAATCAGATGAGAAACTTGCTGA	MA_18131	52941	forward	exon	1	Pavy et al. 2013
GQ02806-A07.1.612	AGGTCTTTAATAGAGGATATAAGGGATGTCAGGTTCCACAAGGTTGAGAC[T/C]GGCTTAGAGTCACTTGACTCTAGAACTCATGCAGTGAAGCTGAAAAACCT	MA_258703	2670	forward	exon	1	Pavy et al. 2013
GQ02806-D18.1.686	AGAAACTTAGTAGGAGCACTGTTCCAGTACAATATACAAAGCTTATTCTC[A/G]TTCCACCATCAGCAGACATTTCTCCTGAATCTTCAAGAGCAAGTATCATG	MA_10437016	19549	forward	exon	1	Pavy et al. 2013
GQ02806-E08.1.55	GAGATCGATATTGAAATCGACATCACTGAGATCATAGTGTTGTTCTTCTG[T/C]ATTTTTTCCAATCCTTTCTATATTTTTTACAATCCTTTCCAATCCTTTCT	MA_7459822	104	reverse	no gene on contig	0.988	Pavy et al. 2013
GQ02806-M01.3.322	AAAGAGATGATGCTCTGCATCAAAAGGAGGAAGCTTGCCGAGGAAAAGAA[A/G]CAATTGCACAACAGTTAGATGAAGCTTTAAGATTGAAAGAAGATGCGATT	MA_10430280	1895	forward	exon	1	Pavy et al. 2013
GQ02806-M16.1.472	CAACAGAGCAGTCAGCGATTTTGCAGGCAATATTCAGAGATCAGGAGTTA[A/G]TCAGAAAAAACAGTTGTGTGAAGAGCCACTGCAGGCAATGAGAAGATCAT	MA_10436104	3395	forward	exon	1	Pavy et al. 2013
GQ02807-A06.1.988	GAGTTTTGGAACTGTTTCTGTCAGTTCATCTAACCGATTCAAGAGTGAAA[A/G]TGAGATCGCTGAGAAAGCTGCAGATAGAAGAAATTCATCAGAGGAGACTG	MA_62621	18533	forward	exon	1	Pavy et al. 2013
GQ02807-E16.1.103	TCTCAGCGAATAAAGATTGCCGCATTCGTTACGGAACAGTTGTGCTTAGG[A/G]TTTGGCCTTTTCACTATATGCTATACCAGCAGCAGGTTTTTAGTGAGACT	unknown	unknown	unknown		1	Pavy et al. 2013
GQ02807-E21.1.717	GATTTAATTGATCGATTTTATTTAATCCATGACTGAAGGATTCACGTATA[A/C]AGTCTGTAATTATATCTTTACTTATTTTTTCTTTTGGGTACAGGGAATTT	MA_10432957	239	reverse	downstream	0.813	Pavy et al. 2013
GQ02807-K18.1.239	CACAGCCTCAAGGAGACGGAGCTCNGGCTAGGGTTACCGGGTGTGTGTGA[C/G]TCGGACACAGGTCCCGGGCAGATCAGGAATGGAAAAAGGGGATTTTCCGA	MA_53529	6695	reverse	exon	0.877	Pavy et al. 2013
GQ02807-L18.1.1336	CTGGACACACTACCGCCTTCGCTATGTGAACTGTAAGGAACTTGAAGGAT[A/G]TAAAAAGCAAAGCAGAAGAATGTAATTTCACAAACTAGACTCCTGGCCAT	MA_134495	7024	forward	no gene on contig	0.996	Pavy et al. 2013
GQ02808-G20.1.385	TGTAAGGGATCACATGGTCCACTTCAGTATTTAGAGAGAGTTAAATTTCG[T/G]TGTTGGAGACTAGGCTTGGTGTTTTTCACTGCAGTGGGTTTTTATATGGC	MA_6376243	747	forward	UTR	1	Pavy et al. 2013
GQ02808-N08.1.190	GTTTTTGTTATGATTATTTTCCAGGGATTAAGTGCTTTGCTAACTTTGTG[A/C]ATGCCTCGGCAGGAAATATTTGGACAGAAATGGCTACTGTAGCTTCTGCG	MA_9035900	2029	forward	intron	0.996	Pavy et al. 2013
GQ02808-N08.1.944	GAAGTTTTATCTTTTATTTATTTTNATTGTGTACTATGTTCGGTAAGAGT[A/C]GGTCTCTCTGCATTCTATAAAATACAATGCAGAGAATATAAAAGTGGGAA	MA_9035900	2879	forward	downstream	0.935	Pavy et al. 2013
GQ02809-H19.1.277	ACTCCTCTATAGAATCGATGATAGAACTCCCAGATGCTTCAGAATTGCTT[A/C]AGTCGCTAGCTGCACCAGCTAACCAAACAGGCAGCGACCATTCTTCTAGG	MA_10167865	2379	reverse	exon	1	Pavy et al. 2013
GQ02809-K17.1.256	ACGGTGTTGGCCACAGCAGTGTCTTGCATAATCACGTTGCTTTTCTTAAA[A/G]TTGTCTCCCACCGGGTGGGGATGGATGTTGCTCGTAATAGACATTCTGAC	MA_488033	5509	reverse	exon	1	Pavy et al. 2013
GQ02809-P14.1.922	TAATGTAATACCTCATGTCGCTTATGGCACAAAATATTGGTTTATGAATG[A/G]GGGAGTTTCCGAGAATAGTTTTCTCATTCTAGTGTTACCAGAGAAATTGG	MA_103411	67732	reverse	downstream	1	Pavy et al. 2013
GQ02810-B01.3.871	AGCCCTGCCTAAGGAAGAAGATGTTGTCAATAAAAGACTGTCATCGGTAG[T/C]TCTGGAGCAAGAGCAGACTATTGAAGATATGGAGAATGTAAATGCCTCCG	MA_10435633	219	reverse	exon	1	Pavy et al. 2013
GQ02810-H11.1.80	ACGGGCCGCTACATTCTTTGTTATCGTCGTCGGGCTCATAGCCCAAGGCG[T/C]TGCTGGGTCGGAGGCCGAGTCGTTTGATTACAAAGGTCGGAGAGGGCCCG	MA_6611553	588	forward	exon	0.834	Pavy et al. 2013
GQ02810-J22.1.1223	CTTGATTTTGTCCTGTTGTATTGATATTCAGTGGTCATTTAGAAAATGTT[A/G]ACGATCCCATATGATATAACATTGTGTTCAACTAATGAATTCCGCTCTCT	MA_104501	5745	forward	downstream	0.965	Pavy et al. 2013
GQ02810-J22.1.284	ATTCGACTGCATTCTAAGAAACACAACAGGGTGAGAAAAGGCGGTCGGTA[A/G]ACATTGTTTATTTCGCGCAGGTGGCATCCAATTAGGGCATAGAATTTAAT	MA_4702488	233	forward	no gene on contig	1	Pavy et al. 2013
GQ02810-J22.1.478	TTGAGAAAACTCGGAAGAGGAGGGTCGGCTATATTTTAACTGTATCGTAT[T/C]TTGTTGTAGCTGTTTCCCTTCCTTTCAGTGCATGACAGCATGGGAAGAGG	MA_4702488	426	forward	no gene on contig	1	Pavy et al. 2013
GQ02810-K01.1.394	TTAGCTTTGTCTTCTGTGGTGATTATTATAATGCTGCTCTCAATATTGTA[T/C]TTGTGCTTCATACGAAAGCACAGAAACGACTATGACTTCGATCTTGGCCT	MA_8879391	1430	forward	exon	1	Pavy et al. 2013
GQ02811-C05.1.1049	GAGGCGAGATTCGCTTCAATTGCCACGCCGTCAATTCTTGATTCAACTAG[A/G]AATGCCTCGGAATAGATTTTAGGCCCCACAGTCCTTGTATTAATAACTGG	unknown	unknown	unknown		1	Pavy et al. 2013
GQ02811-M07.1.118	TCCATCCATTCTTGTTTATTTTTCAAACCCTCTTTGGCTCTGTGTTCTAT[A/C]CGAGATAACTCTGAGTAGGGATTGCGAACGAAGGGTTTGTTATCTACACT	MA_10436794	26923	reverse	upstream	1	Pavy et al. 2013
GQ02812-D14.1.826	TTTGCGAAATTCACAGCATTTTAAAATGTGCTGCAGTGATGGAATTATTT[A/T]AAATTTTAGACCCTAGATATGTTCTGNTATTTTTTAGCCTTCTTTTAATG	MA_314020	2714	forward	downstream	0.809	Pavy et al. 2013
GQ02812-E06.2.1625	AGTATTCATTTGAATCATGAAAGTGAACGACAGCTGGGGCTGCACCTCAT[T/C]CAGTTTTCAGAGATTGTTGAAGATGCTTGCACAGACCTTTTGCCAAATAC	MA_566672	465	reverse	no gene on contig	1	Pavy et al. 2013
GQ02812-E23.1.773	ATAGTGATATGTTTACACAGATTTCAAAAAATCTGGAAAGGCATTATCAT[T/G]ATTTAGCATCCCCAATAAAGAAATCCAACGATAATGCTATTAATATTTCT	MA_271381	5068	reverse	no gene on contig	0.813	Pavy et al. 2013
GQ02812-L03.4.50	NAGGTAATATTATCATATTTGGACAGATACTTCCACCGTTATCGTGTTTG[T/C]TTTGCATTGCCCATCTGCCATTAAAATTTACAGAAGTTGATTGCAGTTAT	MA_10431371	16716	reverse	upstream	0.935	Pavy et al. 2013
GQ02812-M01.1.208	TTTCTGTTTCGGTTGCTGCAAAGTGCTTTGTACGTTACAAGCTGTTGTGC[T/C]GCATTTTGCAATCTATCCAATAGCTGTATGCTGACTGGTAAGAAGGATCT	MA_10434006	9311	reverse	downstream	1	Pavy et al. 2013
GQ02812-N04.1.593	AGGGCAACTGAAATTTTGGATGTGCACTTGGTAAGAGTTCCGGGAATAGA[T/C]ATGGTGGCGGAAAAGTTGTTTGAATTGGCATTTCAATGTTCTGCTCCAAT	MA_10431719	10473	reverse	exon	1	Pavy et al. 2013
GQ02812-N04.1.854	TTTTCAAGGAAATGACAGCAATTATTTGGAAACTCTATGGCTTGTACATC[T/G]TTTGGCGATATAACTGAAGTATGGATGTGATCAGCGCAGTATAAATTTAA	MA_10431719	10212	reverse	downstream	0.935	Pavy et al. 2013
GQ02813-C18.1.531	GTGGTAGACATGCCCCCTGGTACTGGGGATGCTCAACTCTCGATGTCACA[A/G]CGATTGCGATTGTCAGGTGCTGTTATTGTTTCCACCCCTCAAGACATTGC	MA_425236	667	forward	no gene on contig	0.877	Pavy et al. 2013
GQ02813-D01.2.1732	CCAATGGTAGTCCTTCTGTCTAATTGGTTTGGAGACAATTTGTAGCGTAT[T/C]AGAAAAAATCCTTCTTCATGGTGTCAAAAAANNNNNNNNNNNNNNNNNNN	MA_10431529	6294	forward	downstream	0.1	Pavy et al. 2013
GQ02813-I09.1.399	TTCCCAAACTATCCGCAGTTGCTGGATAGCTGCCATCTTAACATATCTAA[T/C]ACCAGGGATGGAGTTATCCTTCCTGATTGTGTTCCTGATTCAAATCCAGC	MA_31797	33158	forward	exon	1	Pavy et al. 2013
GQ02813-K10.1.1184	GACAGGTTGAATATAGATTATAAATATTCTGGCAGTTGTGCAGAAGCCAT[T/C]GTGATGCAATGTATATATTATGGTTCTATTCAATGTATACTTATCTGCTG	MA_4883353	153	forward	no gene on contig	0.965	Pavy et al. 2013
GQ02813-K12.1.776	TCAAGACGAATTTGTTACAGTTTTACAGCATCATAATTGTGCAAAAGCAG[T/C]TTAATTGTCTTTTCATGCCTTCACTTATATTTCTTGGAAAGCTTCGCGGA	MA_462217	1225	forward	downstream	0.965	Pavy et al. 2013
GQ02814-C11.1.358	TGTAACGACGATCCCCAATGGTGTTTGCCGGGAACTGTCACCGTCACAGC[T/C]ACCAACTTCTGCCCGCCAAACTCCAACGGTGGTTGGTGCAATCCACCGCT	MA_467314	6036	forward	exon	0.877	Pavy et al. 2013
GQ02814-E08.1.259	GATGAAAGGCAAAAGCGTATTCCAATAAGGGTTTCAAGAAAATCCAGAGG[T/C]ACCCAAGTGGTCACCTGCAGTGTTGCAACGACCAAATACACCGGACAGGA	MA_623831	5980	reverse	exon	1	Pavy et al. 2013
GQ02814-H11.1.66	TTTCTAATTTTTCGGCCATGGAAGCAGAGAAGCAAATGCAAAATGATGAT[A/G]ATGAGTGTGGAGGGCATTCTATTGAAGAAACTCTGGTGAGGATTCCAGGA	MA_817099	1068	forward	exon	1	Pavy et al. 2013
GQ02814-L01.1.1285	ATTCCTGTAATATTAATTGTGCACCAGTGTGTATAACAAGAATCAGTTTT[T/C]TAGTGTCAATGTATAGAATTAAGTTATTAACTTACACTTTAGGTCTGAAA	MA_10435814	12439	reverse	downstream	0.858	Pavy et al. 2013
GQ02814-L02.1.385	GTAGACAACATGAAACAGAAGGGCAGTCAATACCAGATATTAATGGAAAG[T/C]TACTCCAATCAACTGAACCTGACATTAATATTCAATCATATGAGATCTCA	MA_4204849	102	forward	no gene on contig	0.988	Pavy et al. 2013
GQ02814-N07.2.817	ATGGTCTCACAAGTTTAGGCCTCCAAGTTGAGCTAATTGATTTCAGGTTC[A/G]AAGTTATATGAAGGTCATTCAGTGTTCTCATTTTGGCATTTTGGCTGAGG	MA_8403628	2459	reverse	no gene on contig	1	Pavy et al. 2013
GQ02815-A04.1.289	TTTCTCCCGACAGGCATTTCTACAACATTATTATTGACACTTTTGGGAAG[A/C]ATAACCGCCTCGAGCATGCTGTCAAGGCATTTGAGACGATGATAGCAGAG	MA_65267	9820	forward	exon	0.988	Pavy et al. 2013
GQ02815-C18.1.91	AATTGGGGAGTTAGCGATACTGGATATTATATGGACTCTAACAATCCAAC[A/T]TATATAGCAACCAGTCAGTCTCAATTTACAAAGACATTGGATTCAGAACT	MA_18275	50672	reverse	exon	0.988	Pavy et al. 2013
GQ02815-L01.1.445	AAGGTCTGTGAAATGTGCCATATGACTGTAAATAAAAATGCTGTTTTTGG[A/G]GATAGTGGAGCTATGGCTCCTGGAGGGGTTCGTATTGGAACTCCAGCAAT	MA_10428694	21440	forward	exon	0.949	Pavy et al. 2013
GQ02816-F10.1.660	AAGCAGACTAACATATTCGGCATGAAGAAACAAGCGAGCAATGCTAATGA[T/C]GCATTGGATGATCCTGCTTTAGATTATGAATTGTTAGCACTTATTTTATC	MA_10087734	1742	reverse	exon	1	Pavy et al. 2013
GQ02816-F23.1.1044	AGCTGATAACATTTTAACCAGAAACGATGTCATTTTGGCAGGCTTATCAA[T/C]TGCTTCTTTTGTATGCTATAGGTAGCTGCCACTGTTTTTGTTTATTGTAC	MA_10433566	14108	forward	downstream	0.965	Pavy et al. 2013
GQ02816-L06.1.952	GCTGTAGGTTCGTGGTAACGAGAAACAGTGGTCATGCAGTTGTCTCAATT[A/G]CTGAGACTAATTGAAGATATCAATATACTTCTAATATGAATGGCCAGGCT	MA_10427481	9938	reverse	downstream	1	Pavy et al. 2013
GQ02817-D19.2.1055	AAGAAGGGAAGAAAGCTCAAAACCATATGGCTTATTTTGATTATTGTTGG[A/G]AGCGTCCTTGGCTTGTTGATGATCATTTGTTTAGTTCTTCTCTTCTGTTT	MA_17859	16655	forward	exon	0.988	Pavy et al. 2013
GQ02817-I02.1.318	CAAAAACCGATGAAGCGTAGCGATTTGTTTCCAGCATAAATCCTCTACGA[T/C]TGCAAATATTGGGAGAAATTTTGGTCAGTGTTTCGCCGGCCCGGTGGCCG	MA_85070	8837	reverse	no gene on contig	1	Pavy et al. 2013
GQ02817-J10.1.68	TTAGACCCGCGTGCCAGTATTTAGAGGAAGATTGATGCCATTATCCGTTT[T/C]TTGGCCATAGAAGCTCACGAGTATTCCTCTGATGGGAGACCGGCTGAATA	MA_141872	13255	forward	exon	1	Pavy et al. 2013
GQ02817-K02.1.459	GAATGTAGATTTTCACAGTTCATCATAGTAGTGGTAGAATTTCTGGATTT[T/C]TACTATGTTTTGTTTTGAAATGTTCCTAACTTTCGAGTGGACACTGCACC	MA_715051	4776	reverse	upstream	0.988	Pavy et al. 2013
GQ02817-L04.1.780	AGCAGTTGCAAGAAACTTGATTGTGTAATTGGGCAGTTTGATGATATGGA[A/C]GCAACGATCCAGGAATACAATGGGAACTGAATCTTTTAGATTGCTTTGAT	MA_424412	3978	forward	no gene on contig	0.988	Pavy et al. 2013
GQ02817-N05.1.859	GCTGCAAAAATTAGTGCATATGTTACTCATGGCGTCTTTCCTAACAGATC[A/G]TGGGAACGCTTCCAACATGACAATGGCGTGGGAGCTGAACATGGGTTTGC	MA_10430625	60382	reverse	exon	1	Pavy et al. 2013
GQ02817-N22.1.457	GCGGAGAAGGCTCCATATGTAGCTAAAGCTGAAAAGAAAAAGGCTGAATA[T/C]GAGAAGTCAATGGCTACATATAATAAACAGAAGGACTCCAATACTGAAGA	MA_10436440	39023	forward	exon	1	Pavy et al. 2013
GQ02818-B09.1.95	TGAATTAGCAGTTGCAGATCAGATTACAGTGGTTCCAAGAAAAGGAAAGT[T/C]GAAGGAGATAGAAGTGGAGAGATGGCCCGAACAAAGCAGACTGCTCGTAA	MA_222556	1292	reverse	upstream	0.988	Pavy et al. 2013
GQ02818-J20.1.131	ACTTCAGAAAATATTCATTCCAATCAGGAAGTTACAGTCTTGTGAACCAG[T/C]GGCTGTTCTGGTGATTGAGTTATGTTGTGGATCTGTTTGACAAAGAGATT	MA_1204	23268	reverse	downstream	1	Pavy et al. 2013
GQ02818-L13.1.554	CTTGTAATACAAATTTTGTAGGCACTGTGTTCCCGCAACTGAGATATGTT[A/C]GTGACTGATATTTTCAATGAAGGAGATGGTTTTGATTGAATGGTATTCAA	MA_10431146	32903	reverse	downstream	0.988	Pavy et al. 2013
GQ02818-M02.1.334	CCAACAGCCCCACCTCTTCAACCTCCCTCACAACTGCAGCCTTCACATGG[T/C]GCACCCCTTCTTCAACCTTTTCCTCCTCCAACTCCACCCCCATCTCTTGC	MA_93052	17381	reverse	exon	0.877	Pavy et al. 2013
GQ02818-N18.1.467	TGTTCTGCCCGTGCATTGGCAAGATACTATGCAGCGCTTGCTACAGGCGG[T/C]GTTATTCCTCCCAGACCTTCTTCAAGTGAGCCTCGCTTGGGCAGCCATCC	MA_747892	4127	reverse	exon	0.877	Pavy et al. 2013
GQ02819-A14.2.1565	CTTCAAGCAGATGCTTTATCTGCAAAAAAACTGGCCATTGGGCTAACAAA[T/C]GTCCCAATAAGGGTTCTACAAAAAGCATTGCTGCTATTTGTGATACTACA	MA_3373395	116	forward	no gene on contig	1	Pavy et al. 2013
GQ02819-E20.1.468	GAGCAGCATGGAAACGCGTGTTCAAGAGAATCAGGGCAGAGCTCAGGGGA[A/C]TTAGGAAGAAGAAAGCTGCAAAGCCCATACATAGGTTTCAGTACGATGCT	MA_130277	11131	forward	exon	1	Pavy et al. 2013
GQ02820-B14.1.817	AACCTGCTACACGACTAAGGTCACAAGAGTTACAACAACTTATTGCTGCC[T/C]TGCTAGAATTCATGGCTGTCTGCAAACGAGCAATTCGGGTTCACTCTAGG	MA_10436906	23161	forward	exon	1	Pavy et al. 2013
GQ02820-C10.1.1133	GTGGAAAGACTGGAACCATCAATGGCACTAAGATGAAGGCCACGGCCTGC[T/G]CCAATCCAGCCTCCTCTATCAGCTGGNATGGAGTCCACTGGACTGACGAG	MA_42044	22523	forward	exon	0.915	Pavy et al. 2013
GQ02820-C10.1.1286	CCTTCTCCCTCTCCAGCTTCTGTGATCTCCAACCCCTATGAAATTAGGAT[A/G]GGATGATCTGCGGATGAGGGGAGGGCCGATTAGAATTCAAATATTCCATT	MA_42044	22676	forward	downstream	1	Pavy et al. 2013
GQ02820-C10.1.98	GTGTATTACTCCCGCGTAATCATTGTCAGAGCAGATTATCTCGGTTCAGA[A/G]AAAAAGAGCAGATTATCGTAGACATTGCAATGGAGCTGCAGCGCACGAGT	MA_42044	21109	forward	intron	1	Pavy et al. 2013
GQ02820-D15.1.395	AAGCTTCATTGATGGTAAATTTTCTATATCTCAGACTATTCAAACAAAGG[A/C]CTTCTTCTGGAGTTTGTATATAGTCGAGAGATACAATCTTTTAGCTGCAA	MA_10430872	26593	forward	downstream	0.965	Pavy et al. 2013
GQ02820-E23.3.652	GCAGACTGCGCTATTGGGTTCGGCAGGAATGCCATTGGAGGGCAGAATGG[A/C]AGAATCTATGTGGTCACAGATCCCAATGACTACAATGCGGTCAATCCCAG	MA_10426822	4587	reverse	exon	1	Pavy et al. 2013
GQ02820-M04.1.1030	CGTTACTGGCCTCTAACTAGAATAGGAAGTACAGTTCTTGAGGAAAGGGC[A/G]ACTTCATCATCAGAAGGGGCAGTAGCACCACCTCTGAAAGTTGAACAGTA	MA_282013	708	forward	upstream	1	Pavy et al. 2013
GQ02820-M23.1.1436	TTTTCATACCGAAGGCTGAAAATCACCAGATTGTACTTGTTAAAAGCAAC[A/G]AAATTTCTGGCTTTGGAATTAAAATCACTGGATGAAACAAGTTGACAGTC	MA_8054208	3590	reverse	downstream	0.965	Pavy et al. 2013
GQ02821-C23.1.551	TACAAAACTTTAAAGAACCATTCCAAAGATATTCATGCTGTTGCATTCCA[T/C]GGTTCTTATCCTTTGTTTGCATCATGCTCAGATGATTGCAAAGCATATGT	MA_10426057	41929	forward	exon	0.988	Pavy et al. 2013
GQ02821-M18.1.1338	GCTCTATTACCATTAACTTCTGAACTATTACCAAATCTATCCAACTTATC[A/G]GGCCAAGGAATAGCTAGGTCGCTCTCTGCAAATCAAACAACAGTTTTTAG	MA_10428562	21484	reverse	upstream	1	Pavy et al. 2013
GQ02821-N14.1.961	ATAGAAATACAAGTTCTTCAGACACTTGGAATTTTATTGATGGGGACCAT[A/G]GGAGAGTGGGTTGGTTCAGTGAAATACAATAAAAAGTCAGTCTGAGGGAA	MA_720047	4238	forward	exon	1	Pavy et al. 2013
GQ02822-K01.1.419	TCCAAAGCTGAAGCGGATGCTGCCACTCGAAGCCCTTGTGGAGATCTTTC[A/G]AATCCTTTGCTTGTGCTACCTCTATTGTCATCAACAACCAATTCAGGATA	MA_187622	5327	reverse	exon	0.988	Pavy et al. 2013
GQ02822-M01.1.98	TGTAGGGTAGGAGGAGAAGAAGAAAAAGGAATGGCGCAGATCATCGATGG[T/G]AAAGCCATTGCCCAATCTATTCACAACGAGGTCGCCCAAGATGTCTCTTA	MA_7421187	401	forward	no gene on contig	1	Pavy et al. 2013
GQ02822-N05.1.411	TCACAGTGGATCAGCTTATACTAGAGAATCAACCTCTTATGGCCCAACCA[T/C]CATTGATGCAAGGAGTACAACACAACTTTGGTCTTTTTGCAGCAGATAAG	MA_10429891	5440	forward	exon	1	Pavy et al. 2013
GQ02823-E19.1.395	ATCCTGATCAGTGTAGCTCCCAGAGGTATTGAGATTTAAAACCTCGAGGC[A/G]TACAATCCCAGATTGATTGCTGTGATTGCTGTCTGGGTTAGGGTTTTTCT	MA_139427	6451	reverse	downstream	1	Pavy et al. 2013
GQ02823-F02.2.957	TCTTTCTTGGTGGCAAATGATGCTGCCGAGAGAACACAATCACATGTAAC[T/C]GGAAAGCAGCATATAGGCTATGGCATGGTGCGCGATTTTATTAGTGAGTA	MA_6441660	3878	reverse	no gene on contig	1	Pavy et al. 2013
GQ02823-G23.1.369	AAGACAGCAGGAAATGGTGAATTTGATGACAAGTACAGAGATAAATACTT[T/G]ACGTTTTCGACAGCCCGGGAACACGAAGAATCCGGTATTGCTGATGAGGC	MA_73565	7064	forward	exon	0.915	Pavy et al. 2013
GQ02823-K22.1.364	TGGGTTGCGTTGTACTGACCAAGGTTCCAGGGTTACATGATGAGTTGGCC[T/G]CCTTTCCAAGCCACCCACGTGGTGAGAGATCTGAGATTATCGAACTGTGC	MA_9211200	2059	reverse	downstream	0.949	Pavy et al. 2013
GQ02824-B23.1.83	ATTTTCACGCTGATAGCTTTGGAAATAAAGATTGAGTTGGCATCATTGAT[A/G]AGAGATAAAGCTTTGGAGAAAGGAAGAGTGCAAAATATATCGACTAAGAG	MA_106922	8410	reverse	exon	0.965	Pavy et al. 2013
GQ02824-O01.1.91	GGAAGGCCCTGCAGTGAGTCAGTATAGTGCTTTGCGCTTACTACAGGCGA[T/C]TCTGGATGAATCAATGTATGATCTGGCAGGAGAACTGGTTAGGTTCTTAC	MA_306795	2490	forward	exon	1	Pavy et al. 2013
GQ02825-B06.4.200	CAGTACATCGTGACAGATGACAAGGAAGGTCCCGACTGTGAACTTGAAAA[A/G]CACATACCTGATCTGCATGTTTTGATTTCTACACCTTTCCACCCGGCCTA	MA_10431917	30660	reverse	intron	1	Pavy et al. 2013
GQ02825-F01.1.494	ATGATGGGCTTTGCTATGAGGTACTAGTTGGTCATGAGCCTATTTTGATC[A/G]TTGAGGTTAAACTACTAGGATGATATGCTGCAGCAATAAGCTGTTGTGAA	MA_950051	5067	forward	no gene on contig	1	Pavy et al. 2013
GQ02825-H19.1.673	GACGAGGAGTGTGTGAAATTGCTGCGAAGAAGCTACGAGGCAACGCCAGC[A/G]AACGGAAAGGTGTTAATTGTGGAAGCAGTTGTTGAAGGAGGCAAGGAAAC	MA_630428	1312	forward	exon	1	Pavy et al. 2013
GQ02825-L11.1.1111	GCATGATTGTCTGTATTGAATGGAAGTTAATATGAGCCTAAAGCTAAGTA[T/C]AGTTTTGGCTCGTGGTAAGTTTAGCTCTTTTGAGAGTTGGTCCTGAAAGG	MA_8407941	2511	reverse	downstream	1	Pavy et al. 2013
GQ02825-M08.1.682	TATCTCGGCAAAACATTCACACAATGATCTACCCAAGCAAGAGTCCTCCG[A/G]AACATCAGAGTCTGGATTGATTTCAGTATCAAAGTTTACAGCAATCATCC	MA_10430292	13922	reverse	exon	1	Pavy et al. 2013
GQ02825-O14.1.343	TGGTTTGTTTATGAAAATGGAAGATGAAGAGGAGGAAGAGGCTACTGCTG[A/G]TGGAATAGCTGCTGGAAATGGTGGTGCAGAGGAAGGTGAAATAGATTAGT	MA_10435152	28223	reverse	exon	1	Pavy et al. 2013
GQ02827-C14.1.184	ATAGGAGAGGAGGAGACAGCCAGGNAAGTGGAGAAGCCTGATGGAGTCAC[T/C]TTAAGCATCTAAATTTTGCAGAAATTCAGGTTGAATTAACTTGCGCACTT	MA_10431096	15624	reverse	upstream	0.899	Pavy et al. 2013
GQ02827-E23.1.1092	CTTTTCTTGGCTGATGAGAAACGTTCTGGTTTCATCACGGGGCAAGAGTT[T/C]GTAGTAGATGGTGGGGTGACAAAGAAAATGGTTTATCCAGAATAATTTGA	MA_234203	4434	forward	exon	1	Pavy et al. 2013
GQ02828-L20.1.413	ACTTTAAGACGGAAGCTTGTGAGCATTAACCACAAATGGGAAGCATTTCG[T/G]GGGGAGAAGACGGATCCGGCGAGATTGTTGTTCAGCGCGAGGACGTCATC	MA_205724	5134	reverse	exon	1	Pavy et al. 2013
GQ02828-P16.2.199	TTTTTTTCACAACATTAATGCTAGTGCACTCCGGACAATGAAGATCATGT[A/G]CATGGAAAGTTCCCTTGATGAGCTTCTCAAGCTTGTGGAGATGAATCATC	MA_46922	27576	reverse	downstream	1	Pavy et al. 2013
GQ02829-A05.1.724	TACACATTCGCACATTGAGGGGAAGAATTTTTGAGACAATCCTTAGCTTA[T/C]GGTTTTTTATCTTTCAGTATGGCATTGTGTACAAGCTGCATGCTACTGGA	MA_10429776	9306	forward	no gene on contig	1	Pavy et al. 2013
GQ02829-D06.1.116	CAAATTCGCGAGTAAAAGATTCGCTTTTTTGTTAAGTTCGCATTTCAGTA[A/G]GCTTAGGGTGGTCTGAAGAGACAACAAGTATCTGGTCATCCATGGCATCA	MA_880228	800	forward	exon	0.996	Pavy et al. 2013
GQ02829-F03.1.412	ATGGAAAGAGATCATGCATGTGAATGCTGACACGGTCTTGGATAATTTTT[T/G]ATCATCATACTGATACAGACAGCTGAAGACAGAGACAACCCGGAAAGTAG	MA_10432963	2586	forward	intron	1	Pavy et al. 2013
GQ02829-I09.1.1412	TTCTATATAACCTCACCATCTATCCACAATTTAGCGACTAGCACCTTAAC[A/C]ATGCAGAAGATTATCTTTCTCATTTGTTATTGTCAATACTAGATTGTTGT	MA_3303	1440	reverse	downstream	0.988	Pavy et al. 2013
GQ02829-I09.1.900	ATGGTCACACTTCATGGATCTTCAAAACACTTGCCTGTGGCTTGCACATC[T/C]GAAATGATTCCTTCAAGTCTGTGTTTTTTCCCACAATATCTCTTACAGTG	MA_3303	2686	reverse	exon	1	Pavy et al. 2013
GQ02829-I21.1.1219	TGTCTAACTTTGTTTCTTCATATAATTGTAATTGCAACCTATTTATTTTG[A/G]TATATTCAATTATAATTTGTTGTAGCATAAAAAANNNNNNNNNNNNNNNN	MA_502426	6556	forward	no gene on contig	0.714	Pavy et al. 2013
GQ02829-I21.1.35	NNNNNNNNNNNNNNNNACCCATTTAGAGTGGAAGCTCAAGCTCCACCAGC[A/G]ATGGCAATAACAATGGTTACGGTTGTTCAAAACCATTGTTCCTGCTCCTC	MA_51118	7610	reverse	upstream	1	Pavy et al. 2013
GQ02829-L24.1.231	ATATTGATGAGTTTCTTGCACAAGTTTTCGGATTCAGCAGAGAAGTTGTT[T/C]CCAGCCTCCGTACACAGTTTTATAAAACCAACGGAAGCACTCTGGCAGGG	MA_44290	7385	forward	exon	0.965	Pavy et al. 2013
GQ02829-N13.1.44	NNNNNNNAACCTGGACAGTCTCAAAGTTAAAAGTATCCTGGAAGAGCATT[T/C]CTTTCTGGTCACGGATGTGCGATTTAGTACTGATTCCATGCGCCTGGCTA	MA_10431875	16852	forward	exon	0.976	Pavy et al. 2013
GQ02829-N17.1.1141	CCTATGCAATGGGCATCTGTTGCTGCTCTACAGGCCCCGGACTCCTATTA[T/C]GAGGAACTATTGAAAGACTACAGGGCTAAGAAGAACATTTTGGTGGATGG	MA_89872	2547	reverse	exon	1	Pavy et al. 2013
GQ02829-O06.1.408	GATGGAGACTGTCGGCATGATGAGCAACAACCCGTTGTGACACCTACCTT[T/C]GGGACTGTCAATAATGTCTTGCTTGTTCCTGGGCCAGAACTTCTACCTAC	MA_11113	54610	forward	exon	0.996	Pavy et al. 2013
GQ02830-E02.1.450	ACTCTAGCTGGGGAGCCTTTCATTGTGAGACAGGTCAGGAAGTTGGAGGG[T/C]GTTTTAGTACAGTATTGGTGTCGGAAAGGGCTTAAACCTACAAGGCATCA	MA_10433416	3481	reverse	exon	1	Pavy et al. 2013
GQ02830-F21.2.1177	CTCCAGTAATAGTTCGGAGGTTCTGAGGAGCCATCCTAATCAGGGTGGCA[A/G]CTTGAGTTCCATTTTTGATGCACAAAAGAAACCTCGACGAAAACGGAGAC	MA_6539129	1619	reverse	exon	1	Pavy et al. 2013
GQ02830-G03.1.1390	ATCAACATTGTGACCCAACTGCAAAGCATAAAAGACACATTTTTGAGCAC[T/G]GCTTGCAATCCAAATTTTCAATTAGAAATAAATCAGTTGTTGAGCAATGT	MA_87248	9370	reverse	exon	0.988	Pavy et al. 2013
GQ02830-I01.1.520	AAAACGTTTGCCCTGGCAACGGGAAGGAGGATGTCAAAGGATCGAAGCCT[A/G]TAAATGAGGAAAATGTCTCCACCCAGCTTGGTTTATTCTCCCAGCAGTCA	MA_6746643	811	forward	exon	1	Pavy et al. 2013
GQ02830-K01.1.272	CATTAACAGGTTTGGACACATGGATGTCAAGGAAATGGAGAGAAAAGCAG[T/C]GGCGTTGGCGTCAGCAACGTTCTGATTGGCGTGCTGAAGATATGCAGTTT	MA_57955	10271	forward	exon	1	Pavy et al. 2013
GQ02830-M14.1.855	AGCTACTGGAGAAATTGAATCTCGCTCAGCCCGTAGCAGAGGTTTCTTAA[T/G]TTAATTTGGCAATGCATGTCTAGGATCAATGATGCCTTGCTTGAGCTTAT	MA_474079	2404	reverse	exon	1	Pavy et al. 2013
GQ02901-G01.3.1015	CTCTATTACATATGTCCAATGCACACGCTTTTCACTCTTATGGTGTATGG[T/G]GCCCTTGGAATCTTCAACAGATACAATGAACGTGGATCAGTAATGGCATT	MA_4218	22820	forward	exon	1	Pavy et al. 2013
GQ02901-G01.3.181	TTCCAGGGCTTCGATGCTTGTTTGTGAGTTGTGAATTTGAAGTTGCAGTA[A/G]TTCAGCTACTCTGAGCAAGATGATAAGTCCAGGCCCAATTACGGCCGGCC	MA_91105	1745	reverse	upstream	1	Pavy et al. 2013
GQ02901-G13.4.997	TATGCGACAGGTCAAGGCACATTCGATAACACCACTCTTGCAGGGATTCT[C/G]AGCTACTCTAAACATGTGCATTTCAACACCTCTCATCTAAACCCTTCTTC	MA_118833	4899	reverse	exon	1	Pavy et al. 2013
GQ02901-I15.1.133	TGCAGATTGGGGCTCCTCCCGAAGTTGTGGCTCGTCTAGATGCGCTTACT[A/C]ATGAATACGAAAACCAACAACATCGGACGACTGTGAGCATTGGAATGGAC	MA_41523	85313	reverse	exon	1	Pavy et al. 2013
GQ02901-K10.1.193	GAGCAGGTCTTGTTCCTCTTTCTAGCCCAAACAAGAGCCAGGAAGAGGAA[A/G]AGCCGAGCAGAAGAAATTTTCGCAGGTAAAATTTATAATGAATAAACCAG	MA_37270	4292	reverse	no gene on contig	0.935	Pavy et al. 2013
GQ02901-M16.1.215	CAGAATAACATGAAAGTTACCTTTTATAGCCGCACATTTTTGTCCATCAT[T/C]GGCGGCGTGGTTGCAGGAATCTTAGGACTCACTGGTTTGAAAGGTTTTAT	MA_132744	9582	forward	exon	0.996	Pavy et al. 2013
GQ02901-M23.1.309	GTCTTTGGCCTTTTGCCTACGTTTCTCAAAGTTGTTAACAGAGTTATGCA[A/G]TCCAGCGTTATGCGCAAGTTGTTACTCATATTTCTCCACAATTTGTTAAA	unknown	unknown	unknown		1	Pavy et al. 2013
GQ02901-P11.2.1665	ATGACACTGGATTTGCAGACTGGTATATAGGTTTTTGTTGAGTAGTTCAA[T/C]GCTGATGCCAAATGGTTATTGCTAATATTGATCTATTGGTGCAGTGCTGT	MA_104182	17698	reverse	downstream	1	Pavy et al. 2013
GQ02903-B08.1.32	NNNNNNNNNNNNNNNNNNNAGGAAGATGGAGAGAAGGAGCAGAAGCTTGT[A/G]ATGTTTTACAGCCCAATAAATTATCAAAATGTATTAGAGGCCACTGGGCA	MA_4952	66456	reverse	exon	0.965	Pavy et al. 2013
GQ02903-C20.2.69	TCTCTCTTTTAAAGTGCCACGATCTAAAAGCATTCACTCGTGAACAGGCC[A/G]GCGATTTACAGACGTGGCTCAGCGCTTCAATCACCAACCAGGACACCTGC	MA_10434624	24569	reverse	exon	1	Pavy et al. 2013
GQ02903-E13.2.1137	ATTTACCATTCATTGACCTGATTCTATAAGCAATTTTTTTTCCCACTTGC[A/G]ATGGTTACTGGCTTTACAGGGTCAAGAAAACTAGCTTTGTCTTTGTTGCT	MA_1262	75814	forward	downstream	1	Pavy et al. 2013
GQ02903-I19.1.166	CTGTTTCTCTGTAACATGGAGGCGAGGGAGAGCAGATTCTTTAACAACAA[A/G]CCTGCCTACGACAACCGCAATGGCGGNTCAAATACCGCCGGGTATGGAGA	MA_59717	18483	reverse	exon	1	Pavy et al. 2013
GQ02903-I19.1.372	CAGCGAGACTTACCACGCTGGTTCNGGCAGTGGAGCCGGCTATGGAGAAG[A/C]CGGGAGCGGCTACCGTTCCGGTTCTGGTAGAGCTGGTGAATACTATTCAC	MA_59717	18277	reverse	exon	0.877	Pavy et al. 2013
GQ02903-L20.1.776	ATCTGGAGCCCAAAGATGAAAACATGGAAGGTGATTCAAGCTAATAAGCA[A/G]AGAACGAAGTTAACTCCAGCAGTGCTTTTGAAAACACAGTATGATGTCAA	MA_59925	15559	reverse	downstream	1	Pavy et al. 2013
GQ02903-N12.4.1995	AGTAGCTGGGTGTTTTCTATACAAAGCTGAACTGATGTACGAATACCATG[T/C]GTAGGGAAACCTAGCAGACTGCATGTGGAAGATCTATCCTGTATTGAGTG	MA_449144	1957	reverse	no gene on contig	1	Pavy et al. 2013
GQ02904-C02.1.582	GCAATTGGGCATTTTTGAATGAGCCACCATTAATGGCAATGGAAGGTTCA[T/G]CACATAAGTATGCTGCACAGTATCATGTGAACTAATGCACTTGCTGTCCA	MA_191372	2627	forward	exon	1	Pavy et al. 2013
GQ02904-C21.1.1297	TTGTTCTCCAGTCCTCCTGCGATTCACAGGTCTCCACAGAAGAGCCTGCT[T/C]GGCTTCAGAAAGGTCCATGTCGGCGCGGGAGCCACAGAAAGAGTGCAATT	MA_182289	5148	forward	exon	0.915	Pavy et al. 2013
GQ02904-E11.1.286	CTCTTGTTGGTCTTCATATCAGTTACCCTGGTTCTGCAGGCTGCTGTGGT[T/C]GTGGGATCGAAGCCTCCGAAGGACAAGCATTGCAAGGCAGATAAACCAGG	MA_10430750	19810	forward	exon	0.976	Pavy et al. 2013
GQ02904-G05.1.253	GAAGATATACTGTGAAGCCAATCCTGATTTCTTGTTGGCTAGCAGAAATG[A/G]AAGTGTTGTCATGGTACCGGCAAATGAATCAGACCCAAGTCAGCAATGGA	MA_99511	16837	forward	exon	1	Pavy et al. 2013
GQ02904-L21.2.961	AATCATACTGATCAAGTATGGGGTGTGGCATTTCGTCCAACTGGGTCACC[T/C]GGTTCTAGAGCAGGCAGGCTTGCAAGTGTTTCTGATGATAAAAGCATATC	MA_10432150	33483	forward	exon	1	Pavy et al. 2013
GQ02904-M21.1.1310	CTGTACAAAGGATTTGAGTTTGGAGAATTCATGAAAATTTTCTGGGGTCA[A/G]GAATTAAAGAATAAGACAGTGTTGGATCATTTCAAGATCGAATATCCAGA	MA_10435178	16252	forward	exon	0.965	Pavy et al. 2013
GQ02904-M22.2.901	CTCGCAGGATGGACTGGTGCAGTAGGTCCATCAAGCCTTGCAATTGATAG[A/G]AGGAGGACACAATTCAATATCCTATCTGGGACTTCAATGGCTTGTCCTCA	MA_18245	13282	reverse	exon	1	Pavy et al. 2013
GQ02904-O20.4.1944	TTTCTGCATGTGTGTTTCTGCAAAGCCATGCATCTAGTCCTCTGAGATTG[T/C]TTTTCCTTGGAGATGAAGGAGATTTGTATTATGTAATATGAGTTTACTGT	MA_10433056	986	reverse	downstream	1	Pavy et al. 2013
GQ02905-A02.2.1381	GCTAAAATTCAACACAGGAATCTCGTGAAGTTATTAGGCTGTTGTGCTTC[A/G]GGAATGGAAAAGCTGCTTGTTTATGAGTACATGCCTAACAACAGCCTTGA	MA_10604	82582	reverse	exon	1	Pavy et al. 2013
GQ02905-A02.2.1815	CAAGCTCTGGATATAATGGATTCGACACTGGGTGACCTAATGTGTCCCGA[A/G]GAGCAAGTTCTGAGATGCATTCACATCGGTCTCTTGTGTGCCCAGGCCGA	MA_10604	81475	reverse	exon	0.996	Pavy et al. 2013
GQ02905-A21.4.1147	TTGGAAACCTATGTTTATAACATGAAAAACACAATTAATGACAAGGACAA[A/G]CTTGCTGACAAAATCGAGTCAGATGACAAGGAGAAAATAGATGCAGCATT	MA_5353	30877	reverse	exon	1	Pavy et al. 2013
GQ02905-C04.1.837	GAAATTACAGAGATTCAAGCGAGGATGACGAACATTCAAACCTACGAGCG[A/G]TCCGGGCGGGCGTTTGTGCTTTCGGCNCAGAGCTCCCATTTTCGACAGAG	MA_50	9370	forward	exon	1	Pavy et al. 2013
GQ02905-C06.4.1462	TCTTACAGTTTCTCCAGTCCATCAGGCAGCTGTAGGTTTGGTCCATCCTT[T/C]TCGTGGAATATCAATTAGATTTCCTAGATTTATTCGTCAGCGCATTGATA	MA_10426124	10441	forward	exon	0.996	Pavy et al. 2013
GQ02905-C08.2.177	AACCAAGGAGCGCCGGTCTGGAATAATACATCTTCCTTAACCGTTGGAGC[T/G]CGAGGTCCGGTTCTGCTTGAGGATTACCATTTGATTGAGAAGTTTGCAGC	MA_10427891	1684	forward	upstream	0.996	Pavy et al. 2013
GQ02905-C08.2.574	CGGATGTTATTCGAGCTCTGAAGCCCAACCCCAAGACACACATTCAAGAG[T/C]CATGGCGCTATCTGGATTTCATGTCCCACCTTCCGGAGAGTTGTCTTACC	MA_10427891	15547	forward	exon	0.976	Pavy et al. 2013
GQ02905-E13.1.1097	AATAGCTCTCAGGGAACAAACTTATTGGGTGATTGAAATATTACAGAGAG[T/C]TTTGTTTGTAGTCACAGCAACAGCAGCAGCAACAGAATGTGTAGAAAGAT	MA_10426681	1179	reverse	downstream	1	Pavy et al. 2013
GQ02905-E13.1.426	GGGATTTCAGGTGGACATATCAACCCGGCTGTGACCTTTGGACTGTTTTT[A/G]GCAAGGAAGGTGTCCTTGCCTAGGGCAGTTCTCTACATGGTGGCCCAGTG	MA_10426681	3654	reverse	exon	0.996	Pavy et al. 2013
GQ02905-L17.2.679	TCCAATTGGGAAACTACGGGTACAGCCCGTTGGCATTATTATATTTGCTG[T/C]CATAATGGCAACTCTAGGATTCCAGGTGCTGATTGTAGCTGTTAGGGAGT	MA_10432425	60438	forward	exon	1	Pavy et al. 2013
GQ02905-L23.1.937	AACCATGATAGTTCCATTCATTGTAAGAGGCTTTTCATGCCTAGCAAGGA[T/G]GATAGTATTCCCAGAGAATGGCTAACACTCAAAGATCAGACATCTAAGGC	MA_332109	4991	forward	exon	1	Pavy et al. 2013
GQ02905-O24.4.452	GCTTAAGGACGAGCCAGTTGCGGGNGATTCCGCTGCAGGTTTGCCACGGG[T/G]CTATGGAGAGGTTTTCTGGAATGAGGTGATTTTTCACGGTATTGTGCTGA	MA_4630064	79	reverse	no gene on contig	1	Pavy et al. 2013
GQ02906-B15.2.49	NNAAACGGAACCGGCATCTTCCTTCCCATATTGCTTAGAACTGCCTGTAA[T/C]CTAGATTCAGCTGCCATGGAAAGCCCAAAGCTTCATGTGGTCATCTTTCC	MA_10434682	600	forward	no gene on contig	0.996	Pavy et al. 2013
GQ02906-F17.1.162	AATTGGAGACGAAGACTGTTTCATCTTGAAGTTGGCTGCCAATCCTTCGA[T/C]CCTGGCAAACCGAAGCGACGGCCCCGCGGAGATCATTAAACACGTATTCT	MA_21627	15722	forward	exon	1	Pavy et al. 2013
GQ02906-F17.1.290	TGCTCGTGTTCATGGAGGACTCCCATCTTACTCGCATTCAAACAGCCGGT[A/G]CTGATGCTGTGTACTGGGAAACCACGATAGAAACGACCATAGAAGATTAC	MA_21627	15850	forward	exon	1	Pavy et al. 2013
GQ02906-H02.1.767	TCATGTTACTGTGCAGCCCTGCAACTGAGCTAGGGTTGGTGAGTTACATA[A/G]CCGAGGATTGCTCAGGAATTCACAAACTGGGCTACATTGTACAGCAAATA	MA_10432990	13943	forward	downstream	1	Pavy et al. 2013
GQ02906-I24.1.1099	AAAGCCGAGGTTGAGGGTAAGGCTGAAGAATAGGTTAATGGTTATGGAAG[A/G]CGAATAAATATATCTATGGATCATCTGAGGGTGCGTTTTTATGTAGGAAA	MA_10427344	2616	reverse	downstream	1	Pavy et al. 2013
GQ02906-I24.1.310	TAGAAGACCCAATTTCTTTATCAGCAATCCCGAATTAGTAGACCATGGGG[A/G]CTGTTGAGGTAGATCAATGAGTCTCTGCATGTTGGCATTGCCATTTTATG	MA_10436287	3278	forward	upstream	1	Pavy et al. 2013
GQ02906-J22.1.1371	TGGAGAGATTGTTTCTTATTGAATAATTTCAATTGATAATTGATACATTT[A/G]TTCATGAATAAATGATTTTTGCTCTTGTTGCAAAAAANNNNNNNNNNNNN	MA_2442	5417	reverse	no gene on contig	0.662	Pavy et al. 2013
GQ02906-M07.4.1020	ACATTGCCTCTGGAAAAGGAGGGAGAGATTCCCGTGCCTTACAAACCTGA[T/C]GTTGATCTGGATAAAGTGGAATTTGATAGTTTCTCCTTCGAAGAAACTTC	MA_10211339	1764	forward	no gene on contig	0.976	Pavy et al. 2013
GQ02907-H19.1.164	AGATTCCGGGCTGACAATCCAGGCGTGTGGTTCATGCACTGTCACTTGGA[A/G]GCTCACACATCTTGGGGATTGAAAATGGCATGGATTGTGAAGAACGGAAA	MA_10431084	3328	reverse	exon	1	Pavy et al. 2013
GQ02907-L08.2.620	GCAAACAATGATGTCATTGATGAAAATGAGTCTCAGACGGTCCCAATAAG[T/C]AAGCAATCAAAATCTAATTTCCAAAAGCCAGCAGAGGATAATGCAGATGA	MA_140235	6127	reverse	exon	1	Pavy et al. 2013
GQ02907-N09.1.464	AAAGAAGACAGCAGAATATTTATTGGCACCAATTATTGCCTCACGGGACA[A/G]ACTCAACAATGCTTATTATATTCTAANAACAGGTGAGATTACATTCAATG	MA_218305	561	forward	exon	1	Pavy et al. 2013
GQ02908-J07.1.1166	TGGGTCCAAGAAAATTAACCAAACTTCCTAACGTGATTTTTTTGACTCCA[T/C]GACTTGTATATTCGGATAGATGTATTATAACTGACCCAAGTGACTATTGT	MA_10435814	7115	reverse	intron	0.965	Pavy et al. 2013
GQ02908-K15.2.991	GAGGGGCTGTTTGTCGGTGCCGCGGGGCTGCTTGGCCTGGGCGGAGGGTC[A/G]TTGTCCTTCCCTTCACAGTTAACGGACGAGAACGGTAAAATCTTCTCCTA	MA_2310909	120	forward	no gene on contig	1	Pavy et al. 2013
GQ02908-P12.4.1284	ATGTGCGTGTTCCCCATTGCAATTGGAGGTTACTGGGCTTATGGAGATTT[T/G]ATGACTGCGGGAGGAATTTTGAATGCTTTGTATACCAATCACAACCAGGA	unknown	unknown	unknown		1	Pavy et al. 2013
GQ03001-D10.2.1677	GTTATGTAATGTATTTGAGTATAGTTTGAAGCCCTCCTATAAATAAATAG[T/C]GGCTGCTCTGTTTAGTGCCCGATTTATGATGTATTCTCTTGTAATGTAAA	MA_65436	6377	forward	downstream	0.988	Pavy et al. 2013
GQ03001-N15.1.282	GTCCATAAAGGGTACTTGTAACGCAAGCAGGATACAGATTTGAAAAGGGT[A/G]CTAATGAACATTTTTGAGAAGCAGATTTGAAAAATAGGAGTGATTCCATA	MA_502833	2893	forward	no gene on contig	1	Pavy et al. 2013
GQ03002-A10.1.1058	TCTAAAATCTTATTTATTGTTTTTCTTATTCTTCTCATTGCGTCTCTTTA[T/G]GAACTCAAATTTTCATTAGCATTTCTGTACGTACGGGATTCTTGTAAAGT	MA_287596	3195	reverse	downstream	0.935	Pavy et al. 2013
GQ03002-I06.2.174	TTCCACCAGGTCCCAGACCATGGCCTGTGGTGGGGAATCTGCTACAGATA[A/G]AGCCCGTGAGATTCAGATGCTTCTGGGATTGGTCCAAGAAATATGGGCCA	MA_109548	1409	forward	exon	0.976	Pavy et al. 2013
GQ03002-I06.2.728	GGGTTGAAGCTGGGGGCTTCCCTCACCATGGCTGAGCACATTCCATATCT[T/C]CGTTGGATGTTTCCATTAGAAGAGGGTGCGTTCGCCAAGCATGGTGCAAG	MA_109548	3036	forward	exon	0.949	Pavy et al. 2013
GQ03002-M01.1.467	ATGGAGTCTGAGATAGAATACAAGGGCCAAAACTTTGAACTGATTCCATT[T/C]GGAGCAGGAAGGAGGATTTGCCCTGGGCTTCCCTTGGCTCATAGGATGGT	MA_175723	9671	forward	exon	0.988	Pavy et al. 2013
GQ03003-J07.1.1376	TCTCATGGGAGAACAATCAACTCCTCTGTCAAGTCTACCAACAACAGCTC[T/C]CATGCTGTCGTGTCTGGTCTCATGGCTTCTGGTCTTTGTCTTGCCGGTGA	MA_10435374	1536	forward	downstream	1	Pavy et al. 2013
GQ03004-E07.1.174	AGAATGGCCGAAATTTGGAGCAGATATTAATTATAGTATGGAAGTGATGG[A/G]CAATTCATCTCAAATATGGGGTATGACAGGGGAAGCTAGTAAAAGAACCT	MA_91155	8157	forward	exon	1	Pavy et al. 2013
GQ03004-K06.1.1121	AGCAGGTCGCCTAAGAAAGCTGAATCGTTGCCAGATTTGACGAAATCCAA[T/C]GGCGTTCCCGACCTCCAACCACTACAAGAAAAGTCAGCAATGAAGGAATC	MA_2328359	51	reverse	no gene on contig	1	Pavy et al. 2013
GQ03004-K06.1.1360	TTATTGCCTTCCCGACAACGGAAGGCTACAAATTTCACCAATCACGCCGG[C/G]TAAAGTATCTCAGAGCCCTGCAGCGCTGGGGAATAATGTAAATGACGATA	MA_3651	33020	reverse	exon	1	Pavy et al. 2013
GQ03004-K06.1.615	CGCCGGAACGGAATCGCCTGCAGCCGGAAGAACTGCAAAGCGGCGATGAG[A/C]AACTAGAATACTCAAATCTGCTGTTTGAATTAGATTCGTCTCTACCTCAG	MA_3651	34078	reverse	exon	0.965	Pavy et al. 2013
GQ03004-M07.1.1779	TAGAATGTTGATTCTTTCAGATTATCTTCAATAAAATGTAGCATTTTGAT[T/C]GCTATGTTTGAATATTACATGGGTTTTCTAGAATCTATAGCCAGTGTTTT	MA_27343	3820	reverse	downstream	0.809	Pavy et al. 2013
GQ03004-M24.3.1864	CAAGACAAATTTTTCAACGGATGAGAATTTTGAGTTTGTGTAGGGTATGA[T/C]GACGAGCATTGTAGCCTGTCCCACACCAAAGAGCGTGGTGCATTCATGGG	MA_10430856	29823	reverse	downstream	0.935	Pavy et al. 2013
GQ03005-C08.3.496	ATCGGAAATTTGCAGAGTTTAACTGCCTTATACTTGGATTCAAATCGGCT[A/C]TACGCCTCCATTCCTTCCAGCATTGGAAATCTGAGCCGGTTATCCGTCTT	MA_10435863	19242	reverse	exon	0.988	Pavy et al. 2013
GQ03005-P01.1.637	GGAGCCATTTGTACCTCATGATGATGAATTTTATATGTCGATCATGTCAG[A/G]CCGCCTTGGTTCAACCATTAGCTTTTCAGAGTGCGGAGGAATTGAAATCG	MA_48286	11922	forward	exon	0.996	Pavy et al. 2013
GQ03006-D16.1.1383	TCATCTGGCAGCAGGCAGATTAGCCAAAGTAAAACCCTAATGGAGTCCGC[T/C]CGGTTTCAAAGGCGGACATTGCTCGAATGTAGAACGGAATACATGTGAAA	MA_123133	4090	reverse	downstream	1	Pavy et al. 2013
GQ03006-D16.1.161	GATTTCCCTGCCTATGTTGAGCTTGGCAATGGCCTGAATTTCACCGGCGT[T/G]TCTCTTTACCATGGTCGCCGTGGTTTGCCGTCTGGTGAACAGGTTCCTTT	MA_123133	5456	reverse	exon	0.949	Pavy et al. 2013
GQ03006-K15.1.1056	CTGAACGTACTGACGGGATCCAAAGGGGAGATCAGGAGTAACTGTTCTGT[T/G]AGCAATCTGGCTTCAACTTCGACCGTCGAAGTCGCGGCAGAAGACGTCAT	MA_10432865	1557	reverse	exon	0.976	Pavy et al. 2013
GQ03007-B12.1.1066	TTTGTAGAATCTTTCAGTATTTTTACATCCCTGATGTGGTTATGATCTAA[A/G]GAGTGCCAAACGTGTTATATGGATGGATGCATTGGTTATTTATTGCAGAC	MA_123267	11946	forward	downstream	1	Pavy et al. 2013
GQ03007-C09.1.153	CCTGTGGTTGATGGCCCATATCAGAAAAAGTCAGTTTCAGGCCCAGGGCT[T/C]AAGCTTTATTCTAGTCCTCCAGTGCATTCAATATACTATGCCTTGGCCCC	MA_43595	21962	reverse	exon	0.949	Pavy et al. 2013
GQ03007-D24.1.711	TTTGTCTTGTATATATTCTATGGGAGCCTACGGATCCTAATTCTAAATCA[A/C]GAATTGGGTTGCCACATCTTGAAGCAACTTTTGATTCTATTATTGATGCA	MA_10436115	13054	reverse	exon	0.965	Pavy et al. 2013
GQ03007-F19.1.191	AGGTGGCATTGGAATACGTAGATTCACATTCTCCAGTAGTAAGTTGAAAA[T/C]CATGCAAATTGATTCTACAAAAGGGAGTAGAGAGAATACAGACCAGGCCG	MA_10436759	6641	forward	exon	1	Pavy et al. 2013
GQ03007-M20.2.352	GATGCTTCACAACATGCAAGTGGGGATTGGCAAGGTCCTTCGCAGGACAT[T/G]GATTGGCAAGAAAATTCTTCACAGGAATTAGTCAGAGACTGGCAAGATCA	MA_10435039	19864	reverse	exon	1	Pavy et al. 2013
GQ03008-J10.1.425	GCGCTTGCCAACAGGAATCCCGGGGACATCAATTACCCGTCGTTCTCAGT[T/C]GTCTTCGGCGTGAACGAGGACGACAAGTCGTCCGGCACCGTCGTGAAATA	MA_3796100	106	reverse	exon	0.877	Pavy et al. 2013
GQ03008-J21.1.90	GCTGACCAGATTTTCATACTAAAATCCAATATCCGTTCCGCCTTTCTTGC[A/C]TAAGAAAGATGAAGGCGAGTCGGCCTGTACTGTTTTCCGTTATGTTGATA	MA_465263	1096	reverse	upstream	1	Pavy et al. 2013
GQ03008-L07.1.995	GAACGACGGATCTACGAGCTCGGATCGTTGCCTCCGTTTCTGCTGGTATT[T/C]GCGGGACGCGTGGAAGCAGTGGATCANAGATGGAACCAGCATGGCCTAGG	MA_130934	2482	forward	exon	0.915	Pavy et al. 2013
GQ03008-L22.1.376	CATCATCGATCTCCATTCCCAGCTCGGTAACAGGTGGTCTAAGATTGCTG[C/G]ACACTTGCCTGGACGGACAGATAATGAAATCAAGAATTACTGGAACACCC	MA_33964	3867	forward	exon	1	Pavy et al. 2013
GQ03008-L22.1.492	TGAAGCGCATGGGAATCGATCCAGTGACGCACCGTCCAATAACCGATCAA[A/G]CTGAGAGCAAACCAAGCAAGCCTGCATTCGACGAAGCAACAGAGGAATCA	MA_33964	3983	forward	exon	0.976	Pavy et al. 2013
GQ03008-L22.1.863	AGAAGCGCCTCAGACGATCAGAGCCTGCTAGAATTCGCAGAAGTTCCCCC[T/C]CCTGGAATTATATCAGGGCCTTTGAAATCCCAAGAGGGTTTGAACGACGA	MA_33964	4354	forward	exon	1	Pavy et al. 2013
GQ03009-B07.1.457	GGAACCGTCAAGAGGTTTCTGCCATCTGAGTTCGGGAATGATGTGGATAA[T/C]TCCCATGCAGTGGAGCCTGCGAAGAGTGTGTTTGAGCTGAAAGCCAAAGT	MA_419572	4175	forward	exon	0.996	Pavy et al. 2013
GQ03009-F08.2.606	TGCAACTTCATGGAGGGATAACTGAGATGGAAGATAGGAAACAGAAAGCA[A/G]TATGCTTGGACAGATATAAGAAAAAAGTTGATGAACAGAGGGGACAACTA	MA_121710	5533	forward	exon	1	Pavy et al. 2013
GQ03010-E07.1.207	CGATGGTCATATAGCGATGGACAAAAACTTGTACAACAGAGCTCTCAAGG[T/C]GATGCTTGCAATGGCAGTGGCAACTTTCATCCCAACAAGTTTCATCAAAG	MA_4338	37057	reverse	exon	1	Pavy et al. 2013
GQ03010-F17.1.159	ACTTTGCTCAGCTCAAATCCAAGTGCCCGAAATCCGGAGGAGATAATAAC[T/G]TGTTCCCAATGGATTTGGTGAGTCCTACCAAGTTTGACAACTACTACTTC	MA_10431332	2541	forward	exon	1	Pavy et al. 2013
GQ03010-J16.1.553	CACGCTTTGTGTATAACAGCGATGACGAACTGGAGGCATGTGAAGAAACA[A/G]ATGCCGCAAAGTCTCAGTCAGTTTCTCCGAGCGTTACGCGTCTCACTGGC	MA_954115	2243	forward	exon	1	Pavy et al. 2013
GQ03010-L12.1.330	CATGATGAGAACACTTGAAGCTGACTTCAAGAAGGTTGTTGGTATAAGTT[A/C]TTACCTTTGGGGCTTTGTGGTTATCTTCTTGCTCCTCAATATTGAAGGTT	MA_124589	4877	reverse	no gene on contig	1	Pavy et al. 2013
GQ03010-L19.1.975	CAGGCCTCTTATGCCATCGGAGTGCCGGAGCCATTGTCTGTCTTTGTTGA[T/C]TCGTATGGTACAGGGACCATTCCAGACAAGGAAATTCTGGAGCTCATAAA	MA_197296	5950	reverse	exon	1	Pavy et al. 2013
GQ03010-M22.2.1048	AGAAGTGAAAAGTGGAGCAATTGCTATCGAGTGATTCACACTTTCCATCA[T/C]TTCTGTGTTTGTGGTCATCTGAAGGGGCAATGTAGCTAATGTATAAATCC	MA_89558	41188	forward	downstream	1	Pavy et al. 2013
GQ03011-G23.1.813	CCTCTGGATATTCTGGGTTGGTCCGTTGATTGGAGCTGCGGTTGCTACGG[T/C]GTATCACCGGTACCTTCTAAGGGCGGGTGCTTTTGGCTCCAAAAACTTGG	MA_5484215	331	forward	exon	0.949	Pavy et al. 2013
GQ03011-G24.1.1528	AAGGGATGTTTTAACTGGTAGTGGTTGAAGCTAAATTTGAATTTGTGTTG[A/G]TTTGTTATGTTAATTCAGTACAAAATATTGGACGTTAAAAAANNNNNNNN	MA_537118	606	reverse	downstream	0.935	Pavy et al. 2013
GQ03011-J06.1.333	ATTCTCTTCAACTATATCTCCTGCAAATCGTAAAATGGCCATGCCTACAA[T/C]TTTCCCATCAGAATGCACCAGCTTCTGGCCATCTATAAATGTTGAAAACA	MA_10434464	1786	forward	exon	1	Pavy et al. 2013
GQ03011-P12.1.1519	CTTCCCACTTTAAGCAAGATGAAAAGAATCTTAGTAATGCTTTTGTCTTC[A/C]CTACAGTGTCTGGAACAGGGATACAATTAACACTTAAAAAATAATAGTAT	MA_10431597	20838	reverse	downstream	0.935	Pavy et al. 2013
GQ03012-I09.1.631	TATGCTGTCTCCAAGCTTGCAGCCCATTGGTATTCTGTCAACTACAGAGA[A/G]GCATATGGAATGTTTGCCTGCAATGGGATCCTCTTCAACCACGAGTCCCC	MA_110148	3409	forward	exon	1	Pavy et al. 2013
GQ03012-J09.2.259	GTAAATTGAATATTATTACTTCAAAAGTGGTAGCCCGATTAGCTGAGCTA[T/C]ATGAAAAATGGGAGAATGAAAATGGTGCTGAACTCATAATCATCAAGGGA	MA_183670	14508	reverse	no gene on contig	0.965	Pavy et al. 2013
GQ03012-K09.2.333	GCAGAGCACAAAAGAGCCTACAATGGCCTGGACGAGAAGCAGAAGAGGTT[T/C]TCTGTATTCAAAGACAATTTTCTGTATATTCACGAGCACAACCAGGGGAA	MA_210951	7145	forward	exon	0.988	Pavy et al. 2013
GQ03012-K10.1.1015	GTCAAAAGAGGCTGTCAATGAGGGATATTACTTCAGAATTAAGACAGGCT[T/C]TATCAATCTCACCAGATGCAGCATATCCAAAATTATCGCCATTGTGGTGG	MA_10434227	7195	reverse	exon	1	Pavy et al. 2013
GQ03012-K10.1.175	AGAAGGCATTTGTAACAGGTGTTCCGAAACTAAATCGAGTAGATTTAGAA[T/G]CAGCATGTGAGGAGTTCAGTAACGTTATTGGTTCCACGCCTGATAGCATG	MA_10434227	8874	reverse	exon	0.996	Pavy et al. 2013
GQ03013-D24.3.551	AGATCCATGCTTGGAGAGGACGAAGAAAGCCTCGTAGGCTTGCCCACAGA[T/C]AAGGAAGAACGATATCACTCTACAGCAGAAATAGATTTCAGAGAAAATGA	MA_10434370	13176	reverse	exon	0.935	Pavy et al. 2013
GQ03013-K13.1.156	GATATCAGTGGCGATAATGAGCGTGGAGGGCATGATGAGTAGTAACTTCT[A/C]TGGATCGGTGTTTACATTTCCAGATCTCCATTTGGGGTGCAACTCGACAG	MA_213479	8032	forward	exon	1	Pavy et al. 2013
GQ03101-A16.1.1139	TCCTTTATGGGAAAAAGCTGTCATTGGAAAAATCCAATCTTGGGATTTTT[T/C]ACCCAAGGAATTATGGGCTTTCCGGTACACTGGAAATGATTTAAGATTTT	MA_95898	39167	forward	intron	0.988	Pavy et al. 2013
GQ03101-B19.1.440	GGGAAGCGAGGGCGGGAATCAGATTCAGCGATACAAGGACAGGAATCAGA[T/G]TCAGGGAAACGAGGACACGAATCGGACTCAGGGAAAGTCTGGATGCCAGA	MA_10431385	407	forward	exon	0.915	Pavy et al. 2013
GQ03101-C02.1.84	AGAGGGGCGTGCATGGCACAAACCGTGGATTTGCATCTTAAAGGTAGCTT[T/C]GCAGTATGGATGGCTTGCCCTTTGAAGTCGGCCGATACCATCTTCGTTCT	MA_10434194	953	forward	upstream	0.976	Pavy et al. 2013
GQ03101-E14.1.1026	AAATATAGTATTTGAATGTTATTATTGTATTTTGTATGTTTTCGTAGCAT[A/G]GGTTGTTGCTTCTAATTGAAATTCAAATATAAACATGTTGAAGCATTTTT	MA_713	3963	forward	downstream	0.765	Pavy et al. 2013
GQ03101-L16.4.1301	CATCAGGGTGGACCTTGTTATAATCCAAATACAGCTCATGCCCATGCTTC[A/G]TATGCAATGAATAGTTACTATCAGATTCACGGCAGAAACTACTGGAATTG	MA_8038	43310	reverse	exon	1	Pavy et al. 2013
GQ03101-L16.4.1681	AGGTAATCCAAAATGTGATTAAAATTTAGTCGGCATTTGTATTAATAGAA[T/C]CACTGGCAGTTTATTCTGCATATGTATTAGTAGTACCACTGCCTGCCTGA	MA_8038	42567	reverse	downstream	1	Pavy et al. 2013
GQ03101-N16.2.1696	ACCTACTTTGTCTTCACAACTGAGCTGCTCAAATAATTCTTTTTTGTGTA[A/C]AACAAAGAACTTTGGTCCAGTGGCTTCTTTTCTATTAGCTGTGGCTTACA	MA_1961777	153	reverse	no gene on contig	1	Pavy et al. 2013
GQ03101-N16.2.904	TAATAAATTCTCTGGGATCTCAAGCAGATGGAAACCCCCTATTCTCATCT[T/C]ATTATCCTCTAAGTCTGTATACCCAGAGAGGGTTTGGGGGCCATTCCCCA	MA_6342633	113	forward	no gene on contig	0.976	Pavy et al. 2013
GQ03101-P11.1.568	GGAAGCGGTACGACTCCAACACTATGGAAGAATGGAGAAATGCTCTTTCT[T/C]GCGTTGCAGACATAAGCGGTTTTGAGCTGGAGAAGTGCAATGGGGACGAG	MA_5433154	492	forward	exon	0.915	Pavy et al. 2013
GQ03102-M11.1.991	AATGCCATGGCATCTCTTTTGTATAAGGATCAATTTGTCTTTCCAGCACA[T/C]CCAGACCAAGTCTACAACAACCTACAATTTTACTGCCCTCTTAAGAAGGG	MA_19866	20498	reverse	downstream	1	Pavy et al. 2013
GQ03102-O24.1.1010	ATGGTTTGAACCGAGGCCTTCCAAAACTTGGAATTAGTCGAACTAGGGGA[T/C]GCCATGCTTTGAAAATTGATAAGCCCACTACAGATGGAGAAGCTGAAATG	MA_10434783	4228	reverse	exon	1	Pavy et al. 2013
GQ03103-A11.1.819	CTGGTTCAGCTGCGCACTGATAGTCAGAACAAAAGAATTCTGTATCTGGA[T/C]TCTATGGAAAGTAATGGGATTTACTGGCAAGGAATTGATGTTCTGGTTTT	MA_5701	12137	reverse	exon	1	Pavy et al. 2013
GQ03103-D19.2.1262	TACCAAATGTGGATGCCATCATTCTAACCACTGGCCAGTGGTATCTAAAA[T/G]CAGGTGTCTACATTATGAAAGATGAGGTAGTGGGCTGTCACGGTTGTCAA	MA_245850	6868	forward	exon	1	Pavy et al. 2013
GQ03103-H24.1.437	CCCTCATAATGATCCGCCATCAAGGGAAGAAGTGCAAGAGATGATGCAGA[T/C]TGTTGATCTCAACTTGGATGGACAACTTGATCGAGAAGAGTTTACACAGT	MA_10431615	23254	reverse	upstream	1	Pavy et al. 2013
GQ03103-I11.1.866	AAATTGGAAAATCGATTAAAACAAGGAAATGGAGAGATAAAGCATCTCAT[A/G]GTGTCTGAAATTTCACCCATGAGAGACTCCAGAATACCTCTTATAGCCAA	MA_10432419	12039	forward	exon	1	Pavy et al. 2013
GQ03104-E06.2.1027	CCAGAAGGTTTCCCCAGGGACTGCCTCCCGAATGCAAATGAGCCCTCCCT[T/C]GACTCAATTCCACTGATTGATTGAATTCACTCATTCATGGAATGAATTCT	MA_10429607	654	reverse	downstream	0.935	Pavy et al. 2013
GQ03104-H16.1.718	GAAGAGTATCATGAGTTGGTTGACAAGGATCCAAGATTGGTGGTGGAGAT[T/C]TACGAATCCTATCTATCCAAACAAGTTAATACTGCCGCAAAGGAGGCTAC	MA_8230652	2338	reverse	no gene on contig	1	Pavy et al. 2013
GQ03105-A13.1.87	AATATTTGTTTCTAGGTCAACACAAACGAAAAATAATTATGTGAAGTATG[A/G]AGCGAATACAGAAGGATCCTAGGTTAAATGCCCTTTTTAATTTGTCGAAA	MA_10435614	6162	forward	no gene on contig	0.965	Pavy et al. 2013
GQ03105-E17.1.168	ACCAAACCCAAGTTGTTAGGAACGTGCCCACTGCCTACCATCTGTCCACA[T/C]AGGGAAATATGACTTCCCATACTGAAACATAGAATCGCAGAATACAAACA	MA_296126	4329	reverse	upstream	0.965	Pavy et al. 2013
GQ03105-E17.1.702	GACAAGGTTGATGTCAATGGCCCAAATACAGCTACTGTTTACAATTTTCT[A/G]AAGTCGAATAAGGGTGGATTTCTGGGATCTCGTATCAAGTGGAACTTTAC	MA_139161	44153	reverse	upstream	1	Pavy et al. 2013
GQ03105-G11.1.615	CTTTAAAGCTGAGTTTCCCATTTTTGACAAGGTCGAAGTTAATGGTAATA[A/G]TGCAACTCCTCTCTACAAGTTCTTGAAGTCAAGCAAAGGTGGGCTTTTTG	MA_125131	10401	reverse	exon	1	Pavy et al. 2013
GQ03105-H03.1.604	AGTTTTTATGTGTGTTTCGTTGATACTTAAGTTGATTTGGGCAACTAAAT[A/C]ATGACTATGCAAGTTAATATAAAGGCCATATCTGTCTGTATTAGATGTTT	MA_16324	9071	reverse	downstream	0.858	Pavy et al. 2013
GQ03105-J06.1.948	GATAAACTATGACGAGTTTGCAGCAATGATGAGAAAAGGAAACCCGGAGG[T/G]AAATCCCAAAAAGCGACGCTGACATATTTATATGACGGGGCTCCAAGGCA	MA_13110	4901	forward	exon	1	Pavy et al. 2013
GQ03105-K19.1.513	GGTGTAATGCACAGGGACTTGAAGCCTCACAATCTCCTGGTGGATAAGCA[A/G]AGGGGGGTTATAAAAATAGCAGATCTTGGCCTCGGAAGGGCATTTACGAT	MA_106416	3041	forward	exon	1	Pavy et al. 2013
GQ03105-L06.1.1260	CAAGGTATTTTAAGATATTGCAAACTCTTTGTAAGCTATTTATGTTAGAT[A/G]CACATTTTTAGTTGGTGATTGTCAGGACTTAAATATAACTTTGCACTTAT	MA_219031	5707	reverse	downstream	0.858	Pavy et al. 2013
GQ03105-N19.4.43	NNNNNNNNCTGCTACTGCACAAGTCAAGGTGTGTCTACCACTGAGCAGAC[T/G]TAGAAGGTAGTGAAGGAAGCGTGTTTGGGAGGTTTGGATTGAGTCCATTG	MA_19741	16934	reverse	upstream	1	Pavy et al. 2013
GQ03107-E02.2.978	AAAAATCGGGGGCATGATAAAGAAGCCAGAGGGTGCTCTGATATATTTGG[A/C]TATCCAAGAGTGTTGGATGGAACAAGTTTCATTCCTAGAAAATGTTTGTT	MA_10364808	4525	forward	no gene on contig	1	Pavy et al. 2013
GQ03107-G17.1.1025	TTAATTCACAAACAGCAAGAGTAGTTATCGATGGCTTTGAAGATGTCCCT[A/G]CTAACAATGAACAAGCACTTAAGGAAGCAGTGGCTCATCAACCTGTGTCT	MA_9371025	5592	forward	exon	1	Pavy et al. 2013
GQ03107-G17.1.461	TTTATGATAATTGGGCACTTCAGCATCGCTCCAGCAGAAGTTTGGATTCG[C/G]AAGAGCATGCAGAACGATTCGAGATATTCAAAGAGAATGTGAAATACATC	MA_9371025	3880	forward	exon	1	Pavy et al. 2013
GQ03107-O12.1.127	CAGCTTTCGGGCTTCAAATTCATAGTCTCCGGCCAAAATCCGGATCTTGT[A/G]ACTTCTCCACCCGTAGCAGAAACCCTNGCCGCTGCAAATCCGGTCGTCGG	MA_34669	17273	reverse	UTR	0.996	Pavy et al. 2013
GQ03108-F01.1.206	ACCGAGACACAGTAACTAAATATTTCAAATCTATAATTATGCTCTACTTT[T/C]AGTTGGAAGTAGGCATGCATATTTTTCCAGGAAGGTTAATGTACTTTTCA	MA_10427361	4353	reverse	no gene on contig	0.965	Pavy et al. 2013
GQ03108-F15.1.955	AAGATTATGTTTTATGCTTGTAATGTAGGTGAGCATGCCAGAGATGTTGG[T/C]TGTTTACATTTCAGGATGCTTATATTTTTTAATTGGCTGGCCAATAATCA	MA_20216	74613	forward	downstream	0.988	Pavy et al. 2013
GQ03108-H14.1.624	GTTTGAGGTCCAACTCCAAGATCAAGTCTCCACTAAAAGAAGCTTTAGGC[A/G]TACATAAGTTGCGGTCAAAACAACGGCCTCTTGAGCAAAACTCGAGTGGA	MA_10427174	14576	forward	downstream	1	Pavy et al. 2013
GQ03108-K09.1.1203	TACAGAATCGGAAATTAACTGTAATATATGTAATCATTTAACAATGGCAT[A/G]ATGAAATGTATATCTCAAAGTATCATTCTTTTTGCCAAACACGTGTTTTG	MA_643298	1322	reverse	no gene on contig	0.858	Pavy et al. 2013
GQ03108-L21.1.243	TGACATCTGTGGCCGCTGAGCAGGAGGGTGCGTTGATCCAACGCTGATCT[T/C]CATATCCACAGAAACCCTATTGTCCATATCTGAAGGTTGAGTAGGATTAG	MA_462542	202	forward	upstream	1	Pavy et al. 2013
GQ03108-M05.1.899	GGTTTGACAAGAAGACCAAGGCAGGAGATGCAGCTAAGAAGAAGAAGTGA[T/C]GAGTCTTTGCAGTTAATTCTAATAGGAGGTTTTTGATACATTTATTTCAG	MA_119841	24282	reverse	exon	1	Pavy et al. 2013
GQ03109-A05.1.744	CTGCGTCTCATGTACTCGTACTGCTGCAGCGGCGGGGATTTGAATTTGAA[A/G]CGGAGGTTGATGGGTGAAAGCGTTTACAGAGTCCTCCGGATTTTGCAGGC	MA_17820	19874	forward	exon	0.949	Pavy et al. 2013
GQ03109-E04.2.1344	TTTGAAGCATTTCAATTGGGCATGGCACCTGTCTATATAGCTTTCTTGCG[A/G]TTCATGGGAGATGATAATGAAGCGAAAAGTTTTAGCTACAGTCTTGAGGT	MA_79290	19050	forward	exon	1	Pavy et al. 2013
GQ03109-J19.1.782	AACTGCTATTCTGTGGAGTTTTTCACAATACCATTGTAATGGAATGTATA[A/C]TGATTAATAATATTAAGCCATCTCCATAAATACATCCATTTTTGTTTGAT	MA_10427740	782	reverse	downstream	0.899	Pavy et al. 2013
GQ03109-L07.1.719	GTTCCATGATAAGCCCAAGAGCGGAGAAAGAGAGCTGAGTCTTGTCACAT[T/C]GTCCTTCTAACTCAAATTGTTAATTTGTGATTTTAATAGCGTTCAGGTCG	MA_295515	5998	forward	no gene on contig	0.996	Pavy et al. 2013
GQ03109-L13.1.699	CTTCAACAGAAAGTAAAATAACCGCAAAATCACCGCCACAAAAGGATAAA[A/C]AAAGTCAAAATGAAATCCTTGTGGTCGAGGCAGTTTTTTCTGGTTGACTT	MA_346251	6996	forward	exon	0.988	Pavy et al. 2013
GQ03110-B21.1.255	TTCTTCAATCCTTCAAGCTCAGCATTTTGGCATGAAAGGAGTATTCTCCA[T/G]GGACTTCCCCGATAAACCTTCAGTGCGTTTTGATTATACCGCACAGAACA	MA_10191230	780	forward	exon	1	Pavy et al. 2013
GQ03110-G04.1.347	TTATCTGGCACCATTCCATCCAGTTTCAAGAATCTAACTCTTCTGTCTTA[T/C]TTAGATCTCAGTGATAATCACCTGAATGGCACGGTTCCGGCATATATTGG	MA_139112	5705	reverse	exon	1	Pavy et al. 2013
GQ03110-O16.1.1284	ACAAGCCATAGAAAATGAGTCTCATAAACCACAAAACACCTTTTCTGGAT[A/C]TGGAAAGCTAGAAGAGCTTATACAAACAAATATTTCCACCTTTAGATCAG	MA_2382	21967	forward	downstream	0.965	Pavy et al. 2013
GQ03110-O16.1.1413	CTTGAATGAGCTGAAGTTGAACCAACAGTTGAAAATGGATTGAAACATAT[T/C]AGTTACTAGCAAATTTTTACTGTTGCTATTTGTTTAAATCTCAACGTTAT	MA_2382	22096	forward	downstream	0.935	Pavy et al. 2013
GQ03110-O21.1.380	TATCGGTGAGAGTCTGAAGGCGACAAGGTTATGAAAGATTGCTGGAAAAG[T/G]AATTTTGTGGCGAGGAGCATGCTGCTTATGGATGCCCAAAACACATACTG	MA_8565262	1068	reverse	intron	1	Pavy et al. 2013
GQ03111-D17.1.1106	ATTTGAAGCTTTTTCCATTATTGTCTTCCCCAGTGAAATGGAGTGAGTGT[T/C]TGGGGGCCTCTTTGTAGCAGAGGTGAAAATTTGTTAAAGGCTTGTATTTT	MA_10426088	24851	forward	downstream	1	Pavy et al. 2013
GQ03111-E13.1.1009	AATTCGAGTTCGGTGACCACTGAAGCCAGGCAGTGTTTGCTTGGTAACAT[T/C]TCATCGGATCTTACGTTTTTACTTTCTATTCCTGGGTTTAAGATACAAAA	unknown	unknown	unknown		0.996	Pavy et al. 2013
GQ03111-N19.2.1602	CCAACACTCAGTGAAGCTGTTAAAGAAGCTGCCATGGCAACATATGACAA[A/G]CCTATCCACATTTAGTATAGCGGATATTTTTTTTGAAAGTAGCTATCATA	MA_4137775	1089	reverse	exon	1	Pavy et al. 2013
GQ03111-P07.1.80	GCAGAATTTGAAGCTACTGTGGCTCCTCTTAACGATAAAATATCTCAACT[T/C]GAGGAGTCAAATGTCAATTTCCAAAATGAGGTCAAAGTCTCTGAAGATAA	MA_74264	15752	forward	exon	0.988	Pavy et al. 2013
GQ03112-B18.1.842	TTAACTACTTTTCAACTTCATTGTTGCAAGGCTCGATCTTTGATTGATCT[A/G]AAGGCACAGCTGCTTTTTATGCTTGCCTTGTGAGCTGGAATTTGGTCAGA	MA_16514	45856	reverse	downstream	0.935	Pavy et al. 2013
GQ03112-C07.1.1170	AACTTAAAGGAAAACACCCGCTTGCAGACTTTGCCAAACTTGAAATCAGC[A/C]ATACTTGAGATCAGCCGCCGTTTTTCAAACTAATCGGCCTGTCCAATAAT	MA_112831	8772	forward	exon	1	Pavy et al. 2013
GQ03112-C07.1.794	TGCCCTAGACCAGACCTTGTTCTGGGTTTGAGTCCTCACTCAGATGGAGG[A/G]GGACTGACATTGCTCCTGCAGGATGACGAAACACAAGGCTTGCATGTTCG	MA_112831	8280	forward	exon	0.949	Pavy et al. 2013
GQ03112-C09.1.1019	AGACTGGTACACAGGGAGAGGTCAGGAGGAGATGTGATGCATTCAATTGA[A/G]AAGAAAGAAAGAAATAAATTTTAACTNCCAACAGGTTAACAATAGTTTAT	MA_10431460	7081	forward	downstream	0.299	Pavy et al. 2013
GQ03112-C10.1.221	TAGCCTCTGTATTGAAACATGAAGTTATATCTGAGGTCTCTGCAAGCACT[A/G]TGACTGGTACTGAAACGCGTGGTGGGAGTGCTAAGCCTGCTGCTGTTTTG	MA_60257	6370	reverse	exon	1	Pavy et al. 2013
GQ03112-C10.1.583	GCAGGTTATGAGCTTGGCAACTTGGATGCGACATTGATTTTGCAAAGACC[A/G]AAATTAAGTCCCCATAAGGAGGCTATAATAACAAACCTTTGTGCATTGCT	MA_60257	1090	reverse	exon	1	Pavy et al. 2013
GQ03112-F13.1.753	ATCAGATTGAACGATTGTATATCTGTTGTGTTGTGTACTATTGCTGTGTA[T/G]ACACCTAACACATAAAGAGTATTGTTATCAAATTAATGGTGTAAAAACAA	MA_269349	3106	forward	downstream	0.935	Pavy et al. 2013
GQ03112-F15.1.231	TAAAAGCCTCCTTACAAATTCAATGGATGGAGGTGGGGTAAGATGGAAAA[A/G]CAGAGACGCAGCAGCTATTGCTGATGCAGATCCCATGTCTAAAATAATAT	MA_10429362	1337	reverse	no gene on contig	1	Pavy et al. 2013
GQ03112-G11.1.718	TGCTTTGGACTTGCTGCATCAATGGGAGCATTTCTACTAGCTTCTGGAAC[A/G]AGAGGCAAGAGATTTTGCATGCCGAATGCTAAAGTGATGATCCATCAACC	MA_6538458	1280	reverse	no gene on contig	1	Pavy et al. 2013
GQ03112-H13.1.329	CACAGGAAACCTGAGAAAACAAATTGGGTGATGCATCAGTACCACTTGGG[A/G]TTGCAAGAAGAAGAGAAGGAAGGGGAGCTTGTGGTGTCCAAGGTGTTTTA	MA_19573	35856	reverse	exon	1	Pavy et al. 2013
GQ03112-H16.1.1088	ATGCTTCCAAGGAAAAGTGATGAGATAAACAGTAGTTATTATCCGCCTTG[A/G]CCACACGTTTTCTGTATAGGATTGAGAAAAGGGATGTTAACAACGATCAC	MA_10433651	11616	forward	upstream	1	Pavy et al. 2013
GQ03112-H16.1.1256	CAGCCCATCTTTTGCACTTTTTTGACGAGGATTTCCAACAGGAAAATACA[T/G]TTCTTGCAAAGAGAAGCAATGAGCATCTGCTAAAAGTAATCCAAGTTCAA	MA_10433651	11784	forward	upstream	1	Pavy et al. 2013
GQ03112-H16.1.746	TAAGGGCCGGAGACCTCCCTTGGTCTCTCTATACGAGATTTGGAAATGGA[T/C]AGCACTTATTGGGACGTGTTTTATATCCCAGACATTGACAACAACCACAT	MA_10433651	11082	forward	upstream	1	Pavy et al. 2013
GQ03112-L05.1.225	CGGGACTGTCCAAACATGACTATTTAATTTGATGGCATAGCCATTTTGCC[T/G]TGACAAATTTTATTGCTACTGGATCTGGTTTCTGAGTTCCACTTCAGTTC	MA_120363	7949	forward	no gene on contig	1	Pavy et al. 2013
GQ03113-G08.1.23	NNNNNNNNNNNNNNNNNNNNNNNNNNNNAAGCATCTACTGGTGCGTTGAG[A/G]CTGGGAGGCTTATTTATTTCTGAAGTTGCGTTTGGGTTATGAGAAGCATT	MA_634039	3523	forward	no gene on contig	1	Pavy et al. 2013
GQ03113-J24.1.101	ATGTACAAACTGTGAAAACAAATGATGTGTCTGTACAGACAGATGAAGAT[A/G]TTTCTGGAACTAAACTTAGCCAACCTTGCCAATTAAGTACCATTAAAACT	MA_98909	7081	reverse	no gene on contig	0.935	Pavy et al. 2013
GQ03113-N13.1.1005	GAAAGCCACCATCAAATTGCACAGGAGGAGCAAGATCTGTTTATAAACAG[T/C]AGGCACAAGAAACCCAGAGTTCGTATTGGAGAAGGCACTGGTTATGAGAT	MA_110169	8304	forward	exon	1	Pavy et al. 2013
GQ03114-A17.2.586	GCAGAGATGACTGAAGAGGAAGCACTAGCTGAACAACAAAGAATGTTTGC[T/C]GAGGCCCGTGCACGTATGAATAATGGCAATGCAAATCCGCCTAGGCAGTC	MA_297507	864	forward	exon	1	Pavy et al. 2013
GQ03114-H08.1.159	GATTAGAAATCACAAATGCAAGGAATAATAAAATGCCAATGGCCTCCTCA[A/G]CTCCACTACCCTCAACAAGTGGGCATGCAAGTTCACAAATGGTATCAAGA	MA_58159	7492	reverse	exon	1	Pavy et al. 2013
GQ03115-B20.1.1274	TATAAGGATATCTTATCAAACTTCTGATATCAGGATAAATTCCGTGACCT[A/G]ACGTTTCACTTTTCCAATATGAAAATGTTGTGGGGTGAAGTAGTTATGGT	MA_343126	6401	forward	downstream	0.965	Pavy et al. 2013
GQ03115-D20.1.828	CTTGTAAATGAAAGTTTTGGTATTGGTACATCCAATAGCCAAGGTGAAGT[T/C]GGAGGAAGTCTAAGGCATCGGCGACCCAGATCTGAACTGTTGGGTAACGG	MA_10433317	22024	reverse	exon	0.965	Pavy et al. 2013
GQ03115-F07.1.850	GCAACCCAAGGATTATATTTCAGGACTAAGGCTTTACTTAGATTCTCTGA[A/G]AAGAAATTTACCCAAGAAATTGTCATTTGGTGCTCACATCATTGGAAATG	MA_17910	40858	reverse	exon	0.988	Pavy et al. 2013
GQ03115-J17.1.295	GGGCATCTGAAGAGGATATTGGCCTTCTTCCGAAATATAAGTTCAAGTCC[A/G]TTGGAGGTTCTGAAAAAATCAGTGGTGAGAAATCTGGGCCTTTCGGAGGA	MA_10429094	20772	forward	exon	1	Pavy et al. 2013
GQ03115-L04.1.1042	AAACAATTCTACATTTCTAAATTTTGTATATGTCCTGGTGGTTCTCAAGT[A/C]AACAGTGCACGCATTGCTGATTCAATCCATTATGGATGTGTACCTGTTAT	MA_10437120	9297	forward	exon	0.9	Pavy et al. 2013
GQ03115-L04.1.1216	CATGATGTCTATCATCTGAAGGATATCCTCATGTCCATCACCATGGAGCA[A/G]TTCACAGCATTGCATACCGGACTGGTTCAGGTCCAAAAACACTTCGAGTG	MA_10437120	18098	forward	exon	1	Pavy et al. 2013
GQ03116-A01.1.113	CAACCTTTCTATATACATTTTCAAGATGAAAGACCCCTTGTCTTTGCAGC[T/C]CTTTATGACACTTGGCAAGACTCTGAAGGAGGAGTACTTTTTACATTTAC	MA_10094874	1267	forward	no gene on contig	0.988	Pavy et al. 2013
GQ03116-D16.1.612	TCTGGAGATGTCATCTTTATGAAGCAAATTCTCCATGACTGGGACGATGA[A/C]CGATGCGCAAAAATCCTTGAGAATTGTCACAAAGCTCTGCCTGAGAATGG	MA_363801	1496	reverse	exon	1	Pavy et al. 2013
GQ03116-D16.1.66	TCCACTCTGGGCATTTTCCTTGAATCTCAATCTTCTTCTGATCCCGATGA[T/C]CCTTTTGATTTTCAATATGGACTCACAGACGTTGCCAAATGTTACTTTCT	MA_363801	3477	reverse	exon	1	Pavy et al. 2013
GQ03116-D18.1.913	AATGCCAAAGAGCTTCTTGCAGATCTCAGATGGCATGGCTTCTATGCCCA[T/C]TTTTGGCCTTAATTATTAAGGTACAGCACGCCCTCCTTTCACCTTCACCG	MA_103500	26296	forward	exon	1	Pavy et al. 2013
GQ03116-E22.1.789	GGTCATCCTGATCAGAATATTTTCCTCAGCACAAAGACATCCGGCAATCC[A/G]CTTCACGACTCTCCCAGTGAGATGCTGCCCTCCCTTCAGGAACCAGCATT	MA_10436295	6011	forward	upstream	1	Pavy et al. 2013
GQ03116-G24.1.1061	AAGTTATACAGCTATAATATGTATTATGGGAAGTCGATTGTTTTCGTTTT[A/G]CTTCAAAATCTTGTAGGGTAGGAGGGAAGGGGCTGCTTGCTTTTCAGATT	MA_10431055	5847	reverse	downstream	1	Pavy et al. 2013
GQ03116-K04.1.672	CGAATGGCAATGCGCCATATCGAAGCTTTTGTTCAGACATTTTCAGATCA[A/G]CAGAGCCTTTCAGTTGCTGCTACATCTTGGGCACCTGCTGCTTTGGCACA	MA_120329	4735	forward	exon	1	Pavy et al. 2013
GQ03117-A23.1.682	ATGTATTTTTATGTCTGTCTACTGTTGGCATTTAAGGGAATTTGAAAAGA[A/G]AAAGCTGTAACTGTAATGGCACTATTTGATCAAACGTAATAATTCGTGGT	MA_9571519	434	forward	downstream	0.935	Pavy et al. 2013
GQ03117-B23.1.522	GGTGCTATAACCCATTGCGAAGCAGGCCAGAAGGTAACAATCAGAGTATC[A/G]GCGAAGTCAGGCATGCAGAGTCCATTGGTTTCTCCCACTCTTGCCCCCCT	MA_53055	8077	forward	exon	0.996	Pavy et al. 2013
GQ03117-J19.1.291	GCTCCGCTGCTTAGATATGGAAAATACTGCGGGCTCGGCTACAGCGGATG[T/C]CCCGGAGAGTTACCTTGCGATGGCCTNGATGCCTGCTGCCAAACCCACGA	MA_10222942	2665	reverse	exon	0.877	Pavy et al. 2013
GQ03117-L03.1.775	GGGAATTGCATGTGCATGGCAGCTTACCTAGCATTACAGGCACCAGTTCT[T/C]GTCCGCTATCCGGCCAGCTTATCACTAACTGCATATTCATACCTGTTTGG	MA_10428996	9662	forward	no gene on contig	0.996	Pavy et al. 2013
GQ03117-N20.1.497	CCTTGAATGTTAATTGTGTTGACCCTGGTACTATCAAGTATGTTGAAATC[A/G]AACACTTTGATGGAAAGAACTGGGGTTGAAAATTTTGGTATGAAATCATT	MA_10222884	6402	forward	exon	0.965	Pavy et al. 2013
GQ03117-O21.1.1644	AGCAGTTGAGGTAACGAGGCTTTTTGTTTTCCAAGGGAAACAGTTTTGCA[A/G]TGAGACCATAATTTAATGATTGCAGGACAAAATGAACATGGCGATCGCTG	MA_5390	7215	reverse	intron	1	Pavy et al. 2013
GQ03118-J23.2.619	GTCTACCTTAAGTCCAAGCATGCCAAATGGTTCACTGTCTGTTACTGCAA[A/G]CCAACAGCAGTTAGATATTGGATCGATATTTGCATCTGCTAAGACTGAAC	MA_21710	18538	forward	exon	1	Pavy et al. 2013
GQ03118-K18.1.386	TCTGGCTATGATTTTGCCCCCAATATGTTGGGTTTGTGGAAGTACTAGTC[A/G]AAAATACAAGGAAGCAATGAATGCTTCTCTTATGAAAACGGCCTATAGTG	MA_259722	6973	reverse	no gene on contig	1	Pavy et al. 2013
GQ03118-L05.1.243	GGAGGTACAGCCTTCTTATGCCATTCACTTCCACCTGCTCTCTTTCCATC[A/G]GGAATTCTATGGGATTGCACAGGTATACACACGTGAGGGATTTGGCCGCA	MA_148593	12991	forward	upstream	0.976	Pavy et al. 2013
GQ03118-P03.1.196	GTTCCAGGTCCTCCTGGAGCCATTTCTCAGAAATATGCCCAAGCCTTGAA[A/G]GTTGCATTGACCTTCTTTCCTATTCAGAAGGCTGGGAAGCTTCCTAATGA	MA_132273	20769	reverse	intron	1	Pavy et al. 2013
GQ03118-P03.1.999	CGTGCAGGTTCTTCTTTCTAGAGTTCATTTTTTCGGGACAAAGACTATGA[T/C]TTCTGCAGTTCGTTCTGATCTTGAACAGTACAAAATGACAGCAGAAGCCA	MA_9211546	886	forward	exon	1	Pavy et al. 2013
GQ03118-P07.1.618	CGATCGTGGCTGCAACCTTCAGGAAATACGTTGGTGCTCTTTGAGGAAAT[T/C]GGAGGAAACCCTTCTGGAGTTTCACTCGTTACAAGATCTGTAGATAGTGT	MA_10427427	7365	reverse	exon	1	Pavy et al. 2013
GQ03119-A16.1.532	TGCCAGCGCTGCCTACCATCAAAAAGGGCGGAGAAGGAGTGATTTTTATT[T/C]TGGAAAAGGCATCCTTGGAGGTTGCCAAAGTCGGCAAGACATACCAACTT	MA_10428382	12631	reverse	no gene on contig	0.996	Pavy et al. 2013
GQ03119-E14.1.576	GAATGGTGCTGTGCAGACAGCGATGGCGTCATCATCTCACCAACAGAGCT[T/C]TCGCTGTGATAGGTTGGATCTTTTCATCTCAGTAAAAAATTAATTAATGA	MA_12483	21829	forward	exon	0.915	Pavy et al. 2013
GQ03119-G16.1.1466	TTTACCCAATGGATTCTGTACCAAGTTGTGGCATTGAAAGTCGGAGAAGC[T/C]AGAGCAATGTCAGCTCACATTGATTCAGATCTCTTAATTTTTCATCATTG	MA_103156	40291	forward	downstream	1	Pavy et al. 2013
GQ03120-C09.1.948	GACAAAGTAGGGCGGAAAGCAAAATCTATTTTTGGTCCTACCTTCTGCGT[T/C]GAATTGTTATTTGGGCCTTCAGAGCCTCATCATCCCGATGTAGTTATTAA	MA_10433267	14072	reverse	exon	1	Pavy et al. 2013
GQ03120-J12.4.340	CCGGAACACAGGTCATCTGGTAGGTCAATGCTCCACAAATCTGCAAGAGT[A/C]GAGTTTCATCCATTGGGGGTTATTGGTGCCATTGTTCCTTGGAATTATCC	MA_34452	25679	forward	no gene on contig	1	Pavy et al. 2013
GQ03120-J23.1.323	CTAGTGTGTGTGTTGCTGCTTATTGATGCAAGCATACCTGCAAAAGAAAT[A/G]GATATTGAGTGTGCTACTTGGCTTGGGCAAAATCAGATTCCAATGGCTTT	MA_115979	44175	reverse	exon	1	Pavy et al. 2013
GQ03120-O24.1.233	CCTTATTTTCCTTTAAGCCGAAAATCGGTACAGTTGATGGCAGAACTGCC[T/C]GACCTGGGATTCCATCGCCAGCATGTGAGAAATCGTATGAAAGAAATCAA	MA_10435439	2384	reverse	exon	1	Pavy et al. 2013
GQ03121-E24.1.494	TGCATCAATCAGCTTTCAACTGATCCAAATTGTTTAGAGTATCTGCAGCG[T/C]GCAGATGCCATCAAGCATCTTATCCCTATCCTTGAGCGGCATGATGGACC	MA_6741659	1238	forward	exon	1	Pavy et al. 2013
GQ03122-L20.1.567	AGCCCAGTTGTGGAGCCTCTGATTATGCAAGGGAAAACAATATTCCAATT[A/G]TCATCTTTCCCAAGAGCATCTCTGCACCTTCTGGACAATCTTCGATGGAT	MA_10433405	2998	reverse	exon	1	Pavy et al. 2013
GQ03122-N09.1.1022	CATTCATTCAGGGCCTTGACTCCTTGTGCCCTTCTTGATGTTCTGGCACC[A/G]CCATATTCTACAGATAATGGCAGGCATTGCTCATATTATCGCAAATTACC	MA_10430827	4058	reverse	downstream	0.988	Pavy et al. 2013
GQ03122-O01.1.91	AAGCATGTACAAGATGTTAAGGTTATATGTGTTTTGCATTATTATTATCA[T/C]CACAGAGGTGGTGTGTGAGGTCGGGCTTTATGTGGAGGAGAAGACAGGTG	MA_141020	3715	reverse	exon	0.877	Pavy et al. 2013
GQ03123-F10.2.1062	TTGAATCCGTTGGTAAACTTTGCCGCAGAATTTCCAGAATTGTTGCAGAC[T/G]TGTACCATATATTGATTGCAGAAGAGATTATAACACCGCCCTCTTGATTC	MA_96717	15537	forward	downstream	1	Pavy et al. 2013
GQ03123-G19.1.670	GTCTTACCAGACAAAGAAACAGAAACCAACAAGAAGGCGATGTTGAAGAA[A/G]AACGCTCTCCACTGTTATGATAGGATTCGTGCAGAGATTGGTGGTTTTCT	MA_112061	4694	reverse	downstream	1	Pavy et al. 2013
GQ03123-I16.1.584	ACTTGCAGCTGGAATTATTGCAGTGATTAAGTTACCCCACCTTTCAAGGA[A/C]TACTTACAAGCCTGCTGTGGGCCACGGTTTTGGATGAAATTTAATTGATT	MA_169948	11335	reverse	exon	1	Pavy et al. 2013
GQ03123-L01.1.590	TGCACAAAAGGATGTTCCAGCTGCCGTTTATGGAGATTTAGCAAACAAAG[T/C]GAACAAAAATGATAAGGATGGTGATGATGTTGCAAAGAAGAGAGAACGAG	MA_10437082	2226	reverse	exon	1	Pavy et al. 2013
GQ03123-M12.1.320	CCTTTCATTGGTTTTTTATCTGTTCTCATTATTCTCATAGTTGTCTGTGG[A/C]TTAACCATAGCAGACTTGTTTGCATGTTTCCTTGCATTCATGCCTACTGG	MA_10426974	55043	forward	exon	1	Pavy et al. 2013
GQ03123-P06.1.159	CGACGAAATATTTTTTTTCTCGGAAGAAATGTCGGGGATTCATCGATCCG[T/C]CAGCGTACCTTCTCGAAACGCTCTTCCCCCTAGGGAACTTCTAGACGATT	MA_10435700	19722	forward	exon	1	Pavy et al. 2013
GQ03124-F19.1.1059	TCCATTTTCAAAATGTTGATGTCATATATCCAGGGACTGTTATTTAGGGC[A/T]TCAAAATTTGAAAATTGAACAAATGCNCGTCATTATTAAATGTAAAATTT	MA_716296	3061	forward	no gene on contig	0.965	Pavy et al. 2013
GQ03124-F19.1.238	TGATCGAAAAGAGGAGTGGCATTGAGGCAGAAATGAATGCAATAATCGAT[A/G]GATTGTGTGTACCCAATGGGCCTGGCATTTCTGGCAGCCTCCTTGACGCT	MA_218450	2794	reverse	no gene on contig	0.877	Pavy et al. 2013
GQ03125-C23.1.228	CCTCATCTTTCATCAGCTCTTCCTCCAACTCTCCCCTGGAAGGTTGCAGA[A/G]CCAACTCAACCTTCTGGACTAGCTCGTCAAGGCAGTTCAGTCATTGGCAC	unknown	unknown	unknown		0.949	Pavy et al. 2013
GQ03125-G15.1.155	CGCGCGGGGTCTGCCAGTGAAGTCTCGAAATCTTATGGCGATGTAAACCT[T/C]CTGGCAATAATTGGCCAGATCTGATCTGCCGTTCGATGCTGCAGAGGAAA	MA_10432160	24918	reverse	upstream	0.915	Pavy et al. 2013
GQ03125-G23.2.522	AAGGTCCAGAGGCTTAGGAAGGAGNGCCCTAACCAGGAGTGCGGGGCAGG[T/C]ACCTTCATGGCCAATCATTTTGATAGGCATTACTGTGGCAAGTGCGGGCT	MA_529552	3848	reverse	exon	0.996	Pavy et al. 2013
GQ03125-K10.1.1625	GAAGCTGGCAGAGAAAAAATAAACACTGCCATACCTCTGGTGCCCTCATT[A/G]GTGTCTTTTTCTTTGGCTTTTGCATTATTTTTATTCCATAAATGTAAAAC	MA_34414	9808	forward	exon	1	Pavy et al. 2013
GQ03126-A01.1.397	CCTTCCGTTTGACACTCACAGAGAGTAAAAATCTACCAAGTATCATGACT[A/G]AGATGCCAGAGCTAAAAAGACTTGCTTTGAAATGCCCTGACTTGGTTAAC	MA_10432588	1608	forward	exon	1	Pavy et al. 2013
GQ03126-G24.1.91	AACAGAACAAGGTCATGTCAACTGTCCTTGGATTTGTCAATGGGCAAGCT[A/G]CAAGTATGGCACGAAGCAATGTGATACTGAGGAATGAGATACAGCAGGGC	MA_8069	21884	forward	exon	1	Pavy et al. 2013
GQ03126-O11.1.220	GCTGTACGCTACTCGTTGCTTCGACAGCAGTTTGGTCCTCCCAAACAACC[T/C]GAGATTAGCATTTTAGATTACCAATCTCAACAACACAAACTCATGCCTAT	MA_1881	45541	forward	intron	0.915	Pavy et al. 2013
GQ03201-C15.1.417	GCTTCTGCAAAGGCACGTCTTAGAGCTCTACGCAGTCGTGGAAAGCGTTC[A/G]CAGAAACATATGTCCATGCGACAGCATCGTCAGTGTGGATCTTTCGACTT	MA_84015	45175	reverse	exon	1	Pavy et al. 2013
GQ03201-C24.1.26	NNNNNNNNNNNNNNNNNNNNNNNNNATTGTTGAATTGTTGAGAGGAGAAA[T/C]ATGGAAGTTATGGAGCACAGCAGCGCCGACTTCCTTCTCTCGACGCCCAA	MA_568086	666	reverse	upstream	0.877	Pavy et al. 2013
GQ03201-F12.1.693	ATCCATTTACAACTGCATTTGGAAACTCTAAAAGTCAGGAAGAGAGATTG[A/G]ACAGAATAGTCAATGAATTAGGGTGGTTTGTCCCCAGTTTTGACTCCATG	MA_5933	13633	reverse	no gene on contig	1	Pavy et al. 2013
GQ03201-I02.1.1052	GAACTAGTGCTCGCAGGATTCAGAACATGGGTTGGCGTGCTGATGGTGGA[T/C]TGTGGCTTCTTGTACGTGGCGGTGGTCTCTACCTTAGCAGAGGCTCGGGG	unknown	unknown	unknown		0.915	Pavy et al. 2013
GQ03201-J01.1.745	CTTATCAAGTGATAGATAAAGGTGGAAGATTTTGATTTTTGAGCTTCTTC[A/T]CCATAGAAGGAACTGGTGGTTATCTGGATTATGAAGAGATTTGACTTCGC	MA_3918613	236	forward	no gene on contig	1	Pavy et al. 2013
GQ03201-J21.1.1090	GTGTAGAGATAGATATGCCCACCTCATTGCCAGACTTGAAAAGGGATGAC[A/G]TGGAGGTAAAGAATGCACCATCAGGCACTAATGTCTCAAGCCATTCCATA	MA_10430199	3141	reverse	exon	1	Pavy et al. 2013
GQ03201-J21.1.47	NNNNATGAGACATATTTTTACTTCTGGTAACAATACAACAAATGAAACTG[T/C]CTCTGTTGTGCAAAGTCAGTTAGATCTGCACATACAAGAAGAGGAAGATT	MA_10430199	4184	reverse	exon	1	Pavy et al. 2013
GQ03201-M02.1.841	GTCACTTTTTCAACCATGACAAGACAATGCTTATTGGAGCAGACCCTAGT[A/C]ATGTTGGTGACCGGCGTGTCAAGGTGACAATACATCACTGCTTTTTTGAT	MA_10426401	922	reverse	exon	1	Pavy et al. 2013
GQ03201-N18.1.418	ATGCATATGACAACTAAGATGGAGAAGCACCAGAGACTGCGCGGAGACAG[A/G]GGAGTAGAGAGTGGATCATTCATGTATCAAAACTCGAAGCACCTGCCAGC	MA_34759	9881	forward	exon	0.996	Pavy et al. 2013
GQ03202-I05.1.41	NNNNNNNNNNCCCTATCTGTATCTCTATTTATTGGGTGAAACGAACGCCA[A/C]AAATTTGCACCAGTAATTCAATTCATACCCAATAACCCTCTCATTCCTTC	MA_56916	19571	reverse	upstream	0.772	Pavy et al. 2013
GQ03202-O17.1.624	CCGATCGCAGTTGGGACTGTTTGCAGTATGGCTTTTGTTGCGTTTCCTTC[A/C]AAACGCCATGGAATTGGATATCCCGCTGCAGATTAACTTGACGCTAAACT	MA_9964484	212	reverse	exon	1	Pavy et al. 2013
GQ03203-B22.2.265	GATGCTCTCTCCAAGGCCATACTTTTCTATGAAGGCCAGCGCTCAGGCAA[A/G]CTCCCTGGCAGTCAACGTATGACTTGGAGAAGAGACTCTGCTCTGTCAGA	MA_16152	72346	forward	exon	0.949	Pavy et al. 2013
GQ03203-C10.1.996	AAGTACGTAAGCAAAGAGCAGTTGAAGGAGCTCATAAGGAAAGCCGATGC[T/C]GGCGAAGATGGAATTAAGCTTTCACCTTGGTTCCGTCTTGCTGCTGACAA	MA_6548	22462	reverse	no gene on contig	1	Pavy et al. 2013
GQ03203-E13.1.657	ATCTTGGTGGCACAGAGATTGATTTGAGGTTTGTAAACCAAAAGGAAGGA[A/G]GCTTGTCTGTTGTTGTTGCACCGGTTCTAAGATTTGCAGACAATGATGAA	MA_10428945	8217	forward	exon	1	Pavy et al. 2013
GQ03203-M11.1.327	TGTTCCAGAGGATCACCGCCTGCAATTGCGCAGACAGGGTTGTATTGTTC[A/G]CCAGATTCAACCAATCGACCCCCCCGACAATGAAGTGCAATTCTCAATGC	MA_10431455	631	reverse	exon	0.976	Pavy et al. 2013
GQ03204-B13.1.1304	TATTTACCATCCAAATCCAGTAAAATCTACATAGAAAGGAGCAAGGCGGC[C/G]GGGTCGAGCACAATAAGATAAGAATAGCATATAGGATAAGATAGGCCCAT	MA_10001337	1033	forward	downstream	1	Pavy et al. 2013
GQ03204-B13.1.1406	TCAGCTCTATTACATCACATTGAGTAGTTGATTGGTGAATTGAAGTTATT[T/G]GGTTGGTGAGGAAAGGAAGCACAGGGNCGGCCATTCCTTGACCTGAACTA	MA_10001337	1135	forward	downstream	0.899	Pavy et al. 2013
GQ03204-B13.1.64	TTCTGTGGAGTTTGGTGAGACTTGGAAGTTCAGTGAGGGTGTATAGAAAT[T/C]AAGAGGCAACCATGGCGGTCTGTGGAACTGAAGTAGCTCATACTGTGCTC	MA_7879087	692	reverse	upstream	1	Pavy et al. 2013
GQ03204-D08.1.413	AGCAATCAGGAAGTTGTTTCCCAGGTGGAGTTGTTTATGGAGAAATTTCC[A/G]GATGGCGACCCTGCACAACATCTAATAGAGGAACTACTTTTTCGGGCAGC	MA_72791	22806	forward	exon	1	Pavy et al. 2013
GQ03204-D11.1.225	CATCAGAAATTATAGTGTATACCTGAGACTGAATTATTTCCCAGTAAAGA[A/G]AAGGTTGAAAATACTTCAATGTAGCAGAGCACTTTGATGACAGATGCCTT	MA_10433137	33465	reverse	downstream	0.988	Pavy et al. 2013
GQ03204-K01.1.179	GCGCTCTGCATACTTCGTGTGCAATTTTTGTTTTCCTCGGATCGTCAGGG[T/C]CTCAGGCTCACTAGCTTCGTCCTCCAATCCGTTGTCTGAAGAGCAGCTCT	MA_28412	3455	forward	upstream	0.976	Pavy et al. 2013
GQ03204-K15.1.405	ATGCGACAGCTTGAAAGAATTATCATGTTCTGTGCACTTAAAAGAGTTGA[T/C]TCTGGTCAAATGCGACAGTTTAATGCAGATCCACACACCATATTTGGAAA	MA_10434266	3694	reverse	upstream	1	Pavy et al. 2013
GQ03204-O22.1.645	ACAATTTCAAGAGGTAAAGTTGTTTGGGAACATGACAGATTGATGATTGA[A/G]CGAGGATCAGGGCGATACATATCCATGCCTCCTTTTGGCTATCTTTTTGA	MA_6521216	1742	reverse	exon	1	Pavy et al. 2013
GQ03205-D16.1.1410	ACCCATGATATATATGGCACCAAAGTTCCGTGACTGATTTCTCTCAATAT[A/C]TATAATAGATGAGTACACGGGAGAATTCACAACATAGTGGAAGAAATACT	MA_10432182	2114	reverse	intron	0.988	Pavy et al. 2013
GQ03206-B11.1.502	GCCCCTTCACCAGCACCTTCATCATCTCAAAGTCCTGAAAACTCAACAGA[A/G]TATCAGTTGTTGCCTTCCCCAACTGTACGTTGAAGTTCATGGCTCTTCCA	MA_9144533	1965	forward	exon	1	Pavy et al. 2013
GQ03206-H12.1.252	TGACACTGATCATTTTGTCTTTGAGATGTTTTCTGTCAACTACAGGCTCT[A/C]CCTGATTCAGTTGCAGGCCTCACAAATCTGGAGGCACTGTATTTGTCTTC	MA_126270	9138	forward	exon	0.996	Pavy et al. 2013
GQ03206-H12.1.767	CATTAAGGGTTTTGGATGTCCATTTCAATGAGCTCGGGTCGCTTCCTTTA[A/G]CTATTGGCAAATTGCAAAATCTGGAAATCTTGAATGCCAGCAGCAATTTC	MA_126270	9653	forward	exon	1	Pavy et al. 2013
GQ03206-N09.2.1741	CGCCATATAGTACTTGTAATCCGTAACGGCTATAAAAGCTACAGCGATCA[T/G]GTTACACTTTCTGGGATTCTGTCAGTAGTGCTAATGATAATTTATTTATA	MA_11716	40430	forward	downstream	1	Pavy et al. 2013
GQ03206-N09.2.777	CTCAGAACAACAGGGGCTCCTTTCATGATCAACCCTTATCCATACTTTGG[T/C]TACACAGATAAGACCTTGGACTATGCTCTGTTTAAGCCAAATGCAGGTGT	MA_11716	37766	forward	exon	1	Pavy et al. 2013
GQ03207-K15.1.418	CGAAAAAAGCTAGAAGTTAGTGAGCAAAAGAGGAAACGGATAAAAGCTGA[T/C]GTTGAACCTGCCAGGTTGACATCGCCATCTGCTATGTTGCGAACACCACC	MA_9170511	3035	forward	exon	0.988	Pavy et al. 2013
GQ03207-L16.1.1305	CTAGAGATCCTTGAACTTATACAATGCCAGGAGGTCACTGATGAAGGGCT[A/G]CAACTGGTCAAGCACTTTCCGTGCTTGAGTGTCATGCGACTTTGTAGGTG	MA_140161	9880	forward	exon	1	Pavy et al. 2013
GQ03208-F05.1.1180	GGACCTACTTTCCGAATTCCAATGCTTCTAGCCTTACAACCACTCTTAGA[A/G]CACTTGGAAAGCTGAATGGATTTGTCATCATTCCATCCGGCAGCATTTGC	MA_620699	1316	forward	no gene on contig	1	Pavy et al. 2013
GQ03208-I18.1.1089	GTATCTTTGATTCAATTGCGGTTCGAAGCCAAAAGTCAGCAATATGATAA[T/C]AAGGCTGTTATGGGGATACAGGAGAGTTCTAGGAGCTCTATTTGCAATAG	MA_216368	2889	forward	no gene on contig	1	Pavy et al. 2013
GQ03209-E02.1.61	AAAAACCACTCCACCCTATTCTATCCCTCTGCTGCGTCCCGATAATTTGC[A/C]ATTAACCCATGTACCCATCCCCATCGGTAATTCATCATCTTTCTTATCAT	MA_3255446	49	reverse	no gene on contig	0.996	Pavy et al. 2013
GQ03209-E17.1.664	TTTTGAAGCAGTTTGGGTCAATACTTGAGTCATTATCAGGAATGGGGTTC[T/C]GAGTTTAGCAATAAGATTCTTTTGGAAATTCTTTGAACCAGTAAAAATGT	MA_6407	23279	reverse	downstream	1	Pavy et al. 2013
GQ03209-H09.1.566	ATCTGGTTTCTACTGTGGGGATGTTGGCTCATTATAGGATCAGCACCATG[A/G]GCAAGGATTCAATGGAGTTTTGCACAGTAAATGCCACTACCAGGGCTCCA	MA_58340	6080	reverse	exon	1	Pavy et al. 2013
GQ03209-H09.1.774	AACATAACTTGGGTTTTCTTGGTATATAGATTCAGTCATTCTCAGCTGCT[A/G]CTGCTGCTGATGGAAATGTTGTAATATGTATAAATGCATATATTATCAAA	MA_58340	5872	reverse	downstream	0.965	Pavy et al. 2013
GQ03209-L17.2.1401	TCCCAAAAGGTCAGCCGATTTGAAGCTAAGATGCCTACCTGAAATAAGAT[T/C]AACTAGTCACAGCATGCGTTAGCTACGCCATAAAATGCAAGAGAGTTAAG	MA_109348	1270	forward	no gene on contig	1	Pavy et al. 2013
GQ03209-M01.1.775	AGACAAGGCGATTCCAACTCAGAANAGGCGGCTATGGCCACCGCCGAGGC[T/C]TTCTACAACAGTTTTGCCAATTTACAGGGAACAACGCTTAAAGCAAAGGA	MA_308546	4096	forward	exon	0.988	Pavy et al. 2013
GQ03210-A12.1.561	TAACTTTGAGTCAAAGCTGGCTTGCCATCGATACGAGTAAGACTGGAATG[T/C]CGCATAGAATTTGAAAGAGTATTCTAGGCAGTGTTGCAAAATCTCCTTCT	MA_906169	1146	forward	intron	1	Pavy et al. 2013
GQ03210-E02.1.751	TGCCTAAAACATTGGATCAAAGGGGAGAAGTTTGGAAGCACAGAAATCTT[A/C]ATAGAAAATTTGCCTGGAGCGCCTGACAACATACATATCGCTGCAGACGG	MA_131585	4379	forward	exon	1	Pavy et al. 2013
GQ03210-I03.1.240	GAGGATGAGAACATGGGAGATGACTATGATATGGGTGATTTTGATGACGA[T/C]GTTGAAGATTTTTTCCATGACCGTGGTAGGGGAGATCCTATTGAGACAGA	MA_10432312	426	forward	intron	1	Pavy et al. 2013
GQ03210-O01.1.1242	CTCTAAGAAATATTCCACTGGGACTGTTGTTGCCCTAATAAGAAGAATAA[A/G]CAAGAGAAGAAATTTGAAAGGGAGAAGGAAAAGAGGTTAGCAGAAAGATT	MA_10431764	38784	reverse	downstream	0.965	Pavy et al. 2013
GQ03210-O17.1.958	ATGGATACAATGGACGTCCCTATGCAGTCTTTTGTGAGGGAATGGTTTGT[A/G]GCAATGAAATCAATGACCTGCTAATCTTATTATCATTATCATCTTATTTT	MA_958427	6445	forward	downstream	1	Pavy et al. 2013
GQ03210-O18.4.38	NNNNNNNNNNNNNTCCTAATAGATACATGGCAAGAAGCTTTTGGTAGATC[A/G]GGTGGAAGATATCCTCAATACTATGCTGCTTACCATGAGTTGGTGCGTGC	MA_10303853	5291	forward	exon	0.996	Pavy et al. 2013
GQ03211-B01.3.357	AAAGGTGAAATACTCGACCAATACAGAATCGATGTCACGTTACCAACCCT[A/C]TATAACATAACTGAGCGAGGAGGAAGGCCCATTTTGATGACTCACGTTGG	MA_108616	5541	reverse	exon	1	Pavy et al. 2013
GQ03211-B12.1.692	GTTGTTTGCTGTGAGCCGGGCTGTTTGAAGTACTTTACAAATGCAGAGGC[T/C]TTGAGAGAACATGTGCAACAGAGCCACAGCCGTATTTGTTGTGAAGTTTG	MA_10428153	1802	forward	exon	1	Pavy et al. 2013
GQ03211-D11.1.375	AATTCATTTATTGCATGTCGCTCATTGCATATTGCAAACAGAATAAAGAC[A/G]GCCTACACTTATCCTCTACTAGATCATTTTTTCAAACATCAGGCACGGTT	MA_601876	1130	forward	no gene on contig	1	Pavy et al. 2013
GQ03211-G05.1.199	ACAATGGAATTTTCGCTGGACCTGGGCAACTACTGGCCTTCATGCCACTA[A/G]AAAATCATGGGCGTGGGCGTTCAAAGAAGAAGCAGGCGGCCAAAACTATT	MA_733845	904	forward	exon	0.996	Pavy et al. 2013
GQ03211-L17.1.516	GAGAGTTATAACCTCATACGGTGACATCCATTTCAAATGCTTAGTGTTTG[A/G]GTTTATGTCTAATGGAAGCTTAGACAAGCATTTGTATCATAATAGAGATG	MA_252158	514	forward	exon	0.988	Pavy et al. 2013
GQ03211-M03.1.479	TGTACATCTGATGCTTGCACTTCTGCTGAAAGGGATCGATATGAAAGATC[A/G]ATCTATAAGGCACAACGAAATGCTGTACTTTCAGTAAGTGCATGCCTGCT	unknown	unknown	unknown		1	Pavy et al. 2013
GQ03211-M03.1.879	CACGATTTTACATTTGCCAGAGGCAAGATTATTTGCCATTTAGCACATGC[T/C]ACGTACACTTTCAGATTTCATTTTGAAATGGTTCTTTCATATTAAACATC	MA_10149494	1538	forward	no gene on contig	1	Pavy et al. 2013
GQ03211-O16.1.224	TTGAGAAATGAAACTGGTTACTTTGATGCTTTCAAAAAGAAGCAACGAGG[T/C]AATGTAGACTTCCAGGCTAATCTCAACAGGCTGGAGCTTGCAGGCTGGTG	MA_178479	3962	forward	exon	0.965	Pavy et al. 2013
GQ03211-O16.1.953	ACACATTTTAGAAACAGTGATTTGATTTGAGTAGTTTGATTTCTGTAACA[A/G]TGTGTATGAGTAGTTAGATACTTCCATAAACATATGTGTTTGTGTGTCAT	MA_8025894	144	forward	no gene on contig	0.899	Pavy et al. 2013
GQ03212-C12.1.1026	TGGTGTACATGGACAAGTTCTCAAGTCAAAATGGCTATATATATTAACTC[A/G]CAATTGTAGAATTTTGTAGCGGAACCTGTCAGCAGCCATTGTCATACATC	MA_72137	2397	forward	downstream	0.935	Pavy et al. 2013
GQ03212-L06.1.844	TATGTGCAGGAAACTTCAATCAATCCTACCTTGGCAACTTTTTATTTTAT[T/G]TGCAGGAAACTTCAATCAATCCTACCTTGGCAACTTGTAACAGGAGGATT	MA_5104288	1727	reverse	no gene on contig	1	Pavy et al. 2013
GQ03212-L08.3.41	NNNNNNNNNNCATACGATAGAATTGGTATTCAACTTGTGCAAAAAGGATC[T/G]AACTATAATATCTTTTGTAATGGACGATCATGACTGTTTGAAAGCACTAC	MA_113300	28854	reverse	exon	0.899	Pavy et al. 2013
GQ03213-E23.3.1615	GGCACCTTGGATTAATGGGAATTAGCTTCTGGAATATGCTGAATTACTTG[T/C]CCTAAAGAAGTCGCCCTCATTTTCTTTGTGAAGAGAATGATTCTCAATGT	MA_10433809	50024	forward	downstream	1	Pavy et al. 2013
GQ03213-E23.3.1718	TCATTAACCTTTTTGGACACTTGGAAGTCTTCATTAGCCTCTCTATGGTG[T/G]CAAGGAACACCATCTTGCATGCACTCTAAAGCTATAGATGCAGTTGATTA	MA_10433809	50127	forward	downstream	1	Pavy et al. 2013
GQ03213-J06.1.967	TTTGGGAGGAATTAGCTGTGGAATTTCATCTGATTGTGCAGTGAATATAA[A/C]GTATTGAAATGTGTGCATTCTGAGATCATTTTAGAGGTGGCGTGTGGCCA	MA_269415	3909	reverse	downstream	1	Pavy et al. 2013
GQ03214-I18.1.1122	GCTATTTTTCAATGGTGTTTTGGTNATAGTTGCTATCACTTCATAAAATT[A/G]AGTTAGCAGTTTGCTTGGATTGAATGTTGATCTTCATATTGAAAGTACAG	MA_10427742	7662	reverse	no gene on contig	0.935	Pavy et al. 2013
GQ03215-A04.1.450	GTTTGCCAGATTCCAGAGGTACAGAAATTACCAGCTGTGTTTGTGACTTT[T/C]GCTGCGTGGAGTTTGTCTGAGGTCATCAGATACCCACAATATGCATTAAA	MA_192407	4974	reverse	no gene on contig	1	Pavy et al. 2013
GQ03215-F07.1.1577	GCTCTAACTTAGAGGTTGTGAAGTGATCTAAGTAAAAAGAGGAGGAGAAC[A/C]TCAAGGAGATGGGTTTTGGTCCACAATTCAAATATGTGTTTATGTAAGTA	MA_66746	8433	reverse	downstream	1	Pavy et al. 2013
GQ03215-F10.1.120	TCGTTCCACTAGAAATTGTTAGCGAAGAGGAGATGGCGTGGATTGAAGCT[T/G]CTCTCTCAATTTCTTCTTCCCATTCCAACTCTTCCGCTACTTCTTCTCAG	MA_10428485	4220	reverse	upstream	1	Pavy et al. 2013
GQ03215-M16.1.143	GCATCAGTAGTAGAAATTGTGGGCAATTCGAAGGCCGAGACTCGATATGG[A/C]GAACAGAAAACAGTGCCGTACAGACAGAGCAGCATGATCAGTTACCAGAT	MA_90653	3298	forward	exon	1	Pavy et al. 2013
GQ03216-A16.1.223	ACTAAGTGGCTTGGAACAGAAGATTGGGTTCTTAAGACTGAACTTTTAGC[A/C]GAGCTTCGAAAGTTTGCTGATAATGTAGACTTACAAGAAGAATGGCGGGC	MA_8756045	1512	reverse	upstream	1	Pavy et al. 2013
GQ03216-D08.1.132	CTGGTTTTAATGTATTAAGACTATCTGTGGAATCTTGCAATGAAGGCAGA[T/G]GAAGTACAAGCTTCTTAGATCCAGAGATGGTTCTATACCCATTTTGACAG	MA_22310	946	reverse	no gene on contig	1	Pavy et al. 2013
GQ03216-K15.1.64	CAACACCGAGACTTCATGAGATTGGAGCATGTTGAAGGGTATCTTGAGCT[A/G]TCTGCTAAGACAAAAATATACTTTGCTACGGCTTTTGCAAAATGGGATGC	MA_4402	3788	reverse	exon	1	Pavy et al. 2013
GQ03216-L22.1.1063	CCACTATTTCACTGTCATTGAGATTTTTTCACCAATTTCAAAGTCTGTAG[A/G]TATCTGCTCGTCTTGTGGTTCAGAATCAATATGCCCTTGTGTAGGAGATT	MA_286708	3320	forward	downstream	1	Pavy et al. 2013
GQ03217-G17.1.455	AGATCGTCTTTCCAAACAGGATAAACAGATTATTAAGAACTCTGGGTTGA[T/C]GCCTCTTCTATGTGGCTCATGCCTGATCGGACAGAGTGTAAGTAGTAATG	MA_10316458	430	reverse	exon	0.996	Pavy et al. 2013
GQ03217-K05.1.69	CAACAGCAGCAGGAGAATCATATGGTCTGGCAGAATTCAAGGCTTAAGGC[A/G]GATGTTCTCCAACATCCACTGTATGACCAGTTGTTGGCTGCTCATGTTGC	MA_10428500	19651	reverse	intron	0.996	Pavy et al. 2013
GQ03217-K05.1.798	ACAGGCCTTCAACTGAAGCAAATCGATAACTGGTTTATCAATCAAAGGAA[A/G]CGTAACTGGCACAGCAATCCTTCGTCATCTTCTGCTTCAAATGCTAAACG	MA_10428500	4553	reverse	exon	1	Pavy et al. 2013
GQ03219-D12.1.191	GCTGCTATGGGTGGGGGAACAGGGCTGAATTACTTCCAGAAGAGGTTCCC[T/C]GAACGCTGTTTCGATGTGGGCATTGCGGAGCAGCATGCAGTGACCTTTGC	MA_10426889	2746	reverse	exon	0.877	Pavy et al. 2013
GQ03219-H24.1.1430	TTCTGTGCTAATTCATGTAAAAATTCTCATTAGATCTTCATTCTTGGGTA[T/G]TAAAAGAAAAAAAATCATATATTGTTGCAATTGTGGTTTTAAAACACTGT	MA_65563	8406	forward	downstream	0.858	Pavy et al. 2013
GQ03220-M23.4.1505	GTATTTGAACTTGTAATGTTACAACTTAAAACTGAGCAGCAAGTCCTGGT[T/G]TATAATTTATCTCCAGCACTTGTAAATTTTGCTCGATAATTTTGGAGAAA	MA_10431803	47590	reverse	upstream	0.965	Pavy et al. 2013
GQ03220-N20.1.31	NNNNNNNNNNNNNNNNNNNNACCAATACCTTTGGGAGAGCCGTGTTGGTC[T/C]GTGGACGAACTGTTGTCACTTTCGGATTTTGAATCAAAGGGAGATCCGGA	MA_3117	5471	reverse	exon	1	Pavy et al. 2013
GQ03221-E18.1.487	TCACATTTTATTCCTAATGGCCAAGATGCAGACAGAAAATAGTCATTGCA[A/G]ACCCGAAAGTGAGAAGCAGCTTATCTCTGCAGCCTGCCTGCAATTAAAGG	MA_10431723	3758	reverse	exon	0.976	Pavy et al. 2013
GQ03222-F24.1.1581	GGAATTAAGTAAGAAAGATTGAAGGGCATGCTCCTTAGCAGATCTTGAAA[A/G]ATATCCAGGCCAAGGATGCTCCTGAGTGACTTTCTGGCGTGGTCTTCAAT	MA_132077	328	forward	no gene on contig	0.988	Pavy et al. 2013
GQ03222-G20.1.418	CCAAGAGAGTGCCTAGGCCGGGGTACGAGTGGAAAGACAGCTTTACACGC[A/G]AGGAAGGTCTACAGGCTGAAGAAAAGTCAGCTGGCATATGGACAAAAACA	MA_14383	14238	forward	exon	1	Pavy et al. 2013
GQ03222-J15.1.397	ACCAATGGCAATCATACCACTACCAAATTTCTGGCTGCATTTGCTAAAAG[A/G]CAGGGGAGACAATGTGAAAGCAGCGCCAGTGCCACCAAACTTGGAAAGCC	MA_10276973	4934	reverse	exon	1	Pavy et al. 2013
GQ03222-N16.1.1263	GAGGAACAAGAGGAAAAAAACTGGGAAGGACTAGGAGAGTAGTAGGAATA[T/C]TAGCCCACAGCTATCATTTTCAACGTGATGCATTGGTATATCTAGTGTTC	MA_8781980	2539	reverse	downstream	1	Pavy et al. 2013
GQ03222-O01.1.125	CCAAGCTTGTAGTCAAATCAAACACCTCCTCCCCATAACCAGCTATAAAT[T/C]GACATTTTGGGTATAGAAACCAAATCAAACCTAATTCAAGAGCGTGTACT	MA_80762	1489	reverse	downstream	1	Pavy et al. 2013
GQ03222-P15.2.448	ACCAGCTGGAGAAGGAGATTACTGACTTCGTTCGGTACCAGATGCCTGTC[A/C]ATTTAAGTCTGGATGTTAAGAACTTCATAGAAGAGCTGAAGAATCTTCGC	MA_99935	8920	forward	exon	0.965	Pavy et al. 2013
GQ03222-P18.1.258	ACAATGTCGTATTTGTTTCAAGGAATTATTTTTCTCTTGACAAGAAGAGG[T/C]GCTTATTTCATGTCAGCTCATTAAAATGGATTTTAGGTTCTCCTCCAAAG	MA_10436627	17592	reverse	exon	0.965	Pavy et al. 2013
GQ03223-A12.1.453	GGAGTACATAATTACCATTTAGTCCCAGCACTGGCATTATTTGTTTACTC[A/G]TCAGATTCATTTTTGAGGGCACAATCCAAATTGTTGAAAACGATTCATCC	MA_88625	12494	reverse	downstream	0.965	Pavy et al. 2013
GQ03223-E01.1.456	AACCATCTAATTTGCTTGGAGAAGCACATGTTCTTCGCCGCTCTGCTAAA[T/C]CGAATTCTGGTTCTCCCCAGCCCGAAATTTGACTACCAGTATGAACATTC	MA_10437033	1981	forward	exon	1	Pavy et al. 2013
GQ03223-N01.1.1362	TGTACACCAAATATTTTGGTTGTTTAACTGCATATTGTTATTTGGGTGGT[A/G]TTGGTAAGGCCGACCAACCCTGATTACATTTTCTTAAGCAGCTGCTAGAA	MA_10171241	1537	reverse	downstream	0.9	Pavy et al. 2013
GQ03224-A01.1.188	AGCGAAGCGCTTCTAGCGAGAGACGATTTGCTGAATCTGATTGCAGGCGA[A/G]GACCGTGGCCTGAAAACGCAGGGCAACTCATCAAAGTGTTCCCAAATAAC	MA_75636	9997	reverse	exon	0.976	Pavy et al. 2013
GQ03224-B01.1.604	GCTTCTCTGAGAAAAGTTAAAGGGGAAGATAGAATGTTCTGCACTTTATG[T/C]GAGGCTCATGGCAGCACCTCTACTAGAAATGCATTCAGAGTGGAGGGTAG	MA_566616	4663	reverse	exon	0.988	Pavy et al. 2013
GQ03224-B13.1.1410	CTCTATCTTGTATGATCTGCACAGCTATGCACCTCTTGCTTTCTGCACTC[A/G]TGCTGTTGGTGACGAGTGTGGAAAATCTACTCAAGACAATTGAAATGATC	MA_30487	17567	reverse	downstream	1	Pavy et al. 2013
GQ03224-H05.1.1119	GTTTCGATGGTGATAAAAATTCCGCGCCAATGGAACGCTCTCGAATGTTT[A/C]GATTTTCAGGCTGCCGTCTCACTTTGAAAATGTAATATCAAAAGTACAGC	MA_211399	10203	reverse	no gene on contig	1	Pavy et al. 2013
GQ03226-C24.1.1105	TCATGTTTTTTCATCCAGAGTCTGATGTGTTAATTGGTGTTGCCCCTGAA[T/G]TGATCGATGAAGCTCATCCTAGCCTGTACAAAACCATTAAAGCTGGGGAT	MA_6638872	4337	reverse	no gene on contig	1	Pavy et al. 2013
GQ03226-D09.1.1314	CACATAACTTTGTCTCCGGCCGACATACTTTATTTGTTGGAAAATGCAGA[A/G]TACGATGAAGAACAGCTGGTTTCTTTTTTGAACAATAATTCAAGAAACGG	MA_94884	9299	reverse	downstream	0.935	Pavy et al. 2013
GQ03226-M16.1.509	GTTCATGAATATGGCTATTAAGAAGGGATATGATGGTAGTTTAAATTACT[A/G]AATGACTCTTGTCACAATCATGTCATATTAAAAAAGCAAGCATGAAAAGG	MA_926365	6211	forward	exon	0.899	Pavy et al. 2013
GQ03226-N23.1.199	TGAGGACCAGACGCTTAAATACCTTGGATTTTTCCAGGTTGCCGCTCAGA[A/C]GGTAACGACCCGCCTCTCTGCTCTCTATGATTATGCGAAAGAGAATTCAG	MA_8893617	1663	forward	exon	0.996	Pavy et al. 2013
GQ03227-C04.1.135	TGCTAAGCCTCAACTCCATTCTAGGTGAACAAGTACCCTTGGGCGATCAC[T/C]TCCATGTAACCAAGAACTCTATTATTCCCAATCTCAAACTCTGACACTAG	MA_10434504	31441	reverse	downstream	0.988	Pavy et al. 2013
GQ03227-C19.1.144	AATGTTAGTTTCCAGGGAAAATATAGTAGATTTGAGACTCAGATTAGAGC[T/C]ATGCAGCTTGACAGTAATACTTACTGCCAAGAACCTGAGGATACTGAGGA	MA_25230	6255	forward	exon	1	Pavy et al. 2013
GQ03228-F23.1.1295	TCTTCATGCTGGTCAGCCATATCCATATTTACCTTATGCTCATAAATAAA[T/G]CAGAATAAAACATATTTGCTGATTAGACATTGAAGGCTGGATGAATTGAT	MA_922767	877	reverse	downstream	0.935	Pavy et al. 2013
GQ03228-F23.1.964	GATGAAACTTATCCAAAATCCAGGTGCATATGGTTTCAGTGTATCGGATA[A/C]TCCATGCTGCAACGTGGATACAAACTTTGGACAGTTATGTTTACCAAACT	MA_922767	1184	reverse	exon	1	Pavy et al. 2013
GQ03228-I12.1.653	CAGATCTTACAGCGAGTCAAACCCTGCAATATACCCACGCAGGGATGGAG[A/G]AGACGGGATCCCCGCTGTTTCGAAGGAAATTGCAAACTGCAACGAAACAA	MA_531475	382	forward	exon	0.996	Pavy et al. 2013
GQ03228-K23.1.170	CTTGTTCGCGGCCTCAAGCTGCTTTTGCGGAGGACTGCTTCAGATATGCG[A/G]AGGACTGCTTCAGATATGCGGGGAGCAGCTTATGACTCTGCCAGTTATGT	MA_76686	1536	reverse	exon	0.976	Pavy et al. 2013
GQ03229-E01.1.900	AGGCTCCTGCAAGGGATTTGGTGTTTACTTTGAAGGGTTATGTTCAAAAG[T/C]TAGGGGAAGAATTTGGAAATGCAAGTAATTCATAGGGGTTGTTATTGAGA	MA_483364	2391	forward	exon	1	Pavy et al. 2013
GQ03229-P10.1.597	TTGGGAGTTCAAGGGATGCGAGTTGGAGGCCAGCGCTTACTTATAGTACC[T/C]CCGGAGCTTGCATATGGTAATAAAGGAATTCAAGAGATCCCACCAAATGC	MA_6787038	1806	forward	exon	1	Pavy et al. 2013
GQ03230-D22.1.361	GGGAATTCGTTGATCCGGAGATGAGAATGGGGAAGAGATTCGGCGTCCTA[T/C]TGTGTGCGCCTGATCAGGACTACGTGAAGAAGAGATATGGAGGGTATTTC	MA_125470	3744	reverse	exon	0.996	Pavy et al. 2013
GQ03230-D22.1.598	ATGGAAACGATGTCTGGATCTTGAAGCTGTGCCATTTGCTGCAGACACTC[A/C]ATACAATGGCCATTAAAGTTCTTGGCATCTGCTTTGGCCACCAGGTTTTG	MA_125470	3507	reverse	exon	1	Pavy et al. 2013
GQ03230-M01.1.766	TTGGGTCTACGATAAGTTCATTCTTTGGAGCAGTTGTAGCTTCGGTCCTG[A/G]ATCTTTCGTCGAACAGATTTGACAACCTTGCTTTTGGAATATGTATTCAA	MA_10434080	18719	forward	exon	1	Pavy et al. 2013
GQ03231-D24.3.2909	CTGTACTTTCTATTAGAAAATACTTAACAAAGGCACTGATTTAGAATTTT[A/G]CTGCCGACAAACACAATGGCTTTCACATAAACATTTAAAGTTATGTCATG	MA_15423	26409	forward	downstream	0.965	Pavy et al. 2013
GQ03231-H10.1.327	TCGTTAATCAGGACATAACTGGCTGGCTTGACCCAGGACCACCAACCCTT[T/C]TTAAAGAAGGGTTGGTCTGGACCTTATTGGCTGTCTGGGGTCATCAGTTT	MA_10429761	16076	reverse	downstream	1	Pavy et al. 2013
GQ03232-B24.1.58	TTCACTCTGAGAGAAACATAATTGCAAAATAGCGCAGGAAGCAATTGACA[A/G]AATCTACTCCTAGGTTTTGTGGAGATGAAGAATGTCTCTGAAAGATATTT	MA_12869	31771	forward	upstream	0.988	Pavy et al. 2013
GQ03232-E19.1.199	CCTTACTTATCTGATTCATGGGATGATAGAGTAATAGAAGTGTAAAAGCC[C/G]CGACACAGATTCAGCACAGAAGTATTAGAGACCTTAGAAATCATTTACTG	MA_96368	12235	forward	upstream	0.988	Pavy et al. 2013
GQ03232-G10.1.1288	ATGTGATCATACATACATACATCTCGAGTGTGTGTATAGAGACACATTTT[T/C]AACCTTTTAGTCTGTTGTAACAATAAAACATTGCATCTTATTACAGTTGA	MA_10428113	7340	forward	downstream	0.935	Pavy et al. 2013
GQ03232-I10.1.595	GGGTAGCAAAACCAGGGCAGTCAGAAGAGGCAGACCACAGTCACGCAAAA[A/G]CCCCAGCAAAGGAAGCTCTCCCATCAAGCAAGTTAGAGCAGTAATCAAGG	MA_10433538	3443	forward	exon	0.976	Pavy et al. 2013
GQ03232-I23.1.652	AAAGAGCAGTCCATGGAAGAGTAAAATATACATGTCAATCAAACTTGAAG[T/C]GTCCATCTATTTTGTAACAGTACCTTGAAAATGTAACTAGGCTACAATAT	MA_158219	8724	reverse	downstream	0.935	Pavy et al. 2013
GQ03232-M17.1.905	CACTCCTGCAAACAAGTCCGAGGCTAACAATTCTACTGTGCAGAAGCCAA[T/C]GAAGATGTTAGCTGGATATGATCCTTGTCTCGATGATCATGCCAAAGTTT	MA_769	2641	reverse	exon	1	Pavy et al. 2013
GQ03233-I24.2.393	AGGGTTGGGCAGTTACCACAACTAAAATGGCTCTGGTGGAAGAACTGTCC[T/G]TAGGCGTTACCTTCATAGACCCCACCAAAGAAATAAGAGTTTTATTTTTG	MA_10260994	2428	reverse	intron	0.976	Pavy et al. 2013
GQ03233-K20.2.497	TTGGTTCAGTATCTGTGATAGGTATTCCTTCAAGCGAGCGTGTCCTCTGT[T/C]GTTCAGCCTCAACACTGAGTTCTTCTTCCCAATTCTACCAGCCAGAGCCT	unknown	unknown	unknown		1	Pavy et al. 2013
GQ03233-P23.1.208	CATGGGTGAAGGTGTGATGGTTGGAATGCCACTGCAATTGGCTGGGACTA[A/G]GAAGATATTGGAATTCATGGACTGGGGTGAATATGATGCAAAGGGAACAT	MA_693270	1503	reverse	exon	1	Pavy et al. 2013
GQ03235-J20.1.403	GATGAAGGTGGAAATACTATACAGTTACACTGGTACAAGAGGAAGTGCAA[T/C]TTGCATCATGTATGGGATAGTTTCATCATCGAGAAAGCCATGAAAGAATA	MA_46530	2982	reverse	exon	1	Pavy et al. 2013
GQ03235-M14.1.771	TCAAGTATTTCCCAAGTCTTTCAGCCGAAGCCATCAATGCACATTTCGAT[T/C]TGTGTGAAGAAGATGAGTTGGGGGCGAGTCAGTCTTCCTCTTCTTCAAGT	MA_61809	37183	reverse	upstream	1	Pavy et al. 2013
GQ03236-M06.1.100	TTTTATTGCGTGTGGACGAATATACACATATATTATAATTATTCTTCACT[T/C]GTGTATATACCCCATCTGGGTGTCAGCAGCTCCCATGGCTTCTGCAAGTA	MA_104045	28396	reverse	upstream	0.949	Pavy et al. 2013
GQ03236-P11.1.1014	TTTGGTTTAAGTTTCTTGGGTGGTTAGAAATATATCTAACTCGTCAATGG[T/C]AGGTTCCATTATATTTGTAGCTATTTGTTTCATCTGAGACCCAATCACAG	MA_84298	4263	forward	downstream	0.965	Pavy et al. 2013
GQ03236-P16.1.269	GAAAGTGAAAATGCTATAGAGGTTTTGGAGAAAAAGCGTCGAAGGGAAAT[T/C]GAGGAATGGCGCATGCAGCAGATTGCAAGTGGCGAAGCGCAGGATAATGC	MA_10436506	5180	reverse	exon	0.988	Pavy et al. 2013
GQ03237-D15.1.370	GTAGTGAGGGAGAATGATCCAACAAACAATGTGCCCGATTCAATTTTTTC[A/G]AAAATAGGGCTGCAGCTTCACAGAAGGGACAATCACCCACTCGGGATCTT	MA_121869	1419	reverse	no gene on contig	1	Pavy et al. 2013
GQ03237-M17.1.1024	CACACTGATCAAGTTCAATATTCAGAACTGATGCCTGGGTGCTGTACTGA[T/C]TGTTTCAATTCATTTATAAAAGAATTGGTGGGCAGTATTGTGGATCGGAA	MA_10430995	8550	reverse	exon	1	Pavy et al. 2013
GQ03238-I01.1.1001	GGAGAAAATATTTCGTGTGTACTATTTTGGGGACTATTGTCCAAGCTTTC[A/C]TTGTAAAATTATATGTATTCACCCACCTTGGCTTCTTTTTCTCATGCTTT	MA_106166	8515	forward	downstream	0.988	Pavy et al. 2013
GQ03238-I01.1.219	GCAGCCTCTGCTCATAAAGGACAACTGCCGGATGTGGATTATACTGTTCA[A/C]AGCTCATCAACTAAGGGTGTTGTTTTTAGTGTGTTCAATGCCTTGGGAGA	MA_106166	6897	forward	exon	1	Pavy et al. 2013
GQ03238-L04.1.597	GCCTTGGGCAATCTGGGGATATGGGTGTTGAAAGTGGGCTGGATCTGACT[A/G]TGGAGGATTTGCTAATCATGGCCAAACAGCATGTTGATGCAGAACAGAAA	MA_510935	1951	forward	exon	1	Pavy et al. 2013
GQ03238-N17.2.675	TGTATTTCTTACCCAGAACCTTTTACCTTGGTAGTTTTGAATTCTGAGAA[T/G]GGTAGTTTTGAATTCTGACAATGTAATATGACATAGAAGAGGCCGAGAAT	MA_19658	5549	reverse	downstream	0.965	Pavy et al. 2013
GQ03238-O10.1.621	TTTATCCGGGATACATATATCATTCATCCCATTGCAATGGGGCTGTTGCT[A/C]TATGCTCTAGGAGGCCCTCCTTTCGTAATTTGGGGCATGGCTGTTCGGAT	MA_112563	7555	forward	exon	1	Pavy et al. 2013
GQ03239-B02.3.196	TAAGGCCCAAGGGACTGAAAAACAACTGTATTCGTACTAAAACCGCATTT[T/C]CGTACTTAAACTGACAGTACCTCCGAATTTGGTAACCACGGTTTGAATGC	MA_450572	4146	reverse	upstream	1	Pavy et al. 2013
GQ03239-M23.1.149	ATATGGCCAGTGCCGAGGTTGCTGCGCCCGTTGGATTGATTGCAAGTGAA[A/G]ACCAGGCGAAGGCCGTAGATGAATCTGTGAAGGTTACCGAGGTCGAACCC	MA_771456	2307	forward	exon	0.915	Pavy et al. 2013
GQ03301-G02.1.714	GGTTGAAGAAAAGGGGTCTAATGCCAGGCCTAACTTTTTCAAATGAGCTC[A/G]TTTCAAGGGATGAGGGCCTTCACTGTGATTTTGCCTGTTTGCTCTACAGC	MA_10430569	3821	forward	exon	0.996	Pavy et al. 2013
GQ03301-I21.1.509	TGAAATGTTTGCCGGCTTCGGTTGGGCAGTTGAGTCAGTTGACAAAGTTG[A/G]AAGTGGTTGGATGTCCGGTAATTGAACTACCCTTTAAAAAGGTTGAGTCC	MA_10432942	230	forward	exon	1	Pavy et al. 2013
GQ03301-J10.1.214	TGTTTTAGAAACACAAGTAGCAGAGCTTGAGGACAAGTTGCGGCTAGCAA[A/C]TATCAAGTTTCAGGAACAGAAAAAGGGCAAGCTTGGAATTTCAAGAGATA	MA_74264	18964	forward	exon	1	Pavy et al. 2013
GQ03301-N23.1.614	TGGTTGTGGAATAATGCTTCCCTTCATGGTGCTTGATTGATATAAAAGGG[T/G]TAAAACTCCGGGTCATCTTGGATTAGCGATATATCTGTGAATCTAACAAT	MA_3894144	490	forward	downstream	0.965	Pavy et al. 2013
GQ03302-B08.1.275	TTAGGTAATATAAAATGCAAAACCCATTTATTAGAGATTGCACAAGAGAC[A/G]GCTTCTTGTAACAGAAAACCCATTTAACAGATATGGCATGAGAGGCAATT	MA_59584	18096	reverse	no gene on contig	0.988	Pavy et al. 2013
GQ03302-H09.1.913	CCGATGAAGTCACAGGTGCAAGGATTGGGAAGCTTGGAGAGACGCATTCT[A/G]GATGTCAATAGGAAACGCCTCAAGGTTGTCAAACCCGGGTCAAAGACTTC	MA_172452	1292	forward	exon	0.996	Pavy et al. 2013
GQ03302-K05.1.449	GGTTGAAACATTGCCAAACACACTCTTAAATTTACGCATATATGAATGTC[T/G]TAATTTCTGTAAAATAGGTAACATGGATGGTCTTGCAGAACTTCAAGAGC	MA_10435859	1643	forward	exon	0.965	Pavy et al. 2013
GQ03302-M16.1.140	TTGGCCTGAGAGCAGGGCCATTGCAGTTCGCTTCATTCTCTAGCAATGGA[T/C]TGCGAGAGCAGCTTCAGAGTTGCAGGGTATCAAGACTTTCAGTAAAGGCT	MA_44599	2944	reverse	exon	0.996	Pavy et al. 2013
GQ03302-M16.1.799	GATTTGAACGTACAGATGGATATTNTCATAACAAACATAATTTTAACTAA[T/C]GAGACATTGGAAGAAAATATGCTCCATGTTGCTGAGATTTTATTGAATCC	MA_821302	2326	reverse	exon	0.965	Pavy et al. 2013
GQ03303-C19.1.448	ATTGATAGGAAGTAAAAGGAGAATTGTTGTTCCCATAAATTCTTAGCTCC[T/C]GTTCCATCATTTTAATATAACATATAAACATTTTTCTGTGGCCTTTGCTG	MA_436401	2016	reverse	downstream	0.935	Pavy et al. 2013
GQ03303-D21.2.211	TCTGAAATGGAAGAGGTTGGCGAAGATATTGTGAATTGTATGAGGTCAAT[A/T]GTGAGAGTCTTGAATGGAAGTTGGATGACGCAGGAGGAGTTCTTATTGGC	MA_277759	3638	forward	exon	1	Pavy et al. 2013
GQ03303-E02.2.887	TTGATAAAATGGATGTTGAACAAGGGACAAGCCACGACTATGGGAACTTA[T/C]GAGCAGCTATTACGTGCATTGGAGAGAGACCACAGAGCAGAAGAAGCACA	MA_10426314	20231	reverse	exon	1	Pavy et al. 2013
GQ03303-E24.1.65	CATAGATCGTTTCGTTTCTCTGCTAATTTTCATATCAAAAATCCAATTTC[A/C]GTTCCAGGTTTCTTGTTAGTAAAGATGAAGGCCAGTCCTCTGCTAATTTC	MA_90487	3922	reverse	upstream	1	Pavy et al. 2013
GQ03303-G10.1.645	AGACGGTTTGCACTAACAAATATGGCGCCTATGGGATGCTTGCCGGCTCT[T/G]ACAGTACAGAACTCTTATGCCAGTTGCAATACTACATTAAACACATTCGC	MA_35479	16415	reverse	exon	0.988	Pavy et al. 2013
GQ03303-J20.1.668	AAATACTCGTCCTGTGCGCGGGTCATCGCAAGTGAAGGCTTGGGATCTTT[T/C]GATCTGGATGTAATATATTTCTTAATGAAAGTAAGGCAGCTTTTATGAAG	MA_90285	5875	forward	downstream	0.949	Pavy et al. 2013
GQ03303-N21.1.395	AGATTCATTAGCCGAGGATGAAAAGCCCCAGATGAAGAACACAAGCGATA[A/C]GGATGAGGAAACGAGAATCGGTATAAAGGACTGGTGGACTAAGAGCAACT	MA_116906	8987	reverse	exon	1	Pavy et al. 2013
GQ03303-N21.1.735	GATAAATCTCAACATTCTGAATTGGAGAAATAAGATGTAAGGACTGTGTT[T/G]GGTAGATAAATCCTATATTGCATTATTATTACTGTGTGTTTTGTAACCTA	MA_116906	8166	reverse	downstream	0.899	Pavy et al. 2013
GQ03304-G12.1.1066	ACATAAAATCTTCATTGAGGACATGGTTGTTAAAACTGACAAATGCTAAT[A/G]GTGAGAAACATAAAAGTCAAAGGAAAGAGAAGAATAAGGTGTCCAAGGAA	MA_10436482	23114	forward	exon	0.965	Pavy et al. 2013
GQ03304-M18.1.273	GTTGTTTCTCACGCAGGTTACAGATGGGACGTCGAGGCAAGAAAAAATCA[T/C]CTGCATCTGCTGCTGCTGCTGCTTTCGAGCAGGAAGGAGGCGAGAGGAGT	MA_39167	6234	forward	exon	1	Pavy et al. 2013
GQ03307-E08.1.579	GGGTGTGTTGTTTTGGTTTCTGTAAGCATGTGTAGCCAAGATTTGACTTT[A/T]TCTAGGGTTCCATTTCAACATGAATCTTAAATCTGTGTTTAAAAAAACCT	MA_10434362	16682	reverse	downstream	0.988	Pavy et al. 2013
GQ03307-L02.3.1283	ATCAAATATCATACTTATTACTATCCTGGAAGGGTTGGCTGCCTTGCCAG[A/C]TAAATGGTTGAACTTTGCAACTAAGAGCAGTAGAATGAAGCTACCCGTTT	MA_8225142	332	forward	no gene on contig	1	Pavy et al. 2013
GQ03307-M10.1.457	TTAAAGTCTGAAGGAAAACCAGCTCCATACATCAAGGTTGACTGGAACAA[A/G]TGGTGTGATGAGGATGAAGAAGAATCATCAAAGTTGGATGCTTTTAACTT	MA_10156325	4962	reverse	exon	1	Pavy et al. 2013
GQ03308-B05.1.731	GGGCGTTCTTAGGGCAGCCGGACCGGTCATTGTCATAGTTGCGTCGTTCA[C/G]CAGCCCTGCTCATCACAATCTTCCCCATGACGATGAAGAAGATAACGGCA	MA_41289	42087	forward	exon	0.949	Pavy et al. 2013
GQ03308-H17.1.1156	TACTGCAGTGCATTCTGTAATTTAAAATGACTTCCAATAAAGTTATCATT[A/G]CAGCGCATTTTGCAATTTAAAAAANNNNNNNNNNNNNNNNNNNNNNNNNN	unknown	unknown	unknown		0.732	Pavy et al. 2013
GQ03308-H23.1.653	AAGAAAAAGCTCATCCAAAAGAAGCAGCTGAAAGAGAAAAACTCTGACCC[T/C]AATAGGCCAAAAAAGCCCCCAACATCATTCTTACTTTTCAGCAAAGAAAC	MA_783123	4310	forward	exon	1	Pavy et al. 2013
GQ03308-J05.1.1406	AGTGGTTTAGGGATTTGTAGCAGTGAGCTCGATCTGGACCAGCAAGATTA[T/C]GATCTAATGCACAACCCCTGCATGCAATCCATCGACTCCATTGCATTACC	MA_30905	8125	reverse	exon	1	Pavy et al. 2013
GQ03308-J14.1.442	TGAACTGGTTCGGTTCTAAGTTGCCAATCCTAGTGCCCATATCTGTTACT[T/C]CATCCTTTTCAGGTCAGAGAATGAATATCCATGAAGTCATATACAGTAAT	MA_426944	447	reverse	downstream	1	Pavy et al. 2013
GQ03308-L05.3.1564	ATTGCACTGGAATCCTTACATTGGCCAAATTCAAGTTGTCTTAGTATTTT[T/C]CACCCTGTCGTGCTTGATTCATTATATTTTCTTATATATATTCATACGGA	MA_135063	11405	reverse	downstream	0.935	Pavy et al. 2013
GQ03308-N11.1.402	GAGAGGAAGTAACATTCAACATATTCGAGAGATATCTGGAGCAAAAGTAA[A/G]GTTGCATGATTCTGAATCTGGTGCATCAGATCGTGTTATTGAAATATCGG	MA_20325	79310	reverse	exon	1	Pavy et al. 2013
GQ03308-O08.1.729	CATGCAATTACTGGAGAGAAATCAATTGATAGATTGTATGAATAGGTTGG[A/T]AGTAGGAATGACTGTTTAGAGAGGATTATAGAGTATCTCCATATATGTTG	MA_75889	11682	reverse	no gene on contig	0.899	Pavy et al. 2013
GQ03308-P19.1.658	ATTTATGTCAGTATACATTGCTTATCAATGGTTTTTATGGCTGTGTTAAT[A/G]GCTATGCTAATTCCTGTGTTAAGAGTTTTATTGGTTATGACTGTATATAC	MA_888770	2934	forward	downstream	0.899	Pavy et al. 2013
GQ03309-B07.1.950	GGTATGCCGGGCGTGCATGTTGATGGCATGGATGTGTTGAAGGTTAGAGA[A/G]GTGGCTAAGGAAGCTGTGGCCAGAGCNAGGAGAGGCGACGGGCCGACTCT	MA_10426096	17352	reverse	exon	0.949	Pavy et al. 2013
GQ03309-D05.1.739	TGAAATCTTGCAGGATTATTATCCAGAACGCTTAGGAAAGGTGTACCTTA[T/C]TCAGCGACCATATATATTTTGGGCAGCATGGAAGATAGTATCTCCTTTCA	MA_10436099	1225	reverse	exon	1	Pavy et al. 2013
GQ03309-H18.2.1365	CAGCAAACGCTGATTTGAATGTGTCATTAGACCACTTGAAAGTAATTTTA[A/C]ATAAGGAACTCAATAAAAATGATGAGTTGAAGAGGCAAAGAGATGAAGCT	MA_118953	9539	reverse	exon	0.935	Pavy et al. 2013
GQ03309-J22.3.2299	GCTCCGGCAGCAAAGAAACCACGAAGGAAACAGGCTTACTCTGATTCTGA[A/G]GATGAACCTTTGCAGAAACAGAGTCCCGAAGAAGAGGTTGACGCATATGA	MA_125359	6901	forward	no gene on contig	1	Pavy et al. 2013
GQ03309-K14.4.530	GTCAGCACAGTGCAGTTTCGGAGCGTATGCACAAAATGGAAATCTCTGTT[T/C]CTATCAGATGCGTATTGGAGGAAGAGATACCGGATGGATCAAGATCAAGA	MA_10427781	6827	reverse	exon	1	Pavy et al. 2013
GQ03309-N03.1.597	CAACAACAACATTCCGCCTCCCACTTCCAACCTCAGCGCCCTTATCTCAT[T/C]TTTTCAAGCACAAGGACTCACTACTGAAGATATGGTCGCACTTTCTGGTT	MA_25919	5121	reverse	exon	1	Pavy et al. 2013
GQ03310-I01.1.1113	CAAGGTCATGCATGATAAAATCATTGTACTAGTATTAGCTTGTACAAAAT[A/G]AATAAGGAATAGTCGGAATGGAAAATGAACCATAAGTAGGTTGATTGTGT	MA_775375	1345	forward	no gene on contig	0.935	Pavy et al. 2013
GQ03310-J18.1.1148	AGGGTATACGCTCTTAAATGCCCAACTTTTGAATTGTAACATAGAATCAC[A/C]TCAGGATTTTGAATCAGGTTATTGAANATATTCATTTGTTTGCTATATAG	MA_3443	10537	forward	downstream	0.965	Pavy et al. 2013
GQ03310-L04.1.387	CAACACAATTCAAAGGAGCTGGGTAGAGCCAGAGGAATGTATGTGCAAGA[T/C]TCTCTCAGTGGAGTTAATCTGTTATTGGTATTCACTGTTATTTTTCAAGC	MA_9538474	1602	reverse	exon	1	Pavy et al. 2013
GQ03310-L04.1.854	TATGACAGTAAATTTTAAGCTATTTATGCATTCCTTACGCTACACAGACA[T/G]GCAAGTATTGTATGTTATTTATGGTANTGTTTTATGTATTTTGATTGAAA	MA_9538474	1135	reverse	downstream	0.899	Pavy et al. 2013
GQ03311-B24.1.983	TGGACGCCTCACCTTTGAGTTATCTTTTCGTCATGTAGCATAATCTTTTC[A/G]TCAAATATAATCTATTTTGGGTTGGAAACCAGAGGCTATGATTGTAGTTT	MA_91680	16697	reverse	downstream	1	Pavy et al. 2013
GQ03311-C15.1.97	TCACAATCATATACATAAAAATTTTCTACATGAAATGAGCTTCCTTTGTT[T/C]GCTTCACCTCTGCCTCCTTGCCTTATGCCCAATATCCCAACCCTTGAAGC	MA_4005	8059	forward	upstream	0.765	Pavy et al. 2013
GQ03311-H17.1.887	AATAAGGAGGATGCCTTGTCTGTAGCTCTGAAACTTATTTCAGAAGGTGA[T/G]CAGTGAGCTTGGGTTATTTGTGAGCTCTTAGCTAGACAACAACAGATAGA	MA_129080	13350	forward	downstream	1	Pavy et al. 2013
GQ03311-H18.1.382	CACAAGTCTGGAGTGAAAGTTATCCACCAGGTGGGCTCACTTGAAGATGC[A/G]GAGAAAGCAGTTGCAGCAGGTGTGGATGCAATCATTGTTCAAGGTGTCGA	MA_10435482	22904	forward	exon	0.996	Pavy et al. 2013
GQ03311-L15.2.1561	AACTTTGAAAGGAAACTCAGAGTTTCAATGTTCAGCTTTGACTACATTCT[T/G]GAAATGTTATAGAAGCTGGGGACTCTTCCTGCCTCTCGTCCTATTCTAGG	MA_11306	8068	forward	downstream	0.996	Pavy et al. 2013
GQ03311-N13.1.389	CTTCCACCTCTCAGCCAGGAGTCCCTCGTCAAGGAGATCGATTACATGAT[A/C]TCCAAGGGCTGGGTTCCCTGCCTGGANTTCGACGCAGTGGGTCAAATCCA	MA_10239665	2755	forward	exon	0.949	Pavy et al. 2013
GQ03312-A10.1.546	TTAGCATTGATTGAAGGTGCAGGCATCCTCATGAACAAAATGCTAGCCCC[T/C]CCACCTGCCCCAAAGTTAGAGGAGCAATTCCCCCCAATGGGAATGGGGTA	MA_876548	6375	reverse	exon	1	Pavy et al. 2013
GQ03312-B11.1.935	ATCATAGGGGGATCTATAAGTAGCTGATTTTATTTTTTGAGATGCAAATG[A/G]ATGTTTGGGTTGTTTTTTAGAGTAGAAAGTATAATTTTTCAATACTCATG	MA_19675	25817	forward	downstream	0.899	Pavy et al. 2013
GQ03312-B13.2.1311	ATCATAGGCCCTCTCTTGAAATGCNTGGAGGGGTGGAAGGCAACGCCTGG[T/C]CCATTCTGAATCAAATAATCTTCCAAGATCCCCTTTATACGACTGCTATG	MA_123220	3156	reverse	exon	0.988	Pavy et al. 2013
GQ03312-C18.1.1029	AGGAGGTGGGTCTGATGAAGAGATCGAGAGGCTGAGGAGATTTGCTCGCT[T/G]TATTGGGCTAATGTTCCAGGTTGTTGATGACATCCTTGATGTCACTAAAT	MA_194998	6251	reverse	exon	0.988	Pavy et al. 2013
GQ03312-J14.1.248	GCCGGAGCTGTGGAGATGGCGAAATACACGGAAATGGTGGATGCGGGTAT[A/C]AGGATCGCCGCCAGGTTTAATTCTCACTGCCCTCAGACATCGCGTATGTA	MA_331330	3934	reverse	exon	0.949	Pavy et al. 2013
GQ03312-M09.1.453	AAACCGACTGGAGCAAGGCGCCCTTCATCGCCTCCTACAAGCAATTCCAC[A/G]TCGATGCCTGCGAGGCTTCTGCTCCANATTCTGTCTGCGCTACGCAGGGG	MA_10251013	206	reverse	exon	0.877	Pavy et al. 2013
GQ03313-E20.1.1152	ATCAATGATCATTTAGACAGTTTAAAAATCATGAATGCTTGTATCGTTCA[T/C]TATTGTTCAGCCTCAACATTCGTCCTGTTTTGGCTAGAAAACAGGCAATA	MA_55902	5729	reverse	downstream	0.9	Pavy et al. 2013
GQ03313-N10.1.449	ACAAGGGATTCTAATCCCCGTGGTGTCGTTCCGGTCAGTACCTGCTTGAC[T/C]GTGAAGGGAGCTGAAGACGTCCTCAACAAGCCATTCGCCTTCGAGCTCTC	MA_91881	2851	forward	exon	0.915	Pavy et al. 2013
GQ03313-N24.1.733	CTCACTGCCCAAGATGTTGTGGTTGAGAGATTCTGCATGAGCTCATGTGG[A/G]TTCCATTCTAGTGCAAGAAGTGGGAAAGGGAGGCGCTCAGTCTCTTTGCC	MA_120806	9379	forward	exon	0.976	Pavy et al. 2013
GQ03313-O01.1.505	GGGTACATTTGAGAGGAGATCATAACATGTTGCATTGTGTACCTGAAAAT[A/G]CTAAAGTGGCAACCCAAAACAAGGGGATTATTTGATGATATTTAATGTGC	MA_56102	23369	reverse	downstream	0.988	Pavy et al. 2013
GQ03314-H20.1.1002	GAGCAGATTAAAAATATCCTTGGTGACTATGATGCTATACATGTGCGGCG[A/T]GGTGATAAGATCAAAGTTAGAAAAGACAGGTTTGGTGTGTATCGAACACT	MA_10433904	7195	reverse	exon	1	Pavy et al. 2013
GQ03314-P01.1.977	CGGGCAGGGTGTGAGCCATTTTCCCATTGAGGAAGTCAATGGCAAGGCCT[A/G]TGAACGAATGTCATTCATGTACAATCATTTACACTCCCTGCCAACAACCT	MA_8555673	562	forward	exon	1	Pavy et al. 2013
GQ03315-F02.1.1222	TGTATTCCCAGAAGAAAAACAGCATTCGAATAACAATTTTGATCTGACTA[T/C]TAGAGAATGTTGTTAACTTCTTGCATTTACAAACTTGTTGGAATTACGAT	MA_207070	8884	forward	downstream	0.899	Pavy et al. 2013
GQ03315-I05.1.513	AATAGGAGACATTAAGCTGCAATTAGATGAATATATCATCTCAAAGGCCA[A/C]AAATCTGCTATGAAACGGTAAAAATTGTGAGTTGATCTTGGTTCCCTTCT	MA_103248	13729	reverse	no gene on contig	0.965	Pavy et al. 2013
GQ03315-J08.1.449	GATGCAGAATTTCTTCAGAACAAGAATAATTCCAGCGTGAGCTCTCCCTT[A/G]CACAAATGGAAAACTAGATTGCAAATTGCTCTGGATGTTGCTAATGGGCT	MA_892990	1799	reverse	exon	1	Pavy et al. 2013
GQ03316-J14.2.105	GCAGACTGTGATCTCAATTATTTTTAGTATTACAGAGATCAGAAACATGG[A/G]GCAGGTGAAGGTGTTGAACGCAGAGCAGAGTCCATTCGGTATGAGGGTTT	MA_10039253	829	forward	exon	0.949	Pavy et al. 2013
GQ03316-L08.1.555	GGCAGATGTATCGGTTAGCAGTCACCCTCAAAGTTGGGTGTTGAAAAGTT[T/G]GGTCCATAGTCTTGATAGACTTCATAGTCTTGATGGTCGTATGGTGATCA	MA_10254697	4409	forward	exon	1	Pavy et al. 2013
GQ03316-N06.1.1085	AGTTCATTTTCTTAGTTGGAGACCATGTGGTTAGAAATCTTTAATGGGGA[T/C]AATGGAATATAACCAGATATTGCACCGTACCATTGTATGTATTGACATGT	MA_10431018	8403	forward	downstream	0.965	Pavy et al. 2013
GQ03317-A06.1.562	CTGTTCTGGGATTGATCCTCCTGTGGACTTTATTCTCATGTCTGATGTCT[T/G]GTATGATGTGGAATCCATGCCTGATCTGTGTAAGACTCTGAGGGAGCTGA	unknown	unknown	unknown		1	Pavy et al. 2013
GQ03318-J17.1.564	TTGTGAAAAGTTAATTTACTTTGCAGAGAAACACACCACAAAATGAGTGG[T/C]GTAATTTCTTTTCATGCAAAGTAGGATGGGGATAGCATGATTGTCATCTG	MA_700193	1161	reverse	downstream	0.988	Pavy et al. 2013
GQ03318-L09.1.494	ACTGCACGTATCAATTGTATTGCATGGTCTCCAGATAGCTCTAAAGTGGC[A/G]ACAGGCTCTCTTGACACCTGCATATTGATATATGAGGTGGGAAAACCAGC	MA_366011	1195	reverse	exon	1	Pavy et al. 2013
GQ03318-L09.1.669	GTATAAGTGCTGGAGAAGATGCGTGTGTTCGTGTGTGGAGTCTCCCATAG[A/C]TCTGTAGTGACTGGTGCTAATAATTTATATTTAGGGTATAGGGATAGATG	MA_366011	1020	reverse	exon	0.976	Pavy et al. 2013
GQ03318-L12.1.128	AGCGGAGTTGAAAAACCTACTAATTCCATTTTAGTCTCATTCTGCAGTTA[T/C]AGTGCATTCTAGGGAAAAAAAGGCAGAGCGAGCTGAGATTTGTGAAGGAG	MA_290973	7829	forward	no gene on contig	1	Pavy et al. 2013
GQ03319-B08.1.495	ACCCAATGGTTCCGGGCCACGAAATTGTAGGGCTTGTAACTGAAGTGGGA[T/G]CAGAAGTGAAGAAATTCGCTGTTGGAGATCGCGTGGGCGTGGGCTGCATG	MA_10436231	1746	forward	exon	0.949	Pavy et al. 2013
GQ03319-C03.1.498	TCCGACTATTTTTCGACTACCCAAGCGTACAGTACAGTACTATCGGATTA[A/G]GGATGGTTTTTCTAAATGGGAATATCATTATATCTGATTTTCCGTAAATA	MA_261860	2852	reverse	downstream	1	Pavy et al. 2013
GQ03319-D11.2.501	TTGTTTCAGCCCCTCATGGAGAAGGCCAGTGTGCGCAGAATTTCCAGGGA[A/G]GATCATGGCAGAAAAAAATCACGTAATGATTTCATTTTTTTGGACTGTGA	MA_101002	20571	reverse	exon	0.915	Pavy et al. 2013
GQ03319-H10.3.871	ATGAAGAAAGGAGGTCAGATCTCGTCTTCTAACCGCTATGAGAATTCAAA[A/C]AAGGCCAACTTTCTGGCACAGACAGAGACGTTTGCGGAAGCATGATGAAG	unknown	unknown	unknown		1	Pavy et al. 2013
GQ03319-K06.1.536	TTTTAAGAACTTGTTTGTTAATTGTGTGGTGTGTGAAGTGGTTATGGTCT[A/G]TACAGTTTCCCACCACTGTAGTTAAGAGGTCTCTGGCTCTGTAGAAAGCA	MA_10433706	33439	forward	downstream	0.8	Pavy et al. 2013
GQ03320-A22.1.456	ATTACAGACTATGGCCTTACAGTTTTTGACGCCGAGCAATCTGAGGACAC[A/G]GCCCTCTTAGTCTACAAGGCTCCTGAATATATCAAATCTAACAAGAGAAT	MA_10435295	10929	forward	no gene on contig	1	Pavy et al. 2013
GQ03320-F15.1.422	GGTCAGTGTTTGCCTTTGCAGGGGAGCTCCGTGTTTGTTGATGTTGCTCT[A/G]AGGACTTCAATTTTACCAGAAGCTGTTACCTTAGATCATGTTGCCAAGAG	MA_10431452	4847	forward	exon	1	Pavy et al. 2013
GQ03320-K16.1.1471	AAGTGCTATATAACAAGAGGACATGTACAAAAAAATGCTGCTATAAATGT[A/C]ATTCTGGGAGAATGCAATGGGTTCTTTGTAATTTTCTAGAATTTACAATG	MA_10427476	6901	forward	downstream	0.858	Pavy et al. 2013
GQ03320-N21.1.457	TCTTCGAAGCTCAAGCGGTTAGTCTTGCAAGAAAAGATTTCGAGGGTTCG[T/G]AACGGTTACAAGCTCAGAGATTTGGCAGAAGTGAATCCTGCAGTGCCAGG	MA_49770	3569	forward	exon	1	Pavy et al. 2013
GQ03321-C20.1.527	TTGAATGGCTGCCTTACAATTTCAGCTTCCGATACATATTTTCTAGAGAA[T/C]TAGCTAGATGGACCCCCCCACTTATTCCATGATGTGAACGAGCAAAGTGA	MA_1960	5818	reverse	intron	0.965	Pavy et al. 2013
GQ03321-D19.1.440	AGAAAATTTCCAGATTGAAAATGGCATTTCCTTTGCTAGTACCGTAAATG[A/C]GAGGCAAGCAGTGGTTATTACCATAAGTGAGAGGCAAGAAGTGGTATTTG	MA_219504	6651	reverse	exon	1	Pavy et al. 2013
GQ03321-E07.1.796	AAGACATGGAATGGCGGATGTCTGGAAACTGCAAATAAGCTTGTAATGGC[A/C]TATAATGGCGGTCTCAGGCAGCTCGTTGTCCACCTGAATAAAAAATTAGA	MA_533908	7681	forward	exon	1	Pavy et al. 2013
GQ03321-J18.1.1420	GGATTATATTAGCCATCTTCAAAGATGATCCATTCTTTAAATTATATTTG[T/G]ATATATATAGCAAATAAAAGGACCGAACAGTAAAAAANNNNNNNNNNNNN	MA_127755	4630	forward	intron	0.765	Pavy et al. 2013
GQ03322-G17.1.615	GGTTGTACGCTGTGGCCAGCATTGACAAAAGCTCCGCGTTTAATGCTATG[A/G]GAGAGCTTGGAGTCATGGCTATTATCTTGGTTAAACAAGATGTTGAAGTT	MA_492153	2349	reverse	exon	0.988	Pavy et al. 2013
GQ03322-J04.1.934	AGAGTTATGCCAACTTGTTGGTTTCTTCTTCTCCGTTTCTGGCTTAGAGT[T/C]GATGGTGTACTCATGAGAGTAAGAGATACTCGCATGTATTGTGCTTTTGA	MA_10432288	51347	reverse	upstream	1	Pavy et al. 2013
GQ03322-P21.4.1372	TGAATTTACATTGAGCTGAGCATCTTGCTTCTCTCCAGATAATTTGATTC[A/C]TTCACAGTTGACCTAAGTTGGTTCATGATATCTTTTGGACCATCAATGGG	MA_114968	8302	forward	downstream	1	Pavy et al. 2013
GQ03323-F06.1.1030	CCAGATAGGGTGGCAGTGTATTGTAAATGTGAGATGCCATATAATCCAGA[T/C]GATCTTATGGTTCAATGCGAAGGGTGCAAAGATTGGTTTCACCCTTCTTG	MA_887789	2793	forward	exon	1	Pavy et al. 2013
GQ03323-K17.1.809	ATGAGATCAAATGTTGATCAATGTTTCCAATAAAAAAAGCAATTCAAGTC[A/G]CATTTCACCCATGACCTGGGCAGATAAGGAGAAATCTGGGGTCTGTCTAA	MA_20229	23014	reverse	downstream	0.996	Pavy et al. 2013
GQ03324-F20.1.590	AATTGATTTCCAGATTTCATATAACAAAGAAATTAAGATAGTTTTCTAGT[T/C]TTGAGTGGTGGTTGAAGGCAGAGGGTAGTGCTAAATAAAACCTAAGGCTA	MA_10358101	8512	forward	no gene on contig	1	Pavy et al. 2013
GQ03324-J10.1.809	ATTTTCCAATCAACACAGATTTTAAAATCCTTTATCCAACGTTGGTAGAC[T/G]ATGATATTTGGTCAAATCCAGTTAGTGTGATTGGATTTTGAGGGTTTTGT	MA_23931	20191	reverse	downstream	0.935	Pavy et al. 2013
GQ03324-K12.1.832	TGACGAGTTGCTAAGAAATCAACTTGAAGATGATGAACATCTTACTGAAG[A/C]ATTGATTGACACTACCGTTCAAAGTTTTATGGAACAAATTAGAGAAGGGA	MA_10432195	22900	reverse	exon	0.965	Pavy et al. 2013
GQ03324-O07.1.270	TACTCGACTTCTCGACAAACTTTCAGTGAATCTCGAGTAATAAGTGGAGG[T/C]TTAATAATTGCTTTAGCTTTGATGGTGGGTATTACTGTATATTGGAAGAA	MA_843141	328	forward	intron	1	Pavy et al. 2013
GQ03326-A22.1.435	ATCCGGAAAAAAGGGCACTTTATGATCAGACTGGTTGCATTGATGACGAG[A/G]AACTTTCTGGGGATGCAGTTCAGAATCTATACGAGTTTGTGAGTTCACTT	unknown	unknown	unknown		1	Pavy et al. 2013
GQ03326-F10.2.750	TCTGAATTCCGAGAGAACCGGAAACAGTTATGGCAGAGTCGAAAAATAAC[T/G]TCCAGCTATAAGAAAGCCAGTGCTACACTAGCTCAGCTAGAAGAGGCCGA	MA_29076	22072	forward	exon	0.976	Pavy et al. 2013
GQ03326-H03.1.842	CACTGAAATATATTGATTTCAAGGAAGCAATGAAAGTTATACGGCCAAGC[A/G]TACCCAAAAATAAGTTGCAAGAACTTGAAGACTGGAATGAAGAGTTTGGG	MA_10229417	3098	reverse	no gene on contig	0.988	Pavy et al. 2013
GQ03401-B24.1.1513	ATGAAACAATATCCCAAGAACTTCAAAATTCTGAAGAGGGTGAGAATCTT[A/C]TAGAATCTGCTAAAAGAGTTGATGCTGACCTTGAAGACCCTCTAATTTTG	MA_10433604	35185	forward	exon	0.988	Pavy et al. 2013
GQ03401-M18.1.580	TGCGGTGCTGGAGTTGTGAAGGGCTTCATGGAGAGCGAGTACCAAATGGA[T/C]GGCGGAGGCGCTAACGTTGTGGCGCCNGGCTACACAAAGGGGGACGGCTT	MA_3650	8975	forward	exon	0.915	Pavy et al. 2013
GQ03402-B14.1.826	GAACGAATAGAACAGCAGATGAATTTGCTTCGGCTAGCTTGGGGTATTTG[A/C]TGGCTTCTGAGTTTCTAACCGTTGACCTCTGTACATTTTTATCTGCCAAA	MA_10435048	757	reverse	downstream	1	Pavy et al. 2013
GQ03402-C01.1.212	TCTCGGGCTTCATTTATAGGACTAAGGCTTGGAAACACACTGGATTCAAA[A/G]GCCCAAAACAGCTTTCAGAGCCAAACAGCCGTTTGCAGATCATTCTCTCG	MA_100910	24289	reverse	exon	1	Pavy et al. 2013
GQ03402-F17.2.504	CCGCGGAAGAAGGGCTGCATAATATCTACTGCTAGCGTTGCAGGTATTTT[A/G]GGAGGACTTACTCCATACGCATACACGGCCTCGAAGCATGCAATCTTAGG	MA_18498	12465	reverse	exon	0.996	Pavy et al. 2013
GQ03402-M04.1.407	GAGAAGGCGGTGGAGGTTTACATGGGGGAGAAAGGTATTTTGTTTTGGCT[A/G]AATAAATCGGCGTATGCTTCCATATTTATTTTGATTGGGGCTTGGGTTCT	MA_28251	10798	reverse	intron	0.996	Pavy et al. 2013
GQ03403-E01.1.870	CAGGTTGCAGTTTCCCTGGTGACATGCATATATTTTCTGAATGAGAAAGT[C/G]AAGAGTATCGGAAGAGCTTGTGTCCTTGGGTTTGGAGCACTTGCTGTTGG	MA_178628	3434	forward	exon	1	Pavy et al. 2013
GQ03403-K08.2.516	TTATATAGTGGGACAGGTTCTGTTGGTATTGAAGCCATCAGTAGAGGTTG[T/C]GCAGAGGTGCATTTTGTTGAAATGGATCCTTGGGTTGTGGAGAAAGTCTT	MA_760594	1806	forward	exon	1	Pavy et al. 2013
GQ03404-F11.1.297	GAGAAAGTTGAGGTGTCAGTGGAGGAAATAATAGAAGGATATGTTGGTGG[A/C]TTTGGGTATGCACAGATTATCCATGCTTTTCTCGTTTCCCTCGCTTGGTT	MA_6288	12176	reverse	exon	1	Pavy et al. 2013
GQ03404-I14.1.173	GGCAGGTTCGATAGACAGGTCACTGTTGATGTTCCTGATGTGAATGGTCG[T/C]AAAGCAATCCTTAAAGTCCATGCTAGCAACAAAAAACTGGATAGAGATGT	MA_14707	3020	reverse	exon	0.976	Pavy et al. 2013
GQ03405-C07.1.353	GCGCTACTTTCGGCCATTGCCACCNCTGGAAGCGCCAACGCCGGCTTGGT[A/G]GAAGATCTGCTAGTGAAGAGCGCTGCTAATAAGGCATTGAACGACAAGAA	unknown	unknown	unknown		1	Pavy et al. 2013
GQ03405-O09.1.85	AACCCAGTTTACCCCATGTCAGTCCGCTTTGTGTTTTCAGGGATTTTCGT[T/C]TTCAAACTTGTTCAAGGTGAATAGAGGGGAAGCACGTGTGGTTTGCAGGA	MA_7952044	158	forward	exon	1	Pavy et al. 2013
GQ03406-I21.1.854	TTCCAGCTTCGCCAATGATGAGCAGCTTGTTAAAATGTAAGAATAGTTGC[T/C]AACTGTGATGATGGAAAGATGAAGAAATGTTTTATATTCCTTTCTGTTTC	MA_3134065	105	forward	no gene on contig	1	Pavy et al. 2013
GQ03406-K12.1.679	AGTGTTAACTGTCACGGTCCCTAAGCAGCCTCAGCCTCAGCCTAAGTCTG[A/G]GGTTAGAGCCATTGAAATTTCCGGTTAATTGACGGGAAAGATATTGTATA	MA_10426614	1016	reverse	exon	0.965	Pavy et al. 2013
GQ03406-N15.1.1112	AACTTGGATTTTGAATCAGTCTTATCTAGAGCACACCTTGTGTTGACCAA[T/C]GAACGATAGAAGAGTGTGAGGTTCCAAATTAAGAAGGAAGTTCCCACTTG	MA_8091460	1909	forward	no gene on contig	1	Pavy et al. 2013
GQ03406-N15.1.561	CGGAATATAGAGAAGAGCAAAAGGCCATCTTCCGTGGTATCCCCATTGAC[T/C]GCTCCTCCTGTCCCAAGCGAACCAATGGTTGATTCTGATCACACAGTTAC	MA_503526	4392	reverse	downstream	0.996	Pavy et al. 2013
GQ03406-N15.1.978	GATGGAGAGCCTGTTGGATATGGTGATCCTCTCATTGCTGTTCTACCTTC[A/G]TTCCATGGTATCAAGTGATTATAATGNAGTTTATAACAGATTTTATGAGG	MA_8091460	1775	forward	no gene on contig	0.996	Pavy et al. 2013
GQ03407-I03.1.21	NNNNNNNNNNNNNNNNNNNNNNNNNNNNNNCGGGTTCTGGAGACACATCA[A/G]CATATTCAACGGAATTGTACCGGAGAGATTCAAAGGGAGCAACTCAAAGG	MA_55851	14141	forward	exon	1	Pavy et al. 2013
GQ03408-I21.1.540	TGGTATGGATCGGTTCTCAGGGGCGACCTCAACAAAATCTTCGTTGGGTT[T/C]TGCTCCAATGTGCAGGAAAAGTGTGTTCTCCACGCCGCGCAGTTGTCACC	MA_31398	60	forward	exon	0.976	Pavy et al. 2013
GQ03409-M01.1.771	TGTTGTCTTCGTATTTTCATACATCTTATCCTCCGTCTCTCATGATTATG[T/C]TTCTATCGCTTTTACTCTTTTCAGTTATTTGCACTTCGAGAGTTTTTATG	MA_10431533	13865	forward	intron	0.965	Pavy et al. 2013
GQ03409-M19.2.71	ATCCTCAAAGTTATTGAGATACAGGCAAACCGTTGGGTTCCAATCCCAAA[C/G]TTATTGAGATACAGGCAAACCGTTGGGTATCTCAAAGTTATTGAGATACA	MA_151256	2376	reverse	upstream	1	Pavy et al. 2013
GQ03410-L17.3.160	CCTTCTTCAGAGGCCTTGCTTCTTTTGTTTTCTGCCAGGCCTCTATGGGC[A/G]TCCTTGGTCTTCATTGACTAGTCTCTGAAGTATTCTGCACAGATTCTTTG	MA_8775007	3294	forward	no gene on contig	1	Pavy et al. 2013
GQ03410-L17.3.2265	ACTGCAGATGTATGGCAAATTTCACAGAATAATATTTTGTAAGTGATGTA[T/C]GAGAAATCAGACAGTCAATTTAGATCATTAAATCTTATTGTAAAGAAGGC	MA_8225142	517	forward	no gene on contig	0.858	Pavy et al. 2013
GQ03410-O07.1.1386	GGTATACTTTAAAGTTTAACCAAATGGATTTTTATGTTTCAATGCCACTC[A/G]GGTAGCTCCAACACAGCAAACATGGTATTAAATTGGAGTTTTTTATAATA	MA_865616	3820	reverse	downstream	0.899	Pavy et al. 2013
GQ03411-C08.1.480	AAATGCAGTGATGCCAACGGAGCTGATTCCTCCACTGTAACAGACACCGC[T/C]AAGATGGCAAGAACTATGCTAAGTTGCAACAATGATTCCTTGCTGGATAA	MA_44185	9233	forward	exon	0.988	Pavy et al. 2013
GQ03412-L23.1.1340	ATCGTGTATGTGCTCAAGAAAGAAGAGGGGGGGAGACATTCTCCATTTTT[T/C]GCTGGGTACAGGCCCCAGTTTTACATGAGAACTACTGATGTCACTGGCAA	MA_942991	3694	reverse	exon	1	Pavy et al. 2013
GQ03414-G07.2.500	GAATACCTCACCTTCCTGGCCGGGNTTCGAACCCTCGCCCCCAAGGACTC[T/C]GTTCTCAACAATTTGTCGCTCTCCGACGTCAATTTGCAGGACGTGATTGC	MA_132558	31836	reverse	exon	0.996	Pavy et al. 2013
GQ03414-H04.1.1012	ATTTTCTTTTGTTGTAAAGATGTCTGGTAGGACGATCCATACCACACAAT[C/G]AATTTTCTTATCTTTAAAACCAATAACTGTACATTCTGCGAAAATGAAGA	MA_571554	631	forward	downstream	0.988	Pavy et al. 2013
GQ03414-P10.1.274	GGGTGCAGGGACTTCGATCATAGCCTCGAATTTGGGTGTGCAGGGTCCCA[T/C]GACGCTGCTTATAACCACCTCCCTGTTATTTCTACTTGTGTTTCTGTTCT	MA_78511	15293	reverse	exon	1	Pavy et al. 2013
GQ03414-P13.2.1203	TGATACTTGCACCGAGAGTTGCTAGCATTTTCACTTTGTGTGCATTTCAT[A/G]TTTTGGAAGCTTGCCCTGTATCATGTGTCTAATGACTTTGTGCTTATGTT	MA_10436085	23698	forward	downstream	1	Pavy et al. 2013
GQ03415-G20.1.250	ATAGCATGATCCAGTTTGCGGGGAGGGCCAACAACGTTGGCGTAGTGGGG[C/G]CAACTGGGGTAGCCATGGCTCTCCCAAGGAGCTTCAGCGTGAGCTCTTCT	MA_159611	24243	reverse	exon	0.787	Pavy et al. 2013
GQ03416-H05.1.1379	TTTGAAGCCAATGTCAGGAAGTTATTAGGGGTTCTATTTTTGTAGGAAGC[A/G]AACATACATATTGGGCTAAGATTGGGCTATTGTGAATTAATTTTTTATCG	MA_102108	9789	forward	downstream	0.988	Pavy et al. 2013
GQ03417-B05.1.619	GAATACCCTCGGAGAATGCAAATACACAATCCAGGACGCCGATGCCCACA[C/G]CAACTGGGTGAGCTGCGTTCGATTCTCGCCCTCCACGATTAACCCTATGA	MA_2411574	159	forward	exon	0.949	Pavy et al. 2013
GQ03417-B05.1.779	AGGACTACTCTGACAGGCCACAGCGGTTATATTAACACCTGCACGGTTTC[T/G]CCCGACGGATCTCTCTGTGCAAGCGGNGGTAAGGATGGGGTTGCCATGCT	MA_2417030	208	reverse	upstream	0.976	Pavy et al. 2013
GQ03417-N02.1.255	CAGACAGCACATGAGTACTCTACAGCTGGTTGTTCTGTAAAATAATTTTC[T/C]TTGCCGAACCCTGCAAATAAATCTCCGGACAAAATCAATCACAGAATCAT	MA_11322	20788	reverse	upstream	1	Pavy et al. 2013
GQ03417-N12.1.606	CAAAGAATTGTGTTTTATTGGTATATAATGGCGGCAGTCGGAGACGAGAG[A/G]GCTCAAATTCCGCCTCCCGAGGAAGAAATATCGGTGTCTGAGAGGGGGAC	MA_10357547	2387	reverse	no gene on contig	1	Pavy et al. 2013
GQ03418-C23.1.530	ACTTGTCACAAGAGTCATCGATTATCATAATTTCATCAATTGCTGCTTAC[A/G]GTCCAGAGGCATCAATGGCTATGTATGGGGTTACCAAGACTGCCCTTTTA	MA_10430016	22793	forward	exon	0.996	Pavy et al. 2013
GQ03418-M09.1.766	GAGGATGAGGTTATTCATCATGGGCATTCTAGTAAGTCTCCTCTTGGAGC[A/G]GGTGATGATGCACCCTTTCGTTGGGATCACGTGCGCGTAAAGCTTAAGAA	MA_78599	16641	forward	exon	1	Pavy et al. 2013
GQ03502-C13.2.66	GGTTTCTGTGATTAGGGGAGGAGCAACATGCCAGCCCAGACAGAGGAGGA[A/G]CAACTCGCTGCTCAGCTGGAGGAGCAAAAGCTTCAGTCTGATGAACCAAT	MA_5468	8186	forward	exon	0.976	Pavy et al. 2013
GQ03504-J01.1.1542	AGACATATGGACATAGGGCAAAGCACACCCATTAGTATTCGTCCCCTCGC[T/C]GGCATTCCTACATCATCTTTATACAGTGTCCGATCAGGATCTATTAAAAG	MA_73675	8463	forward	exon	0.988	Pavy et al. 2013
GQ03504-J01.1.184	CAGGCGTGGCCGAAGTTTCACAAGCGTTGGAGGCATGAAAGAACATGACC[A/G]TAATCAAGAAGAAGAAGAAGATCTGGCGTTGTTCCATGACATGGACAAAC	MA_85160	9368	reverse	exon	1	Pavy et al. 2013
GQ03504-J01.1.753	TCCACGCCTACAGCAAGGTCTACAGGGCCTGCAACATTAAAGTCTTCTGT[T/C]CCCACTACAAGGTCTACAGGTCCAGCCTCATCTAGGCCTTCAACACCTAC	MA_73675	7460	forward	exon	0.976	Pavy et al. 2013
GQ03504-K09.1.106	GTTATCTGTGAAGTGAAGTCTCTGTGCAGCGTGGGTAACAAACAATACAA[T/C]CAATGGCAGCAAAGGCAATGATCTCAGCCCATTCAGTGGCAACCCCCATT	MA_16054	6699	reverse	upstream	0.949	Pavy et al. 2013
GQ03505-B11.1.738	GTTGAATGTGCATGTGTCATTGAATTGCCAGAGTTAAAGGGCCGGGAGAG[A/G]TTAGGTGGGAAGCCACTTTTCATCCTAGTAGAGTCTGCTTAATTGACCTG	MA_129113	1703	reverse	no gene on contig	1	Pavy et al. 2013
GQ03505-D09.1.1572	CCTGGCACACCCGTCGTTAACGCCNTAGCAAAGCAGAGGGCGATGCTGGA[A/G]AACATCATGAGGGCATGCGTCGGCCTGGCTCCTGAGAACAACATGACCCT	MA_10427625	44909	forward	exon	0.877	Pavy et al. 2013
GQ03505-D09.1.1760	GTCCATGCGAACTAGCATCTACAGTGGTTCTGGTACCTTTTTGTGGAAAT[A/T]CGTCTACGTGATGTCGTCTTGTTATGACACATAATGTTACGGTCCAAGTT	MA_5176	28853	reverse	downstream	1	Pavy et al. 2013
GQ03507-B11.1.1027	CTAAAATTTGAACACAGGAGCAGCAAAGGTTGTAACTATGGTCCTCCTGC[T/C]GAGTGGGGCGTTTATAACACTCTTGGAGGTAGTCATGGTGTTCCTCGTGT	MA_863135	504	reverse	no gene on contig	1	Pavy et al. 2013
GQ03508-P10.1.72	TTCCTGTCTGGTCGTTGCAATGGGGGCAAGAAATTTAGCAGTTTCGATTT[A/C]TGTTACAGCAACAATAGCACTAATATTGAATGTTCATCTTCAAGGAGTTA	MA_10434201	2340	forward	exon	1	Pavy et al. 2013
GQ03509-P11.1.941	AGAGAAACACCAAAGTTACTTCAAGTATACTTATAATTGCTGTGTTCTCT[A/G]TTATGGTAGTGAATTTGAGTTCCTGGTACTGATCATATTTTGTCTTTTAT	MA_10122	59387	reverse	no gene on contig	0.858	Pavy et al. 2013
GQ03510-K20.3.1620	CGAGACAATGTGCAGAAACATACAGATTTGAACAAGAATCAGACCAAGCC[A/G]AACTCCTTTTCTCTCCAAAATCATAAATCAAAATCTCCAGATGATGCATC	MA_17423	25624	forward	exon	1	Pavy et al. 2013
[truncated: 1,594 more rows]

## Sheet: Tabelle2
	Source	SNPs on chip	Description
[truncated: 11 more rows]
