# Supplementary material for: Association genetics of phenolic needle compounds in Norway spruce with variable susceptibility to needle bladder rust
Source: Plant Mol Biol. 2017 Feb 11;94(3):229–51. doi: 10.1007/s11103-017-0589-5 (PMC5443855; doi:10.1007/s11103-017-0589-5)
Supplement: Supplementary file 4 — Supplementary material 4 (TXT 183 KB) [file 11103_2017_589_MOESM4_ESM.txt]

<Supplemental Table S6. Genotypes of selected SNPs markers used for the association study.>
rs#	alleles	chrom	pos	strand	assembly#	center	protLSID	assayLSID	panelLSID	QCcode	WIL-4	PRA-2	ALP-1	HAI-0	SIS-2	LAE-0	ASS-6	ASS-1	STR-4	PRA-1	STR-6	ALP-3	RIN-2	HOP-0	ASS-12	ASS-0	STR-3	PRA-3	ALP-2	LAE-1	SIS-0	RIN-1	ASS-3	ASS-15	KAU-1	PRA-5	WIL-1	GRI-0	SIG-0	RIN-0	ASS-5	ASS-2	ELL-1	FLI-1	STR-1	WIL-0	LAE-2	LAE-3	ASS-7
GQ03712-F05.1.170	A/G	141	31872	+	NA	NA	NA	NA	NA	NA	R	A	R	R	R	A	A	A	R	A	R	R	R	A	R	A	A	R	A	A	A	A	R	R	R	R	R	G	R	A	R	A	R	A	A	A	A	R	A
MA_187g0010-300-[T_C]	T/C	187	27396	+	NA	NA	NA	NA	NA	NA	T	C	Y	Y	T	T	T	T	T	T	T	T	T	T	T	T	Y	T	Y	Y	Y	Y	T	T	T	Y	Y	C	Y	T	T	T	T	T	Y	T	T	Y	T
GQ03803-H04.1.701	C/T	255	12387	+	NA	NA	NA	NA	NA	NA	C	C	Y	C	C	C	C	C	Y	Y	Y	Y	C	T	Y	Y	Y	C	Y	T	C	C	C	Y	C	Y	C	Y	C	C	C	C	C	C	T	Y	Y	Y	C
MA_469g0010-218-[G_A]	C/T	469	10288	+	NA	NA	NA	NA	NA	NA	C	T	T	Y	Y	Y	T	C	C	Y	Y	T	C	Y	Y	C	C	Y	Y	T	C	C	T	Y	Y	C	Y	C	T	Y	Y	Y	Y	Y	T	Y	Y	Y	Y
00918-G06-127	G/T	501	1254	+	NA	NA	NA	NA	NA	NA	K	K	G	K	G	K	K	G	K	G	K	G	G	G	G	K	K	K	N	G	G	G	K	G	K	K	G	K	G	G	G	G	K	G	K	G	K	G	K
GCAT-2.0-GQ0073.TB-E24-EPB-06	A/G	503	0	+	NA	NA	NA	NA	NA	NA	R	R	A	R	R	R	A	G	A	R	R	A	R	R	R	A	R	G	A	R	R	R	A	R	R	A	R	G	R	A	R	G	A	A	A	A	A	R	A
00918-G06-310	A/C	503	1071	+	NA	NA	NA	NA	NA	NA	M	M	A	M	A	N	M	A	M	A	M	M	M	M	A	M	M	M	N	M	N	N	M	M	M	M	A	M	M	A	A	A	M	A	M	A	M	A	M
GQ0015-O08.1.360	A/C	504	0	+	NA	NA	NA	NA	NA	NA	M	M	A	A	A	A	A	N	C	M	C	C	A	A	A	A	C	A	A	M	C	C	A	C	C	C	A	C	C	C	A	C	M	A	A	M	N	C	M
00925-P20-230	A/G	506	6286	+	NA	NA	NA	NA	NA	NA	R	R	R	A	A	G	R	R	R	A	A	G	R	R	G	R	R	A	R	R	R	A	A	R	A	A	R	R	R	R	G	R	A	R	R	R	A	G	A
00925-P20-294	A/C	507	6222	+	NA	NA	NA	NA	NA	NA	A	M	M	A	A	M	M	A	A	A	A	A	A	A	A	M	M	A	M	A	A	A	A	M	A	A	A	A	M	A	A	A	A	A	A	A	A	C	A
00925-P20-536	G/C	508	5946	+	NA	NA	NA	NA	NA	NA	G	S	S	G	G	S	S	G	G	G	G	G	G	G	G	S	S	G	S	G	G	G	G	S	G	G	G	G	S	G	G	G	G	G	G	G	G	C	G
GQ0165-E09.1.610	A/G	509	0	+	NA	NA	NA	NA	NA	NA	A	G	R	R	R	A	G	A	R	G	R	G	R	R	R	R	A	R	A	A	R	A	A	G	R	R	A	R	G	R	A	A	A	A	R	R	A	R	G
GQ0176-C06.1.313	T/A	511	0	+	NA	NA	NA	NA	NA	NA	W	T	T	W	W	T	T	W	T	T	T	A	T	T	W	T	T	W	T	T	A	A	T	T	T	T	T	T	T	W	T	T	T	T	T	T	W	T	T
GQ02810-H11.1.80	T/C	516	0	+	NA	NA	NA	NA	NA	NA	Y	T	T	T	Y	T	T	T	Y	C	Y	Y	T	Y	Y	T	Y	Y	T	T	Y	T	T	T	Y	T	Y	T	T	Y	T	T	C	Y	T	T	T	T	T
GQ02828-P16.2.199	T/C	518	0	+	NA	NA	NA	NA	NA	NA	N	T	N	N	T	T	T	N	T	T	C	C	T	T	N	T	T	T	T	T	C	T	T	T	T	C	T	C	C	T	C	T	T	T	T	C	T	T	C
GQ02903-E13.2.1137	T/C	521	0	+	NA	NA	NA	NA	NA	NA	T	T	T	T	T	T	Y	T	Y	T	T	Y	T	Y	Y	T	T	Y	T	Y	T	Y	Y	T	T	Y	T	T	T	Y	Y	T	Y	Y	Y	T	T	T	T
GQ02908-P12.4.1284	G/T	522	0	+	NA	NA	NA	NA	NA	NA	G	K	G	K	G	T	K	G	G	K	T	G	G	G	G	K	K	T	K	G	G	G	K	G	G	G	K	G	G	G	G	G	K	K	G	G	G	G	G
0107-H21-335	A/C	525	21616	+	NA	NA	NA	NA	NA	NA	M	A	A	M	M	M	C	A	M	M	A	A	A	M	M	A	M	A	A	A	M	M	M	A	A	A	A	C	A	A	M	A	M	A	A	M	M	A	M
GQ03125-C23.1.228	A/G	527	0	+	NA	NA	NA	NA	NA	NA	A	N	A	R	A	A	A	R	R	A	G	R	R	A	R	A	N	G	R	N	A	A	A	A	G	A	A	A	G	A	A	G	A	A	A	A	G	A	N
01687n	T/C	529	18249	+	NA	NA	NA	NA	NA	NA	T	T	Y	Y	T	T	Y	T	T	T	Y	T	T	T	Y	T	Y	T	T	T	Y	T	T	T	Y	T	T	T	T	Y	T	Y	T	Y	T	T	T	Y	T
GQ03215-A04.1.450	C/T	534	0	+	NA	NA	NA	NA	NA	NA	Y	C	T	Y	C	Y	T	C	C	C	Y	C	Y	Y	Y	Y	Y	Y	C	T	Y	T	Y	C	Y	T	Y	C	T	Y	Y	Y	Y	Y	T	T	C	C	Y
GQ03219-H24.1.1430	G/T	535	0	+	NA	NA	NA	NA	NA	NA	G	K	K	K	K	G	K	K	G	K	K	G	T	K	G	K	K	K	G	G	K	T	K	K	K	G	G	K	K	G	T	G	K	G	K	G	G	K	K
GQ03222-J15.1.397	A/G	536	0	+	NA	NA	NA	NA	NA	NA	A	A	A	A	A	A	G	A	A	R	A	N	R	R	R	A	R	A	R	R	A	A	R	A	A	R	A	R	N	R	A	R	A	A	A	A	A	R	R
02729-A18-920	G/C	539	4977	+	NA	NA	NA	NA	NA	NA	S	S	G	G	G	G	G	G	G	G	G	S	G	S	G	G	G	G	G	S	S	G	G	S	G	G	G	G	G	S	G	S	S	S	S	G	G	S	G
GQ03403-K08.2.516	T/C	544	0	+	NA	NA	NA	NA	NA	NA	Y	T	Y	T	T	Y	T	Y	Y	T	C	T	Y	Y	T	T	C	Y	Y	T	T	Y	T	Y	T	T	Y	Y	T	Y	Y	T	Y	T	Y	T	T	T	Y
02737-N07-1293	G/T	549	875	+	NA	NA	NA	NA	NA	NA	G	T	K	G	K	K	K	K	K	G	K	G	K	K	K	K	G	G	T	K	K	K	K	K	K	G	G	K	K	G	T	K	K	K	T	G	K	G	K
02737-N07-140	G/A	550	4283	+	NA	NA	NA	NA	NA	NA	G	R	R	G	R	R	R	G	G	G	N	G	G	R	G	R	N	G	R	G	G	G	R	G	G	G	G	N	R	G	R	G	G	R	R	G	N	G	R
02737-N07-1492	G/A	551	2169	+	NA	NA	NA	NA	NA	NA	G	A	R	G	R	R	R	G	G	G	R	G	G	G	G	R	G	G	R	G	G	G	G	G	G	G	G	G	R	G	A	G	G	R	R	G	R	G	R
GQ04007-I21.1.38	T/C	553	0	+	NA	NA	NA	NA	NA	NA	Y	T	Y	Y	Y	Y	Y	C	Y	C	Y	Y	Y	C	Y	Y	T	Y	Y	Y	C	C	T	C	Y	Y	T	Y	Y	T	Y	Y	Y	C	Y	Y	T	T	T
02737-N07-1926	A/C	553	1735	+	NA	NA	NA	NA	NA	NA	A	C	M	A	M	M	M	M	N	A	M	A	M	M	M	M	A	A	C	N	M	N	M	M	M	A	A	M	M	A	C	M	M	M	C	A	M	A	M
GQ04009-M13.1.412	A/G	555	0	+	NA	NA	NA	NA	NA	NA	A	G	A	A	R	A	A	A	R	A	A	A	A	R	R	A	A	A	A	A	R	A	A	G	A	A	R	A	A	A	R	A	R	A	A	G	A	A	R
02737-N07-491	T/C	555	3933	+	NA	NA	NA	NA	NA	NA	T	N	Y	T	Y	Y	Y	T	T	T	Y	T	T	Y	T	Y	T	T	N	T	T	T	T	T	T	T	T	Y	Y	T	Y	T	T	Y	Y	T	Y	T	Y
GQ04111-J15.1.549	C/T	558	0	+	NA	NA	NA	NA	NA	NA	C	C	T	Y	C	T	Y	Y	C	C	Y	C	C	C	Y	Y	Y	C	C	C	C	Y	C	C	Y	Y	C	Y	Y	C	C	C	C	C	Y	T	T	Y	C
02739-B22-2345	C/A	558	23216	+	NA	NA	NA	NA	NA	NA	C	C	M	C	C	M	C	C	M	C	M	M	C	C	C	M	C	C	C	M	C	C	N	C	C	C	M	N	M	N	N	C	C	C	M	C	C	M	C
PGLM1-0890	C/T	561	0	+	NA	NA	NA	NA	NA	NA	T	Y	C	C	C	C	Y	C	C	Y	Y	C	C	C	C	C	C	C	C	Y	Y	C	C	Y	Y	C	C	C	C	C	C	C	C	C	C	T	Y	Y	Y
PGLM1-1215	A/G	562	0	+	NA	NA	NA	NA	NA	NA	R	R	A	G	A	A	R	R	A	R	R	A	A	N	G	R	A	A	A	R	G	R	R	R	R	R	R	A	R	A	R	R	A	R	A	A	R	R	A
02739-B22-309	T/A	563	25069	+	NA	NA	NA	NA	NA	NA	T	T	T	T	W	T	T	W	T	W	T	T	A	W	W	T	A	W	T	W	T	T	T	T	T	T	W	T	W	T	T	W	W	A	T	W	W	T	A
02739-B22-430	G/T	564	24948	+	NA	NA	NA	NA	NA	NA	G	K	G	G	G	G	T	K	K	G	G	G	G	K	G	G	G	G	G	G	G	G	G	T	T	K	G	G	G	G	G	G	K	G	G	G	G	G	G
ss538943995	A/G	567	0	+	NA	NA	NA	NA	NA	NA	A	R	A	R	A	R	A	R	R	R	A	A	R	R	A	A	A	A	R	R	A	R	R	R	G	R	G	R	R	R	A	R	A	A	A	R	A	A	R
02745-J16-931	T/A	573	3259	+	NA	NA	NA	NA	NA	NA	A	W	W	W	N	T	W	W	N	W	W	W	W	W	N	W	T	W	W	T	W	A	T	W	A	W	A	A	N	W	W	T	A	T	W	A	W	T	T
WS0081-O09.1.327	A/G	574	0	+	NA	NA	NA	NA	NA	NA	A	R	R	A	R	G	G	R	A	G	R	A	R	G	A	R	A	G	A	R	G	R	G	R	R	R	A	A	R	A	A	G	R	R	R	A	A	G	R
MA_745g0010-1102-[C_G]	C/G	745	15727	+	NA	NA	NA	NA	NA	NA	G	C	S	S	S	S	C	G	S	G	S	S	S	S	G	G	G	S	C	C	C	G	S	S	S	S	S	S	S	S	S	C	C	S	S	S	S	S	S
PGLM2-0828	G/A	763	39818	+	NA	NA	NA	NA	NA	NA	G	G	R	R	G	A	G	R	R	R	R	G	R	G	R	G	R	G	G	R	G	G	G	G	R	G	G	G	G	R	R	G	G	G	G	R	G	G	G
FCL220Contig1-502	C/T	1325	21901	+	NA	NA	NA	NA	NA	NA	C	C	C	C	C	Y	C	C	C	C	Y	C	C	C	Y	C	Y	Y	C	C	C	Y	Y	C	C	C	C	Y	C	Y	C	C	C	C	C	C	Y	C	C
AP2L3-929	T/C	2193	66006	+	NA	NA	NA	NA	NA	NA	Y	Y	T	Y	T	Y	T	C	C	Y	T	Y	C	Y	Y	Y	Y	Y	T	Y	T	T	C	Y	Y	T	Y	C	Y	T	T	Y	Y	Y	C	Y	Y	Y	Y
AP2L3-2319	G/A	2193	67395	+	NA	NA	NA	NA	NA	NA	R	R	G	R	G	G	G	A	A	R	G	G	A	R	R	R	R	R	G	R	G	R	R	R	R	G	R	R	R	G	G	R	R	R	R	R	R	A	R
AP2L3-2907	C/T	2193	67983	+	NA	NA	NA	NA	NA	NA	Y	Y	C	C	C	C	C	T	Y	Y	C	C	T	Y	Y	Y	Y	Y	C	Y	C	Y	Y	C	Y	C	Y	Y	Y	C	C	C	Y	Y	Y	Y	Y	T	Y
CDF1-20-1232	T/C	2430	9488	+	NA	NA	NA	NA	NA	NA	T	T	Y	T	Y	T	T	T	T	Y	T	C	T	Y	T	N	T	T	T	T	Y	T	T	T	T	Y	T	T	Y	T	T	T	T	Y	Y	Y	Y	T	Y
GQ02906-J22.1.1371	G/A	2442	5417	+	NA	NA	NA	NA	NA	NA	R	G	A	G	G	R	G	R	G	G	G	G	R	R	G	G	R	R	G	R	R	A	A	R	R	G	G	G	R	G	G	G	A	A	G	R	N	R	G
GQ02803-D18.1.563	T/C	2796	36264	+	NA	NA	NA	NA	NA	NA	C	Y	T	T	T	Y	Y	T	Y	T	Y	T	T	T	T	C	Y	T	T	T	Y	T	Y	T	T	T	C	T	Y	T	Y	Y	T	Y	T	C	T	Y	T
GQ03220-N20.1.31	A/G	3117	5471	+	NA	NA	NA	NA	NA	NA	A	R	R	R	R	G	R	A	R	R	G	R	G	G	A	G	R	N	R	R	A	R	A	N	R	R	A	A	G	R	N	R	A	N	R	R	N	A	G
GQ02829-I09.1.1412	A/C	3303	1440	+	NA	NA	NA	NA	NA	NA	M	A	M	A	M	M	M	M	M	M	M	M	A	A	M	M	M	M	C	M	M	A	C	A	A	C	A	M	A	A	A	A	A	M	C	A	A	M	M
208pg10156a	C/T	3303	2189	+	NA	NA	NA	NA	NA	NA	C	C	C	Y	C	C	C	Y	C	C	Y	Y	T	Y	Y	Y	C	Y	C	Y	Y	Y	C	Y	C	C	Y	Y	C	Y	T	C	Y	Y	C	C	Y	C	C
PabiesKN4b-337	G/A	3586	16857	+	NA	NA	NA	NA	NA	NA	R	G	R	R	G	R	G	G	G	G	G	G	G	G	R	G	A	G	G	G	R	G	G	G	R	G	G	R	G	R	G	A	G	G	A	G	G	R	R
PabiesKN4b-449	G/C	3586	16969	+	NA	NA	NA	NA	NA	NA	S	G	S	S	G	S	G	G	G	G	G	G	G	G	S	G	C	G	G	G	S	G	G	G	S	G	G	S	G	S	G	C	G	G	C	G	G	S	S
PGLM2-1300	T/A	3619	31659	+	NA	NA	NA	NA	NA	NA	W	T	W	A	W	A	W	W	W	T	T	T	A	T	T	A	T	T	W	W	A	A	W	A	W	A	A	A	A	W	T	W	W	A	A	W	W	W	A
FCL2200Contig1-234	G/T	3663	11283	+	NA	NA	NA	NA	NA	NA	T	G	K	G	K	G	G	K	K	G	G	G	G	K	G	G	G	G	K	G	G	K	G	G	K	K	G	G	K	G	G	G	G	G	G	K	K	G	G
GQ04002-L18.1.512	C/T	3703	6599	+	NA	NA	NA	NA	NA	NA	Y	T	C	T	C	T	Y	Y	C	C	Y	Y	C	T	C	Y	C	C	C	T	Y	Y	C	Y	C	Y	C	C	C	C	Y	Y	Y	Y	C	C	C	Y	Y
FCL1104Contig1-834	A/G	4218	22501	+	NA	NA	NA	NA	NA	NA	A	A	A	A	A	A	A	A	A	A	R	A	R	A	R	R	A	A	R	R	R	R	A	R	R	A	A	R	R	A	A	R	A	A	G	A	A	R	R
GQ02901-G01.3.1015	T/G	4218	22820	+	NA	NA	NA	NA	NA	NA	T	K	K	T	K	K	T	K	K	T	K	T	K	K	T	K	N	T	T	K	T	K	T	K	T	K	K	T	K	T	N	K	K	K	T	K	K	K	T
GQ03010-E07.1.207	C/T	4338	37057	+	NA	NA	NA	NA	NA	NA	C	C	Y	Y	C	C	T	Y	Y	C	Y	C	C	Y	C	C	Y	Y	C	C	Y	Y	C	T	Y	T	Y	C	Y	C	C	C	C	C	C	C	Y	C	Y
PGLM2-0013	C/A	4355	20868	+	NA	NA	NA	NA	NA	NA	M	M	C	C	C	M	M	M	M	M	M	M	C	C	M	C	M	C	M	M	M	M	C	C	C	M	C	C	C	M	M	C	C	M	C	C	M	M	C
ss538948281	A/G	4370	14744	+	NA	NA	NA	NA	NA	NA	G	A	R	A	A	A	A	G	A	R	A	R	R	G	A	A	A	A	R	A	R	A	R	R	A	A	R	R	A	A	G	R	R	R	A	A	R	A	A
GQ03216-K15.1.64	A/G	4402	3788	+	NA	NA	NA	NA	NA	NA	A	A	A	A	A	A	A	A	A	G	G	R	A	A	A	A	R	R	A	G	R	R	R	A	A	R	R	R	R	R	A	R	A	R	A	G	A	R	G
PGLM2-0610	A/G	4448	29781	+	NA	NA	NA	NA	NA	NA	A	A	A	R	A	R	R	A	A	A	A	R	A	A	A	A	A	A	A	A	A	A	R	R	A	G	A	A	A	A	A	A	A	A	G	R	A	A	A
NODE-32475-length-733-cov-91.013641-619	G/A	4671	40177	+	NA	NA	NA	NA	NA	NA	G	R	R	R	G	G	R	G	G	G	G	A	G	R	G	G	G	G	G	A	G	G	R	R	R	A	R	G	G	G	G	G	G	R	R	A	R	R	G
PabiesFT1-911	G/A	4742	5601	+	NA	NA	NA	NA	NA	NA	G	R	R	A	G	G	R	R	R	R	R	G	R	G	R	G	G	G	G	R	R	R	G	R	R	G	A	G	N	R	G	G	G	G	G	R	N	R	G
PabiesFT1-1050	G/C	4742	5749	+	NA	NA	NA	NA	NA	NA	G	S	G	G	G	G	S	G	G	G	S	G	S	G	S	C	S	S	S	S	G	G	G	N	S	C	G	G	G	S	G	S	S	G	S	G	G	S	G
PabiesFT1-1718	A/G	4742	6557	+	NA	NA	NA	NA	NA	NA	R	A	R	R	A	A	R	R	R	R	R	A	A	A	N	A	R	A	A	R	R	R	G	A	A	A	R	A	A	R	A	R	R	R	N	G	R	A	R
PabiesFT1-2215	C/A	4742	7052	+	NA	NA	NA	NA	NA	NA	C	C	M	M	C	C	M	M	A	M	M	C	C	C	M	M	C	C	C	A	M	M	A	C	M	M	M	C	C	M	C	M	M	C	C	M	M	A	M
MA_4912g0010-792-[T_C]	T/C	4912	8752	+	NA	NA	NA	NA	NA	NA	C	T	C	Y	C	T	T	Y	Y	T	Y	Y	T	T	T	T	T	Y	T	C	Y	T	T	Y	T	Y	T	Y	Y	T	T	Y	Y	T	Y	T	Y	Y	T
MA_5151g0020-1527-[T_G]	T/G	5151	3491	+	NA	NA	NA	NA	NA	NA	T	T	T	K	K	T	T	K	T	K	T	K	T	T	K	T	T	T	K	T	T	K	T	T	T	T	T	T	T	K	T	T	T	K	T	T	T	K	K
GQ03505-D09.1.1760	A/T	5176	28853	+	NA	NA	NA	NA	NA	NA	A	A	W	A	A	T	W	A	A	T	W	A	A	A	A	A	A	A	A	W	A	W	A	A	A	A	W	W	A	A	A	A	W	T	A	A	A	T	A
GQ03519-N24.1.1051	A/G	5341	32810	+	NA	NA	NA	NA	NA	NA	A	A	A	R	R	A	A	A	A	A	R	A	A	R	A	A	A	R	A	A	A	R	R	A	A	A	R	R	R	A	R	R	G	R	G	A	R	G	A
GQ0167-M11.1.152	G/A	5471	2297	+	NA	NA	NA	NA	NA	NA	G	R	G	G	R	G	G	G	G	G	R	R	G	G	G	G	R	R	A	R	G	G	G	G	R	G	G	G	G	G	G	G	G	G	G	R	R	G	R
c62563_g1_i1_716_HT	A/G	5536	19907	+	NA	NA	NA	NA	NA	NA	A	A	A	R	A	R	A	R	A	G	A	G	A	R	A	A	R	A	R	R	A	G	R	N	N	R	A	A	N	R	A	A	A	A	A	A	A	A	A
NODE-8213-length-677-cov-110.974892-555	T/C	5653	34151	+	NA	NA	NA	NA	NA	NA	Y	Y	C	T	C	Y	C	Y	Y	T	Y	T	Y	Y	Y	T	C	T	Y	Y	Y	T	T	T	Y	Y	C	Y	T	T	T	Y	T	Y	C	T	C	Y	T
GQ03103-A11.1.819	T/C	5701	12137	+	NA	NA	NA	NA	NA	NA	T	T	T	T	Y	Y	T	Y	Y	T	T	T	T	Y	T	T	T	Y	Y	T	Y	T	T	T	Y	Y	Y	Y	Y	Y	Y	Y	Y	T	T	Y	T	T	Y
0298-B02-502	C/T	5838	14472	+	NA	NA	NA	NA	NA	NA	Y	C	C	Y	C	Y	C	C	Y	C	C	C	C	C	C	C	C	C	Y	Y	Y	Y	C	C	Y	C	C	C	Y	Y	Y	C	T	T	C	T	Y	Y	Y
FCL1441Contig1-566	C/T	5904	5486	+	NA	NA	NA	NA	NA	NA	C	Y	C	Y	C	Y	C	C	C	C	C	C	C	C	Y	C	C	C	C	Y	C	C	Y	C	T	C	C	C	Y	Y	C	C	C	C	C	C	Y	Y	C
GQ03201-F12.1.693	T/C	5933	13633	+	NA	NA	NA	NA	NA	NA	Y	C	Y	T	Y	C	C	T	Y	T	Y	Y	Y	Y	C	C	T	C	Y	Y	Y	Y	Y	T	Y	Y	Y	C	Y	Y	T	Y	T	T	T	Y	T	Y	T
pa08pg12383d	A/G	6179	29131	+	NA	NA	NA	NA	NA	NA	R	A	R	N	R	R	A	R	A	R	A	A	A	G	A	A	G	R	R	R	G	R	R	R	A	R	R	G	R	R	R	R	G	G	A	R	R	R	R
GQ03404-F11.1.297	C/A	6288	12176	+	NA	NA	NA	NA	NA	NA	A	C	C	C	M	C	M	C	C	C	M	M	M	M	M	M	C	M	M	C	C	C	C	M	M	C	M	C	N	C	M	M	M	M	M	M	C	M	C
0298-A19-198	G/A	6362	24626	+	NA	NA	NA	NA	NA	NA	G	G	G	R	G	R	A	G	G	G	G	R	G	R	G	G	G	R	R	G	R	R	G	G	A	G	G	G	R	G	G	G	G	R	R	G	G	G	G
0298-A19-965	T/G	6362	25400	+	NA	NA	NA	NA	NA	NA	T	T	T	N	T	T	G	T	T	T	T	K	T	T	T	T	T	T	K	T	K	K	T	T	K	T	T	G	K	T	T	T	T	K	K	T	N	T	T
PaPHYO-RII283	G/A	6809	4188	+	NA	NA	NA	NA	NA	NA	G	G	G	R	R	G	G	G	R	G	G	G	G	G	G	G	G	G	G	G	G	R	A	R	G	G	R	R	R	R	G	G	G	G	G	G	G	G	G
GQ04007-J05.1.517	G/T	7273	48101	+	NA	NA	NA	NA	NA	NA	G	G	G	K	T	K	K	G	K	T	K	G	K	T	K	T	K	G	T	K	T	T	K	K	K	G	K	T	G	G	K	K	T	K	G	K	K	K	G
PGLM2-0395	C/A	7312	27349	+	NA	NA	NA	NA	NA	NA	M	M	M	M	M	C	C	M	A	C	C	C	M	A	C	C	C	C	C	C	C	M	C	M	M	M	C	M	A	C	C	C	M	M	M	C	M	M	M
GQ03812-F08.1.123	A/G	7880	20633	+	NA	NA	NA	NA	NA	NA	A	A	R	R	A	R	R	A	A	A	A	A	A	A	R	N	R	A	A	G	A	A	A	A	A	R	A	R	R	R	A	A	A	G	A	A	A	A	A
GQ03806-O09.1.555	C/T	8052	42129	+	NA	NA	NA	NA	NA	NA	Y	Y	Y	Y	Y	C	Y	C	Y	C	T	T	Y	Y	Y	Y	C	C	Y	C	Y	Y	Y	Y	Y	Y	T	Y	T	Y	C	Y	Y	T	C	C	T	C	Y
GQ03126-G24.1.91	A/G	8069	21884	+	NA	NA	NA	NA	NA	NA	R	A	R	G	A	R	R	R	A	G	G	A	G	R	R	R	R	R	A	R	A	A	R	A	G	G	R	R	A	R	R	G	G	G	R	R	R	A	R
FCL1145Contig1-703	T/C	8117	18958	+	NA	NA	NA	NA	NA	NA	Y	Y	Y	Y	Y	T	Y	T	C	T	C	Y	T	Y	T	T	T	T	C	Y	T	T	T	T	T	Y	T	T	T	Y	Y	Y	T	T	T	C	T	Y	Y
GQ03806-O22.1.379	G/T	8201	17298	+	NA	NA	NA	NA	NA	NA	G	K	K	G	G	G	K	K	G	K	G	G	G	G	G	K	K	K	K	G	G	K	T	K	G	K	G	G	K	G	G	K	G	G	G	G	G	K	G
GQ04106-E11.1.745	A/G	8503	33155	+	NA	NA	NA	NA	NA	NA	A	R	A	R	G	R	A	R	A	A	G	R	A	R	A	R	R	A	A	A	A	A	A	A	A	G	A	A	R	A	R	R	R	A	G	A	A	A	A
GQ03812-N05.1.1932	C/T	8514	13106	+	NA	NA	NA	NA	NA	NA	C	Y	Y	C	C	C	C	Y	C	Y	C	Y	C	C	Y	C	C	Y	C	Y	C	C	C	C	Y	T	T	Y	Y	C	C	C	C	C	C	C	Y	C	Y
NODE-27087-length-1656-cov-61.681160-256	C/A	8534	31945	+	NA	NA	NA	NA	NA	NA	C	C	C	M	C	C	C	M	C	A	C	M	M	C	M	M	M	C	C	M	C	C	C	M	C	M	M	C	C	C	M	C	C	C	C	M	C	C	M
MA_8546g0010-230-[A_T]	A/T	8546	33755	+	NA	NA	NA	NA	NA	NA	W	A	A	W	A	A	A	A	A	A	A	A	A	A	T	W	W	W	A	A	A	A	A	W	W	A	A	T	W	A	W	A	A	A	T	A	W	T	W
GQ0011.B3.r-A10.1-523	T/C	8764	35753	+	NA	NA	NA	NA	NA	NA	T	C	T	Y	T	C	T	T	Y	Y	T	Y	Y	Y	Y	T	Y	T	T	T	T	T	T	T	T	Y	Y	T	N	T	Y	T	C	T	Y	T	N	T	Y
WS03218-F09.1.611	C/T	8775	13753	+	NA	NA	NA	NA	NA	NA	T	Y	T	Y	Y	C	Y	C	Y	C	Y	Y	T	C	C	T	Y	C	Y	T	Y	Y	Y	Y	T	C	C	T	Y	T	Y	C	C	C	Y	T	T	Y	Y
GQ0049-P21.1.78	C/T	9458	23486	+	NA	NA	NA	NA	NA	NA	Y	Y	C	C	C	Y	C	C	N	Y	Y	C	C	Y	Y	C	C	C	Y	C	Y	C	C	Y	Y	C	Y	C	Y	N	Y	C	C	C	C	Y	Y	C	Y
WS-2.0-GQ0074.TB-H08.1-678	T/G	10141	13133	+	NA	NA	NA	NA	NA	NA	K	N	T	K	T	T	K	K	K	T	K	K	T	T	N	N	K	K	T	T	K	T	K	K	K	T	K	T	K	T	T	K	K	K	K	K	T	T	T
MA_10430794g0020-148-[G_T]	C/A	10340	9342	+	NA	NA	NA	NA	NA	NA	N	C	M	C	C	C	C	M	A	C	C	M	A	M	M	C	C	M	C	C	N	N	M	M	C	C	M	C	M	A	M	M	N	A	M	C	C	M	C
GQ0032-C03.1.474	A/C	10407	29655	+	NA	NA	NA	NA	NA	NA	M	A	A	A	A	A	M	A	M	M	M	C	M	A	C	M	A	M	A	A	A	C	M	A	M	A	A	A	M	A	A	A	A	A	M	M	M	A	M
GQ02905-A02.2.1381	G/A	10604	82582	+	NA	NA	NA	NA	NA	NA	A	R	R	R	G	R	G	R	R	G	G	G	G	R	G	R	G	R	G	G	G	G	G	R	G	R	G	R	R	R	R	G	R	G	R	G	G	R	R
GCAT-2.0-GQ0046.B3-L09-EPB-03	A/G	10667	4605	+	NA	NA	NA	NA	NA	NA	R	G	R	R	G	R	R	G	R	R	A	R	A	R	A	R	A	R	G	A	G	R	R	G	G	G	A	R	R	R	R	R	G	A	R	R	A	G	R
NODE-2123-length-511-cov-47.931507-246	A/G	10845	10144	+	NA	NA	NA	NA	NA	NA	R	A	A	A	A	A	A	A	G	R	R	A	A	A	R	G	A	R	A	A	R	A	R	A	A	R	G	A	A	A	R	A	A	A	A	R	A	A	A
GQ0168-M01.1.662	T/C	10879	43224	+	NA	NA	NA	NA	NA	NA	C	T	Y	Y	Y	C	T	Y	T	T	C	Y	Y	T	Y	Y	Y	Y	T	T	T	T	C	Y	Y	C	Y	Y	T	Y	Y	C	T	Y	T	Y	Y	T	Y
08pgb17m	T/A	11327	20794	+	NA	NA	NA	NA	NA	NA	W	W	W	A	W	W	A	T	W	T	T	W	W	T	T	T	T	T	T	W	T	T	W	T	T	W	W	T	W	W	W	T	T	W	W	T	W	W	T
GQ01306-E04.1.305	T/C	12040	34931	+	NA	NA	NA	NA	NA	NA	T	T	Y	T	T	T	Y	T	Y	T	T	T	T	Y	Y	Y	T	Y	T	T	T	T	T	T	T	T	T	T	T	T	T	T	Y	T	T	T	T	T	T
FCL28Contig2-1021	C/A	12191	9311	+	NA	NA	NA	NA	NA	NA	C	M	C	C	C	C	M	C	C	M	A	C	C	M	C	C	M	C	C	C	C	C	M	C	C	C	C	M	C	C	C	C	C	M	M	A	C	M	C
ss538950578	A/G	12201	51910	+	NA	NA	NA	NA	NA	NA	A	A	A	A	A	A	A	R	A	R	A	A	R	A	A	R	A	A	A	A	A	G	R	A	A	R	R	R	A	A	A	R	A	R	R	R	R	R	R
FCL6093Contig1-107	C/G	12242	519	+	NA	NA	NA	NA	NA	NA	C	S	C	S	S	C	C	S	S	C	C	S	C	C	C	C	C	S	C	C	C	C	C	C	G	S	S	S	S	S	C	C	S	C	S	S	C	S	C
0-16400-01-10481-contigContig1-176	C/T	12325	13212	+	NA	NA	NA	NA	NA	NA	Y	Y	Y	C	C	C	C	Y	Y	C	C	C	C	C	C	C	Y	Y	C	C	Y	C	C	C	Y	Y	Y	Y	Y	C	Y	C	Y	C	Y	C	C	Y	Y
GQ03119-E14.1.576	T/C	12483	21829	+	NA	NA	NA	NA	NA	NA	T	Y	T	T	T	Y	T	C	Y	C	Y	T	Y	T	T	Y	T	Y	T	Y	Y	Y	T	T	Y	C	N	Y	T	T	Y	T	T	T	T	T	Y	T	T
PGLM2-0296	A/G	12637	21182	+	NA	NA	NA	NA	NA	NA	A	A	A	A	R	R	A	A	R	A	A	A	A	A	R	R	R	A	A	A	R	R	R	R	R	A	A	A	R	A	R	R	A	A	R	A	R	A	A
CL697Contig1-1468	C/G	12670	46138	+	NA	NA	NA	NA	NA	NA	G	C	G	S	S	S	G	C	C	C	C	S	S	S	S	S	G	S	G	C	C	S	C	G	S	S	S	S	S	C	C	S	S	S	S	S	C	S	G
GQ03232-B24.1.58	A/G	12869	31771	+	NA	NA	NA	NA	NA	NA	G	G	G	R	R	R	R	R	R	R	N	A	R	R	A	R	G	R	R	R	R	R	R	R	R	R	R	R	G	R	R	A	R	R	N	A	R	R	R
MA_13216g0010-166-[G_A]	G/A	13216	2845	+	NA	NA	NA	NA	NA	NA	R	G	G	G	G	R	A	R	R	G	R	R	R	G	R	A	G	G	G	R	G	G	R	G	R	G	R	R	A	G	R	R	G	R	R	R	N	G	G
GQ04105-B11.1.169	A/G	13281	9743	+	NA	NA	NA	NA	NA	NA	R	A	R	R	R	R	R	R	R	R	G	R	R	G	R	G	R	R	R	R	R	R	R	A	A	N	R	G	R	A	G	G	R	R	R	R	R	A	R
NODE-5308-length-1590-cov-177.522644-342	G/A	13412	62453	+	NA	NA	NA	NA	NA	NA	G	N	G	G	G	G	R	G	R	A	G	G	R	A	G	G	R	G	R	G	G	R	R	G	G	G	A	R	R	G	G	G	G	G	G	G	R	R	A
PGLM1-0999	T/C	13576	26952	+	NA	NA	NA	NA	NA	NA	C	Y	Y	Y	Y	T	Y	Y	Y	C	Y	T	T	T	T	Y	Y	Y	T	T	T	C	T	Y	C	C	Y	Y	Y	Y	Y	Y	T	Y	Y	C	Y	C	T
NODE-5234-length-759-cov-118.913040-174	G/T	13648	22282	+	NA	NA	NA	NA	NA	NA	G	K	G	G	G	T	G	G	G	G	K	G	K	K	G	K	G	K	K	G	G	G	K	G	G	K	G	G	G	G	K	K	G	G	G	K	G	G	G
FCL749Contig1-942	T/C	14292	6008	+	NA	NA	NA	NA	NA	NA	Y	Y	T	C	Y	T	Y	N	T	T	T	C	C	T	Y	Y	Y	Y	C	Y	T	Y	C	C	C	Y	Y	Y	Y	N	T	C	Y	Y	Y	Y	Y	N	T
PGLM2-1043	G/A	14356	3109	+	NA	NA	NA	NA	NA	NA	G	G	R	G	R	G	R	R	G	G	R	N	G	G	R	R	G	G	G	R	R	G	R	G	G	G	G	R	N	R	G	G	R	G	G	G	G	G	G
ZIP-830	G/T	14457	6948	+	NA	NA	NA	NA	NA	NA	K	G	T	K	K	G	K	K	G	G	T	K	K	G	T	K	G	N	K	T	K	K	K	G	G	T	K	T	K	K	K	G	G	G	T	K	K	K	G
GQ03404-I14.1.173	T/C	14707	3020	+	NA	NA	NA	NA	NA	NA	Y	Y	T	T	Y	Y	T	T	Y	Y	Y	T	Y	C	Y	Y	Y	T	Y	T	Y	T	Y	T	Y	C	T	Y	Y	T	T	Y	Y	Y	T	T	T	Y	T
paP12255-1	T/C	14774	21146	+	NA	NA	NA	NA	NA	NA	C	T	C	Y	Y	Y	T	Y	C	T	T	T	Y	Y	Y	C	T	T	T	T	T	Y	C	T	Y	Y	T	Y	T	Y	T	T	C	T	T	T	Y	T	T
NODE-6319-length-737-cov-35.735413-309	T/C	14798	35476	+	NA	NA	NA	NA	NA	NA	T	Y	Y	T	Y	C	Y	C	Y	T	Y	T	Y	Y	Y	Y	C	Y	Y	Y	C	C	Y	T	T	Y	T	T	T	Y	Y	Y	C	T	T	T	Y	Y	Y
SB18-252	C/T	14940	20444	+	NA	NA	NA	NA	NA	NA	Y	T	C	C	Y	Y	C	Y	C	N	N	C	C	Y	C	C	Y	C	C	C	C	C	C	Y	C	Y	Y	N	Y	C	Y	N	Y	C	C	C	C	C	C
FCL1097Contig1-273	G/A	15537	14415	+	NA	NA	NA	NA	NA	NA	R	G	R	R	R	R	G	R	G	G	R	G	R	R	G	G	G	R	G	R	G	G	A	A	R	G	A	G	G	G	R	G	G	G	R	R	G	G	R
GQ03605-F01.2.643	A/G	15776	86530	+	NA	NA	NA	NA	NA	NA	G	G	A	A	G	A	R	A	R	R	G	A	R	A	R	A	R	R	A	R	R	G	G	G	A	R	A	R	G	G	G	R	A	R	A	R	A	A	A
CL65Contig1-593	C/T	15776	86548	+	NA	NA	NA	NA	NA	NA	T	T	C	C	T	C	Y	C	Y	Y	T	C	Y	C	Y	C	Y	Y	C	Y	Y	T	T	Y	C	Y	C	Y	T	Y	T	Y	C	Y	C	C	C	C	C
GQ0047-L02.1.408	G/A	15892	41590	+	NA	NA	NA	NA	NA	NA	R	R	G	G	G	G	G	G	R	G	G	R	R	R	R	G	G	G	R	R	R	G	G	R	R	R	G	G	G	G	G	G	G	G	G	R	R	G	G
GQ03504-K09.1.106	A/G	16054	6699	+	NA	NA	NA	NA	NA	NA	A	R	G	A	R	R	G	A	G	R	A	A	R	A	A	R	G	A	R	R	G	A	R	G	A	G	R	G	R	A	G	R	A	R	A	A	G	G	A
FCL6243Contig1-1197	T/C	16118	32121	+	NA	NA	NA	NA	NA	NA	T	T	T	Y	Y	Y	T	T	C	T	T	T	C	Y	T	T	Y	T	Y	Y	T	C	Y	C	Y	T	T	T	T	Y	T	T	T	T	Y	T	T	Y	T
GQ03112-B18.1.842	G/A	16514	45856	+	NA	NA	NA	NA	NA	NA	R	R	G	R	A	G	G	G	R	R	R	A	A	R	G	R	R	R	R	G	G	A	R	R	G	R	G	G	A	A	R	G	G	G	G	R	R	R	A
GQ0195-G17.2.1862	A/C	16595	4692	+	NA	NA	NA	NA	NA	NA	A	A	M	A	A	A	A	M	M	M	M	M	M	M	C	A	A	A	M	A	M	A	A	M	A	M	M	M	M	M	A	C	A	A	A	A	A	A	A
2pa08pg15085e	C/T	16595	5698	+	NA	NA	NA	NA	NA	NA	C	C	T	C	C	C	C	C	Y	Y	C	Y	Y	C	Y	C	C	C	Y	C	C	C	C	C	T	Y	Y	C	C	C	C	C	Y	C	C	C	Y	Y	C
FCL744Contig1-243	T/A	16642	38028	+	NA	NA	NA	NA	NA	NA	T	T	T	T	T	T	T	T	W	N	W	T	T	T	T	T	W	T	T	T	A	T	T	T	T	T	T	T	W	T	T	W	W	T	T	T	T	T	W
GQ02803-C08.1.1246	G/T	16728	9371	+	NA	NA	NA	NA	NA	NA	G	G	G	G	G	K	G	K	G	K	G	K	G	K	K	T	K	K	G	G	K	K	K	K	T	K	G	K	K	K	T	K	K	G	G	G	T	G	K
NODE-7548-length-1058-cov-47.618149-564	C/T	16835	28371	+	NA	NA	NA	NA	NA	NA	C	C	C	C	C	Y	Y	C	C	Y	C	C	C	C	T	C	Y	C	Y	C	C	C	C	Y	C	C	C	C	C	C	C	C	C	Y	C	C	Y	C	C
GQ04104-K10.1.275	G/A	16891	37293	+	NA	NA	NA	NA	NA	NA	G	G	A	R	G	G	R	R	R	R	G	G	R	R	R	G	G	G	R	G	G	R	G	R	R	R	A	R	R	R	G	G	R	R	R	G	G	G	G
MA_16896g0010-44968-[C_T]	G/A	16896	49171	+	NA	NA	NA	NA	NA	NA	G	R	R	R	G	G	R	R	G	G	G	R	G	G	R	R	G	G	R	G	R	R	G	R	G	G	R	A	G	R	R	R	A	R	G	G	N	R	G
GQ03510-K20.3.1620	A/G	17423	25624	+	NA	NA	NA	NA	NA	NA	A	A	A	G	R	R	R	R	G	R	A	A	R	A	A	G	A	A	R	A	R	R	G	A	A	R	A	R	A	A	A	A	R	G	A	R	R	R	A
GQ03109-A05.1.744	G/A	17820	19874	+	NA	NA	NA	NA	NA	NA	R	G	G	G	G	R	G	G	G	G	R	R	G	A	G	G	G	G	G	G	G	G	G	G	R	G	G	G	G	G	R	G	R	G	G	R	G	G	R
GCAT-2.0-GQ00410.B3-N03-EPB-04	A/G	17826	24908	+	NA	NA	NA	NA	NA	NA	G	R	A	R	A	A	A	A	R	R	R	A	A	G	A	A	R	A	R	R	A	A	R	R	R	A	A	R	A	R	A	A	A	A	R	A	A	R	A
GQ02817-D19.2.1055	T/C	17859	16655	+	NA	NA	NA	NA	NA	NA	T	T	Y	T	T	T	Y	T	T	T	T	T	T	T	T	T	T	T	T	T	T	Y	T	T	T	T	Y	Y	C	T	T	T	T	Y	T	T	Y	T	Y
MA_18061g0010-642-[T_C]	T/C	18061	6270	+	NA	NA	NA	NA	NA	NA	Y	T	Y	T	Y	Y	C	T	T	Y	T	T	T	T	Y	T	C	T	T	Y	T	Y	T	T	Y	Y	C	Y	C	T	T	T	T	T	Y	Y	T	Y	Y
WS00733-B21.1.175	C/T	18132	4812	+	NA	NA	NA	NA	NA	NA	C	C	C	C	C	C	Y	C	C	C	C	C	C	C	C	C	Y	C	C	Y	C	Y	Y	C	Y	C	C	C	C	C	C	Y	C	Y	Y	C	C	Y	C
MA_18142g0010-1959-[C_G]	C/G	18142	28885	+	NA	NA	NA	NA	NA	NA	C	C	S	C	C	S	C	C	C	N	C	C	S	C	S	S	G	S	C	C	S	C	S	C	C	C	C	C	C	C	C	C	S	C	C	C	C	C	C
GQ02815-C18.1.91	T/A	18275	50672	+	NA	NA	NA	NA	NA	NA	T	T	W	T	T	W	T	W	W	T	W	T	W	W	T	W	T	W	W	T	T	W	W	T	N	T	W	T	T	T	T	W	T	N	W	W	T	N	W
PGLM2-0342	A/G	18309	7587	+	NA	NA	NA	NA	NA	NA	G	R	R	R	G	A	A	A	A	A	A	G	R	A	R	A	A	A	G	R	R	A	A	R	A	A	A	R	A	G	A	A	R	R	A	R	R	A	A
0279-G15-335	C/T	18470	25896	+	NA	NA	NA	NA	NA	NA	Y	Y	C	C	Y	C	C	C	C	C	C	C	Y	C	C	C	C	Y	Y	Y	Y	C	C	C	C	C	C	Y	C	C	Y	C	Y	Y	C	Y	C	C	C
GQ03615-E18.1.1382	T/A	18615	49279	+	NA	NA	NA	NA	NA	NA	A	T	T	T	W	T	W	A	A	T	T	T	T	T	W	W	T	T	T	W	T	W	T	W	T	W	W	W	W	W	T	W	W	W	W	W	T	T	T
P02773-3	A/G	18664	16884	+	NA	NA	NA	NA	NA	NA	A	A	A	A	R	G	G	R	G	G	R	A	A	A	A	G	A	R	A	A	A	A	R	N	A	N	R	A	A	A	A	A	A	A	A	A	A	R	G
GQ03801-K21.1.80	C/T	18755	55124	+	NA	NA	NA	NA	NA	NA	Y	C	C	C	C	C	C	Y	C	Y	C	C	C	Y	Y	C	Y	C	C	C	C	C	Y	Y	Y	Y	C	C	C	C	Y	C	Y	Y	C	C	Y	Y	Y
CL109Contig1-1535	T/G	18779	14794	+	NA	NA	NA	NA	NA	NA	K	T	T	K	T	G	T	K	K	T	G	T	T	G	T	G	K	K	K	T	T	T	K	K	K	K	T	T	T	K	K	G	T	G	T	T	T	T	N
CL109Contig1-771	A/G	18779	33266	+	NA	NA	NA	NA	NA	NA	R	A	A	R	A	G	A	R	R	A	G	A	A	G	A	G	R	R	R	A	A	A	R	R	R	R	A	A	N	R	R	G	A	G	A	A	N	A	R
CL109Contig1-687	A/G	18779	33350	+	NA	NA	NA	NA	NA	NA	R	A	A	R	A	G	A	R	R	A	G	A	A	G	A	G	R	R	R	A	A	A	R	R	R	R	A	A	A	R	R	G	A	G	A	A	N	A	R
MA_19015g0010-5286-[T_C]	T/C	19015	12332	+	NA	NA	NA	NA	NA	NA	Y	T	Y	Y	Y	Y	Y	T	Y	T	C	C	T	N	C	T	Y	Y	T	Y	C	Y	T	Y	T	Y	Y	T	Y	T	C	Y	Y	Y	Y	T	T	Y	T
FCL5052Contig1-2399	T/C	19223	57829	+	NA	NA	NA	NA	NA	NA	C	T	T	C	Y	Y	Y	T	Y	Y	Y	T	Y	Y	T	Y	T	Y	C	Y	T	Y	T	C	Y	Y	Y	Y	T	C	Y	T	C	T	Y	C	T	T	C
PabiesHB3-2316	C/T	19520	32822	+	NA	NA	NA	NA	NA	NA	Y	Y	Y	Y	C	Y	Y	Y	Y	T	C	Y	C	T	C	Y	Y	T	Y	C	Y	Y	Y	Y	C	C	Y	Y	Y	T	C	C	Y	Y	Y	T	Y	C	T
P06008-2	C/A	19573	35799	+	NA	NA	NA	NA	NA	NA	A	M	A	M	A	C	M	A	M	C	C	C	M	C	M	M	C	C	C	M	M	M	A	C	A	M	M	C	M	M	C	C	C	A	M	M	N	A	A
GI6-1089	T/G	19575	46274	+	NA	NA	NA	NA	NA	NA	K	G	K	K	K	K	K	T	T	K	K	K	T	T	K	K	T	T	K	T	T	K	T	T	T	T	K	T	T	T	T	T	T	K	K	T	K	T	T
GI6-1207	C/T	19575	46392	+	NA	NA	NA	NA	NA	NA	C	C	C	Y	Y	Y	C	C	C	Y	C	Y	C	C	Y	Y	C	C	Y	C	C	Y	C	C	C	C	Y	C	C	C	C	C	C	C	Y	C	Y	C	C
GQ03312-B11.1.935	A/G	19675	25817	+	NA	NA	NA	NA	NA	NA	R	A	A	A	A	A	A	A	R	R	A	A	R	A	N	G	A	A	R	A	A	A	A	A	R	A	R	A	A	A	R	A	A	A	A	A	A	A	A
GQ03105-N19.4.43	C/A	19741	16934	+	NA	NA	NA	NA	NA	NA	C	C	C	M	C	M	M	C	C	C	A	C	M	C	C	M	C	M	M	C	C	C	C	C	C	C	C	M	M	M	M	M	C	M	C	M	C	A	C
GQ03102-M11.1.991	A/G	19866	20498	+	NA	NA	NA	NA	NA	NA	A	G	A	A	A	R	A	R	N	R	R	R	R	A	G	R	R	R	A	A	A	R	A	R	A	A	R	R	G	G	R	G	A	G	R	G	R	G	R
GQ03701-J10.1.826	G/A	20115	98394	+	NA	NA	NA	NA	NA	NA	A	R	G	R	A	R	G	G	G	A	G	G	A	G	R	G	R	A	R	R	A	A	G	A	N	A	G	R	G	R	A	R	R	R	R	G	R	A	G
GQ03108-F15.1.955	C/T	20216	74613	+	NA	NA	NA	NA	NA	NA	C	Y	T	C	C	Y	C	C	C	Y	C	C	Y	C	C	C	C	Y	Y	Y	C	C	C	C	C	C	C	C	C	C	C	C	C	C	C	C	Y	C	C
GQ03323-K17.1.809	T/C	20229	23014	+	NA	NA	NA	NA	NA	NA	T	T	T	Y	T	Y	T	T	T	T	Y	T	T	Y	Y	T	Y	T	T	Y	Y	T	C	T	T	Y	T	Y	T	Y	T	C	T	T	T	Y	T	T	Y
GQ03902-G16.1.1393	A/G	20359	47263	+	NA	NA	NA	NA	NA	NA	A	R	R	R	A	A	R	A	R	R	A	A	R	R	A	A	G	A	G	G	A	R	R	A	A	R	A	R	A	A	A	A	A	R	R	R	A	R	R
MA_20378g0010-7419-[C_T]	G/A	20378	51315	+	NA	NA	NA	NA	NA	NA	R	G	A	R	G	R	R	A	R	R	G	R	G	G	R	G	G	R	A	G	R	G	R	G	R	R	G	A	G	R	R	G	G	G	G	G	G	R	G
GQ0049-H12.1.537	T/C	20506	84532	+	NA	NA	NA	NA	NA	NA	Y	N	T	N	T	Y	Y	T	T	T	T	T	T	T	T	Y	T	Y	T	T	T	T	Y	Y	T	T	T	T	T	T	Y	T	Y	T	T	Y	Y	C	T
GQ0131-M22.2.596	G/T	20533	30591	+	NA	NA	NA	NA	NA	NA	G	G	G	G	G	G	G	G	G	G	G	G	G	G	G	K	G	G	K	K	K	G	G	K	K	G	G	G	K	G	K	G	G	G	G	G	G	K	G
GQ0046-F04.1.449	T/C	20544	22784	+	NA	NA	NA	NA	NA	NA	T	Y	Y	T	T	Y	T	T	C	Y	T	T	T	Y	T	Y	Y	Y	T	T	T	T	T	T	T	T	Y	Y	T	T	T	T	T	Y	T	Y	T	T	T
FCL5414Contig1-544	T/C	20909	18180	+	NA	NA	NA	NA	NA	NA	Y	Y	Y	Y	T	T	Y	Y	Y	T	Y	Y	Y	Y	T	Y	Y	Y	Y	Y	Y	T	Y	Y	Y	Y	Y	T	Y	T	Y	Y	Y	Y	Y	Y	Y	Y	Y
MA_21142g0010-1244-[G_T]	C/A	21142	41533	+	NA	NA	NA	NA	NA	NA	M	A	M	M	M	C	M	M	C	A	M	M	M	C	M	C	M	C	M	C	C	C	M	M	A	A	C	C	M	C	M	M	C	C	M	M	C	M	C
GQ03810-C23.1.145	C/G	21478	9024	+	NA	NA	NA	NA	NA	NA	S	C	S	C	S	C	C	C	S	C	C	S	C	S	C	C	C	C	S	S	C	C	C	S	C	C	C	S	N	C	C	C	C	C	S	S	C	C	C
GQ03216-D08.1.132	C/A	22310	946	+	NA	NA	NA	NA	NA	NA	C	M	C	C	C	M	M	C	C	M	M	C	C	M	C	C	C	C	C	C	C	C	M	M	M	C	M	M	C	M	C	M	C	C	A	C	M	C	M
PGLM2-1375	G/A	23116	23720	+	NA	NA	NA	NA	NA	NA	R	N	G	R	R	G	R	R	G	G	R	R	G	G	A	R	G	G	G	G	R	G	R	G	G	G	G	G	G	R	G	N	G	R	R	G	G	G	G
ss538946920	G/A	23811	9965	+	NA	NA	NA	NA	NA	NA	G	R	G	N	G	G	G	R	G	R	R	R	R	G	R	G	G	G	R	G	R	R	G	G	G	R	R	R	G	G	G	G	G	G	A	G	G	R	R
GQ03324-J10.1.809	A/C	23931	20191	+	NA	NA	NA	NA	NA	NA	A	M	M	A	M	A	A	M	A	M	M	A	M	A	C	M	A	M	M	A	M	M	A	C	M	C	M	C	C	A	C	M	A	M	A	C	A	A	A
FCL1092Contig2-859	A/G	24024	7323	+	NA	NA	NA	NA	NA	NA	A	G	R	R	R	A	R	A	R	A	A	R	R	R	R	A	A	R	R	R	R	R	R	R	R	R	R	A	A	A	A	A	R	R	A	R	R	R	R
FCL1092Contig2-979	G/A	24024	7561	+	NA	NA	NA	NA	NA	NA	A	G	R	G	G	A	R	G	R	R	R	G	R	R	G	A	R	R	R	G	R	R	R	A	G	R	R	A	R	A	R	R	R	G	A	R	R	R	G
FCL3534Contig1-119	T/G	24093	1180	+	NA	NA	NA	NA	NA	NA	T	T	T	K	K	T	T	T	T	K	K	T	K	T	K	T	T	K	T	T	T	T	K	T	T	T	T	T	T	T	T	T	T	T	T	K	T	K	T
PPgMYB11-3	C/T	24271	20730	+	NA	NA	NA	NA	NA	NA	Y	C	C	C	C	Y	C	C	C	Y	T	C	C	C	C	C	C	Y	Y	Y	C	Y	C	C	C	C	C	C	Y	C	C	Y	T	C	T	Y	Y	T	C
GQ0255-K05.2.1102	C/T	24271	21510	+	NA	NA	NA	NA	NA	NA	C	C	C	T	C	C	Y	C	C	C	C	C	Y	C	Y	Y	C	C	Y	C	C	C	T	C	Y	C	T	Y	Y	Y	C	C	C	Y	C	C	Y	C	C
ss538944909	A/G	24872	8159	+	NA	NA	NA	NA	NA	NA	G	R	G	G	G	A	A	G	A	A	R	A	R	R	G	R	A	R	R	R	R	G	R	R	A	R	R	R	R	A	R	G	G	R	A	R	R	R	A
FCL2778Contig1-638	G/A	25230	6147	+	NA	NA	NA	NA	NA	NA	G	G	G	G	G	G	G	G	G	R	G	R	G	R	R	R	R	R	R	G	G	G	R	A	R	G	R	G	R	G	R	R	G	R	R	A	G	A	R
IS0012-L09-136	G/T	25308	7439	+	NA	NA	NA	NA	NA	NA	K	K	T	K	K	G	K	T	K	T	G	G	K	G	G	K	T	G	K	K	T	G	T	G	K	G	T	T	N	T	K	G	K	G	K	T	K	K	K
MA_27638g0010-346-[A_G]	G/A	27638	8085	+	NA	NA	NA	NA	NA	NA	G	G	G	R	G	R	G	G	A	R	A	R	R	G	G	G	R	G	A	G	G	R	R	R	G	G	R	G	R	R	G	A	R	G	G	G	R	R	R
GQ03204-K01.1.179	C/T	28412	3455	+	NA	NA	NA	NA	NA	NA	C	Y	C	N	T	Y	Y	C	C	C	C	C	C	C	C	T	N	Y	Y	C	Y	Y	Y	Y	C	T	Y	Y	C	Y	C	C	C	C	C	T	Y	Y	N
PGLM2-1292	G/T	28575	19767	+	NA	NA	NA	NA	NA	NA	K	K	K	K	K	G	K	K	G	K	G	K	T	G	K	G	G	T	G	K	K	K	K	K	K	K	G	T	K	K	K	K	K	K	G	G	K	K	T
208PG15708n	C/T	28575	21564	+	NA	NA	NA	NA	NA	NA	C	C	C	C	C	Y	Y	C	C	Y	Y	Y	C	Y	Y	C	Y	C	Y	C	C	C	Y	Y	Y	Y	C	Y	N	Y	Y	C	C	Y	C	Y	Y	C	C
PGLM2-0339	C/T	28815	7081	+	NA	NA	NA	NA	NA	NA	Y	Y	C	Y	C	Y	Y	T	C	C	C	T	Y	C	Y	C	C	Y	Y	Y	Y	N	Y	N	Y	C	C	C	Y	C	T	T	Y	C	C	Y	C	Y	Y
MA_28980g0010-2680-[T_G]	G/T	28980	31964	+	NA	NA	NA	NA	NA	NA	G	G	K	K	G	G	G	K	K	K	K	T	K	K	G	G	K	G	K	K	T	K	G	G	G	K	G	G	K	G	K	K	K	G	G	K	K	G	K
NODE-5956-length-623-cov-46.634029-389	T/A	29028	16073	+	NA	NA	NA	NA	NA	NA	W	W	W	T	N	T	T	W	W	N	T	T	T	W	T	W	T	W	W	T	W	W	T	T	T	W	T	W	W	W	T	T	T	T	T	N	T	T	N
GQ03811-G23.1.856	T/C	29241	21407	+	NA	NA	NA	NA	NA	NA	T	Y	C	T	T	T	T	Y	C	T	T	T	T	T	T	Y	Y	Y	T	Y	T	Y	T	Y	T	T	T	T	Y	Y	T	Y	Y	C	T	Y	Y	Y	T
GQ03712-H11.1.463	T/C	30136	11255	+	NA	NA	NA	NA	NA	NA	Y	C	Y	C	Y	Y	T	T	Y	Y	C	Y	T	Y	C	T	Y	T	C	Y	T	T	Y	T	Y	Y	Y	Y	Y	T	Y	T	T	Y	C	T	Y	C	T
CL22Contig1-934	G/A	30402	4684	+	NA	NA	NA	NA	NA	NA	G	G	A	R	A	R	R	R	R	R	A	G	R	R	A	R	R	G	A	R	R	G	G	G	A	G	G	R	R	R	R	A	G	A	G	R	R	R	G
GQ02813-I09.1.399	T/C	31797	33158	+	NA	NA	NA	NA	NA	NA	T	T	Y	T	T	Y	Y	T	T	C	C	Y	Y	Y	Y	Y	Y	Y	T	T	Y	T	C	C	T	T	Y	T	T	T	C	C	Y	T	T	T	T	T	T
PGLM2-0642	T/C	32740	2101	+	NA	NA	NA	NA	NA	NA	T	T	T	Y	T	Y	T	C	Y	T	Y	T	T	Y	T	T	T	Y	Y	T	T	T	C	T	T	T	Y	Y	T	Y	Y	T	Y	T	T	T	T	T	C
FCL5932Contig1-160	A/G	33929	8975	+	NA	NA	NA	NA	NA	NA	R	R	A	G	G	R	G	G	R	R	G	R	A	R	R	R	R	R	R	R	R	A	R	R	A	R	G	G	N	N	R	A	A	G	R	A	A	G	R
GQ03008-L22.1.863	G/A	33964	4354	+	NA	NA	NA	NA	NA	NA	G	R	A	R	G	R	R	G	G	G	R	R	R	R	R	R	R	R	G	G	G	R	G	R	R	R	G	R	R	G	R	R	R	R	R	R	R	R	G
NODE-30300-length-1420-cov-29.826056-433	G/A	34216	27529	+	NA	NA	NA	NA	NA	NA	R	R	A	R	R	R	G	R	A	G	G	G	G	A	R	R	A	R	R	R	A	R	G	G	G	R	R	A	A	G	R	G	G	A	R	G	R	R	A
GQ03120-J12.4.340	T/G	34452	25679	+	NA	NA	NA	NA	NA	NA	G	K	K	T	K	K	T	T	T	T	K	T	K	T	K	T	G	K	T	G	K	T	T	T	T	K	T	T	T	T	T	G	G	K	T	K	K	K	K
GQ03107-O12.1.127	A/G	34669	17273	+	NA	NA	NA	NA	NA	NA	A	R	A	A	A	G	A	A	R	A	G	A	A	R	G	A	R	A	A	R	A	A	A	R	A	R	A	A	R	G	A	R	R	R	R	R	A	R	A
02751-B16-2nd-276	C/A	35014	5513	+	NA	NA	NA	NA	NA	NA	M	M	C	M	C	C	C	C	C	C	C	M	C	C	M	A	C	C	C	M	C	M	C	C	C	C	C	M	C	C	C	M	C	C	C	M	M	M	C
02751-B16-545	C/T	35014	6225	+	NA	NA	NA	NA	NA	NA	Y	Y	C	Y	C	C	C	C	C	C	C	C	Y	C	Y	T	C	C	C	Y	C	Y	C	C	C	C	C	Y	C	C	Y	Y	C	C	C	Y	Y	Y	C
02751-B16-426	A/G	35014	6344	+	NA	NA	NA	NA	NA	NA	R	R	A	R	A	A	A	A	A	A	A	A	A	A	R	G	A	A	A	R	A	R	A	A	A	A	A	R	A	A	A	R	A	A	A	R	R	R	A
FCL2772Contig1-188	G/A	35043	14424	+	NA	NA	NA	NA	NA	NA	R	R	G	R	A	A	G	R	G	R	R	A	R	G	R	R	A	A	R	G	R	R	G	G	R	A	R	A	G	R	A	G	R	A	G	R	G	G	R
GQ03303-G10.1.645	A/C	35479	16415	+	NA	NA	NA	NA	NA	NA	A	M	A	M	A	A	M	M	M	A	M	M	A	M	M	A	N	A	A	A	A	A	A	A	A	C	M	M	A	M	A	M	A	A	A	A	A	M	A
1358-125	T/C	35705	24078	+	NA	NA	NA	NA	NA	NA	T	Y	Y	Y	T	T	T	Y	T	C	C	C	T	C	T	C	Y	Y	Y	T	T	Y	T	Y	Y	T	T	Y	C	Y	Y	Y	Y	T	C	Y	Y	Y	Y
c80291_g1_i1_609_HT	G/A	35900	15548	+	NA	NA	NA	NA	NA	NA	G	R	R	R	A	G	A	R	A	G	R	A	A	G	R	R	G	R	A	A	G	R	R	G	R	G	R	A	G	R	R	A	R	G	G	R	R	R	R
MA_36115g0010-1074-[C_A]	G/T	36115	9699	+	NA	NA	NA	NA	NA	NA	G	G	G	G	G	K	G	K	G	G	K	G	K	N	G	G	G	K	G	G	K	N	G	G	G	G	G	K	G	G	G	K	K	K	K	G	G	G	G
MA_36305g0010-698-[C_G]	C/G	36305	16143	+	NA	NA	NA	NA	NA	NA	S	G	C	G	C	C	S	C	S	C	C	C	S	C	C	S	C	S	S	S	C	S	C	S	S	S	C	S	S	S	C	S	S	C	S	S	S	S	C
MA_36305g0010-900-[A_G]	A/G	36305	16345	+	NA	NA	NA	NA	NA	NA	R	G	A	G	A	A	R	A	R	A	A	A	R	A	A	R	A	R	R	R	A	R	A	R	R	R	A	R	R	R	A	N	R	A	R	R	R	R	A
NODE-16319-length-228-cov-93.381577-119	G/A	36839	11030	+	NA	NA	NA	NA	NA	NA	G	G	G	R	R	G	A	R	G	G	R	G	R	G	G	G	G	R	G	R	G	G	A	A	G	R	G	A	N	R	R	G	R	R	R	G	G	A	R
FCL1488Contig1-1814	A/G	37369	76086	+	NA	NA	NA	NA	NA	NA	R	A	G	A	R	R	R	R	R	G	R	R	A	A	R	R	R	R	R	A	R	R	G	G	R	A	G	R	A	R	G	A	R	R	A	R	R	G	A
PGLM0-0093	T/A	37766	852	+	NA	NA	NA	NA	NA	NA	T	W	W	W	W	T	T	W	T	N	A	W	W	W	W	W	W	A	T	T	W	W	W	W	T	T	W	N	W	T	W	W	T	W	T	A	W	T	W
BB-PF00847-11m	G/A	37766	1318	+	NA	NA	NA	NA	NA	NA	G	R	R	G	G	G	G	A	G	A	A	R	G	R	R	R	G	A	G	G	A	G	G	R	N	G	R	N	R	A	R	R	G	R	G	R	R	G	R
PBB-PF00847-11-1	T/C	37766	1544	+	NA	NA	NA	NA	NA	NA	Y	T	Y	Y	Y	C	Y	T	T	T	T	Y	T	T	T	T	T	T	C	T	T	T	T	T	Y	C	Y	T	T	T	T	T	T	T	Y	T	T	N	Y
MA_37965g0020-94-[C_A]	G/T	37965	13399	+	NA	NA	NA	NA	NA	NA	N	K	G	G	G	T	G	G	T	G	K	K	N	N	N	K	G	K	G	G	G	K	T	G	G	K	K	K	T	K	G	K	T	K	K	K	K	K	K
NODE-33159-length-511-cov-70.088066-272	G/A	38229	14780	+	NA	NA	NA	NA	NA	NA	G	R	R	G	G	A	R	G	G	G	R	G	G	A	G	G	G	R	G	G	G	G	R	R	A	G	R	G	R	G	G	A	G	R	G	A	G	A	G
GQ0197-K07.1.447	C/T	38472	6199	+	NA	NA	NA	NA	NA	NA	Y	C	C	Y	C	C	C	C	Y	Y	C	C	C	C	C	Y	C	C	C	Y	Y	C	C	Y	Y	C	C	C	C	C	C	C	C	C	C	Y	C	Y	C
GQ0197-K07.1.345	G/A	38472	6301	+	NA	NA	NA	NA	NA	NA	R	G	G	R	G	G	G	G	R	R	G	G	G	G	G	R	G	G	G	R	R	G	G	R	R	G	G	G	G	G	G	G	G	G	G	R	G	R	G
FCL741Contig1-229	T/C	39164	11738	+	NA	NA	NA	NA	NA	NA	C	T	Y	C	T	T	Y	T	T	Y	T	Y	T	T	N	C	Y	C	N	C	C	T	Y	T	T	N	C	Y	T	Y	T	C	C	Y	T	Y	Y	T	C
MA_39207g0010-561-[C_T]	A/G	39207	12826	+	NA	NA	NA	NA	NA	NA	R	A	A	R	R	R	A	A	R	A	R	R	R	R	A	A	R	R	A	R	R	R	R	A	A	G	A	G	G	R	R	A	R	A	R	A	A	R	R
GQ02614-F04.1.345	T/C	39262	2775	+	NA	NA	NA	NA	NA	NA	T	C	T	C	Y	Y	Y	T	Y	Y	Y	Y	Y	C	Y	Y	T	T	Y	Y	T	Y	C	C	T	T	Y	T	T	Y	T	Y	Y	T	Y	Y	T	T	C
FCL6653Contig1-456	C/T	39935	17696	+	NA	NA	NA	NA	NA	NA	Y	Y	Y	T	C	C	Y	C	C	C	Y	Y	T	C	Y	C	Y	Y	C	C	Y	C	C	C	Y	Y	C	Y	C	Y	C	C	C	T	C	Y	T	Y	C
GQ02901-I15.1.133	T/G	41523	85313	+	NA	NA	NA	NA	NA	NA	K	T	K	K	K	G	T	G	T	T	K	G	T	T	K	G	T	K	K	K	T	T	K	T	G	G	K	K	T	K	K	K	K	T	K	T	K	K	K
PabiesKN2b-2317	T/C	41523	85423	+	NA	NA	NA	NA	NA	NA	Y	T	Y	Y	Y	C	Y	C	T	T	Y	C	T	T	Y	C	T	Y	Y	T	T	Y	Y	Y	C	C	Y	Y	T	Y	Y	Y	Y	Y	Y	T	Y	Y	Y
P04801-5	A/G	41523	85760	+	NA	NA	NA	NA	NA	NA	A	R	A	R	R	A	A	A	A	A	A	A	G	G	R	A	A	R	R	R	R	R	R	A	A	A	R	A	R	A	A	R	R	R	R	R	A	R	A
PabiesKN2b-1157	G/C	41523	86583	+	NA	NA	NA	NA	NA	NA	S	S	S	G	G	G	S	G	S	S	S	G	G	G	G	G	S	G	G	S	S	G	G	S	G	G	G	G	G	S	S	G	G	G	G	G	G	G	G
FCL528Contig1-261	C/A	41569	37936	+	NA	NA	NA	NA	NA	NA	A	C	C	M	A	M	M	M	C	C	C	C	C	M	M	C	C	M	C	C	C	M	M	M	M	M	C	A	C	C	C	M	M	C	C	M	C	N	M
GQ04005-O07.1.1527	T/C	41893	16263	+	NA	NA	NA	NA	NA	NA	C	Y	T	T	T	C	Y	T	T	T	T	Y	Y	Y	Y	T	T	Y	T	T	Y	C	Y	Y	Y	T	C	C	T	T	C	T	Y	C	Y	C	Y	T	T
ss538945789	C/A	41964	958	+	NA	NA	NA	NA	NA	NA	C	C	M	M	C	M	C	M	C	C	C	M	M	M	M	C	M	C	C	C	M	C	M	M	M	C	C	M	C	C	C	C	M	C	M	N	C	M	M
GQ02820-C10.1.98	A/G	42044	21109	+	NA	NA	NA	NA	NA	NA	R	A	A	A	R	A	A	A	A	A	A	R	R	R	G	R	G	A	R	A	A	A	R	R	R	A	A	A	R	A	A	R	G	R	A	A	R	A	A
0-13978-01-7860-contigContig1-229	T/C	42352	53598	+	NA	NA	NA	NA	NA	NA	T	T	Y	T	T	T	T	T	Y	T	C	T	Y	Y	T	C	Y	Y	T	T	T	Y	Y	T	Y	T	T	T	T	T	Y	T	C	T	Y	T	C	Y	T
MA_42677g0010-1039-[C_G]	C/G	42677	10352	+	NA	NA	NA	NA	NA	NA	S	S	C	N	G	G	S	S	C	S	C	C	S	S	C	C	G	S	S	G	C	S	C	C	S	S	S	C	C	S	C	C	C	C	S	C	S	S	S
MA_42677g0010-705-[G_A]	C/T	42677	10686	+	NA	NA	NA	NA	NA	NA	C	C	C	C	C	C	C	C	C	C	C	Y	C	Y	Y	C	C	Y	C	C	Y	C	Y	Y	Y	C	C	C	C	C	Y	C	C	C	C	C	C	C	C
GQ04004-E20.1.1370	C/T	42861	9004	+	NA	NA	NA	NA	NA	NA	C	C	C	Y	T	T	C	C	Y	T	Y	T	C	Y	Y	T	Y	Y	Y	C	Y	Y	Y	Y	Y	T	Y	C	C	T	Y	Y	Y	C	Y	T	C	C	Y
GQ03602-K16.1.585	C/G	43422	12984	+	NA	NA	NA	NA	NA	NA	G	S	C	C	G	S	C	C	S	S	C	G	S	C	G	S	G	C	G	S	C	C	G	G	G	S	S	C	C	S	G	S	S	C	C	N	N	C	C
GQ03909-M21.2.2040	G/A	43581	10085	+	NA	NA	NA	NA	NA	NA	G	G	G	R	G	G	G	G	G	G	G	R	G	G	R	G	G	G	G	R	G	G	A	G	G	G	R	R	G	G	R	G	G	G	R	G	G	R	A
GQ03007-C09.1.153	T/C	43595	21962	+	NA	NA	NA	NA	NA	NA	Y	Y	T	T	T	T	T	Y	Y	Y	T	T	Y	T	Y	T	Y	T	T	T	T	T	T	T	T	T	Y	T	T	Y	T	T	Y	T	T	T	T	Y	T
c90891_g1_i1_2489_HT	G/A	43896	9139	+	NA	NA	NA	NA	NA	NA	G	R	G	G	R	R	R	G	G	A	R	G	G	A	G	G	G	G	G	G	N	R	R	R	R	R	G	G	G	G	G	G	R	R	G	R	R	A	A
c90891_g1_i1_1910_HT	G/A	43896	9862	+	NA	NA	NA	NA	NA	NA	G	R	G	G	R	R	R	G	G	A	R	G	G	A	G	G	G	G	G	G	R	R	R	R	R	R	G	G	G	G	G	G	R	R	G	R	R	A	A
c90891_g1_i1_1760_HT	G/A	43896	9939	+	NA	NA	NA	NA	NA	NA	G	R	G	G	R	R	R	G	G	A	R	G	G	A	G	G	G	G	G	G	R	R	R	R	R	R	G	G	G	G	G	G	R	R	G	R	R	A	A
c90891_g1_i1_1375_HT	A/G	43896	10339	+	NA	NA	NA	NA	NA	NA	A	R	A	A	R	R	R	A	A	G	R	A	A	G	A	A	A	A	A	A	R	R	R	R	R	R	A	A	A	A	A	A	R	R	A	R	R	G	G
GCAT-2.0-GQ0063.TB-E03-EPB-03	C/T	44000	26811	+	NA	NA	NA	NA	NA	NA	C	C	N	C	T	T	C	Y	C	C	C	C	C	Y	C	C	C	Y	C	Y	C	C	Y	Y	C	Y	Y	C	Y	T	T	C	Y	C	C	C	Y	C	C
GQ02829-L24.1.231	T/C	44290	7385	+	NA	NA	NA	NA	NA	NA	Y	T	N	T	Y	Y	Y	Y	Y	Y	Y	Y	N	Y	T	Y	Y	Y	T	T	T	Y	T	T	Y	Y	T	Y	Y	T	T	T	T	T	T	T	Y	T	T
FCL443Contig1-1660	G/C	44504	33998	+	NA	NA	NA	NA	NA	NA	G	S	C	S	S	S	G	G	C	S	C	S	G	S	C	G	G	G	S	S	S	C	S	S	C	S	G	S	S	G	S	C	S	S	S	S	S	S	S
c88441_g1_i1_1250_HT	A/G	44851	1	+	NA	NA	NA	NA	NA	NA	R	G	R	R	R	R	G	A	G	A	A	N	G	A	R	A	A	R	G	R	R	A	R	R	G	R	A	G	R	R	G	R	R	A	R	A	N	A	A
GQ03817-O18.1.257	T/A	46281	1061	+	NA	NA	NA	NA	NA	NA	T	W	W	N	W	T	W	A	W	T	T	W	T	W	W	T	T	W	W	W	W	T	T	T	W	W	A	T	W	A	T	T	W	T	A	T	T	T	W
PGLM2-1456	G/A	46281	11924	+	NA	NA	NA	NA	NA	NA	G	R	R	G	R	G	R	A	R	G	G	R	G	R	R	G	G	R	R	G	R	G	G	G	R	R	A	G	R	A	G	G	G	G	A	G	G	G	R
GQ03235-J20.1.403	T/C	46530	2982	+	NA	NA	NA	NA	NA	NA	Y	C	Y	T	T	T	C	T	C	Y	Y	T	Y	T	T	Y	Y	Y	C	Y	Y	T	Y	C	T	T	Y	T	N	C	C	T	Y	T	Y	Y	N	Y	Y
GQ0134-K05.1.422	G/A	46655	6365	+	NA	NA	NA	NA	NA	NA	R	R	A	R	R	G	R	G	G	G	R	G	R	G	R	G	R	R	R	A	G	G	G	G	R	G	R	G	G	G	R	G	R	A	R	G	R	G	R
NODE-9909-length-985-cov-85.113708-133	A/C	48460	12254	+	NA	NA	NA	NA	NA	NA	A	A	A	A	A	M	M	M	M	A	C	M	A	A	A	A	M	M	C	A	M	C	M	M	M	A	A	M	C	A	M	A	A	M	A	M	M	M	A
GQ03713-F19.1.576	G/A	49347	10653	+	NA	NA	NA	NA	NA	NA	G	G	G	R	R	G	A	R	R	G	G	R	G	G	G	G	G	R	A	G	A	R	A	R	G	G	G	A	G	G	R	R	G	G	G	G	R	G	G
CL3444Contig1-02-9029-contigContig1-407	C/A	49382	1987	+	NA	NA	NA	NA	NA	NA	C	C	M	C	M	M	C	C	C	C	M	C	C	C	C	C	M	C	C	M	C	M	C	C	M	C	C	C	C	M	M	C	C	C	C	C	C	C	C
GQ03320-N21.1.457	G/T	49770	3569	+	NA	NA	NA	NA	NA	NA	G	T	G	G	T	K	K	K	K	K	K	G	K	G	T	G	K	K	G	G	G	K	K	K	G	K	K	G	T	K	K	K	G	K	G	G	G	K	K
GQ02829-I21.1.35	T/C	51118	7610	+	NA	NA	NA	NA	NA	NA	Y	Y	T	T	T	T	T	T	Y	Y	T	Y	T	Y	Y	T	T	Y	Y	T	T	Y	T	T	T	T	T	Y	T	T	T	T	Y	T	T	Y	Y	T	Y
MA_52062g0010-6678-[C_A]	A/C	52062	3199	+	NA	NA	NA	NA	NA	NA	M	A	A	A	M	A	M	A	M	M	A	M	A	A	M	A	M	M	A	M	A	M	A	A	M	A	A	A	A	M	M	C	A	A	A	A	A	A	C
MA_52062g0010-5553-[T_G]	T/G	52062	4324	+	NA	NA	NA	NA	NA	NA	K	K	T	K	K	T	T	K	K	T	K	N	K	K	T	G	T	T	K	T	K	K	K	K	T	T	G	G	T	T	T	T	T	K	K	K	K	T	T
ss538945502	A/G	52109	3442	+	NA	NA	NA	NA	NA	NA	A	A	R	A	A	A	A	R	A	A	R	R	R	R	A	A	A	R	A	A	R	R	A	A	A	A	A	A	R	A	A	A	A	R	R	R	A	A	A
MA_53351g0010-515-[G_A]	T/C	53351	5394	+	NA	NA	NA	NA	NA	NA	Y	T	C	C	T	C	T	Y	Y	T	T	Y	Y	Y	T	T	Y	T	T	Y	T	Y	T	T	T	Y	Y	T	T	T	Y	T	T	Y	T	T	Y	T	Y
PGLM2-1443	C/G	53365	21366	+	NA	NA	NA	NA	NA	NA	C	S	C	S	S	G	S	G	S	C	S	G	S	S	C	S	C	S	S	S	S	G	S	S	C	G	S	G	G	S	S	S	C	C	G	G	S	G	S
FCL478Contig2-116	G/A	53390	2234	+	NA	NA	NA	NA	NA	NA	R	R	G	R	G	G	G	R	G	G	G	N	G	G	G	G	R	G	N	G	G	R	R	N	N	G	R	G	G	G	G	R	G	G	N	R	G	G	R
WS0266-H03.1.129	A/C	53407	3544	+	NA	NA	NA	NA	NA	NA	A	M	A	M	A	A	A	M	A	C	M	A	A	A	M	A	A	M	A	M	A	A	A	A	A	A	M	A	M	A	A	A	C	C	A	A	M	A	M
MA_53407g0010-1587-[T_G]	G/T	53407	5071	+	NA	NA	NA	NA	NA	NA	G	K	G	K	G	G	G	K	G	T	T	G	K	G	K	G	K	K	G	K	G	G	G	G	G	K	K	G	K	K	G	G	T	T	G	K	K	G	K
PBB-PF02309-12-1	A/T	53529	5184	+	NA	NA	NA	NA	NA	NA	A	A	A	A	A	A	A	A	A	A	A	A	N	A	T	W	N	N	T	A	W	W	A	A	W	W	A	W	A	A	T	A	A	W	A	T	A	A	A
GQ02807-K18.1.239	C/G	53529	6695	+	NA	NA	NA	NA	NA	NA	C	G	C	C	C	C	C	C	C	C	S	S	C	C	C	C	C	C	S	C	G	C	C	S	C	S	C	S	C	C	S	C	C	S	C	C	C	S	C
FCL39Contig2-809	A/G	54864	20382	+	NA	NA	NA	NA	NA	NA	R	R	R	A	R	R	R	G	R	R	A	A	G	A	R	R	R	A	A	R	G	G	G	A	R	R	R	R	R	G	R	G	A	R	R	R	R	A	G
proCOL1-15-1137	T/C	54929	8663	+	NA	NA	NA	NA	NA	NA	T	Y	Y	T	T	Y	Y	Y	C	Y	Y	C	Y	C	C	T	Y	Y	Y	T	Y	Y	Y	C	T	T	Y	Y	Y	T	T	T	T	T	Y	T	N	C	T
PabiesCol1-583	C/A	54929	9447	+	NA	NA	NA	NA	NA	NA	C	M	M	M	M	C	C	C	C	M	C	A	C	A	C	C	A	C	M	C	M	C	C	C	C	C	C	M	M	C	C	M	C	M	M	M	C	M	C
PabiesCol1-846	A/C	54929	9710	+	NA	NA	NA	NA	NA	NA	M	M	M	M	M	C	C	A	A	M	M	C	A	C	A	A	C	M	M	M	M	A	A	M	M	A	A	M	M	M	M	M	M	M	C	A	C	M	A
PabiesCol1-1341	A/C	54929	10205	+	NA	NA	NA	NA	NA	NA	M	A	A	A	M	A	A	A	A	M	M	A	M	A	A	C	A	M	A	M	A	M	A	A	A	M	A	M	A	A	A	M	M	M	A	A	A	A	C
PabiesCol1-1495	G/A	54929	10359	+	NA	NA	NA	NA	NA	NA	R	G	G	G	R	G	G	G	G	R	R	G	R	G	G	A	G	R	G	R	G	R	G	G	G	R	G	R	G	G	G	R	R	R	G	G	G	G	A
FCL1316Contig2-118	G/A	55097	8335	+	NA	NA	NA	NA	NA	NA	R	R	G	G	R	R	R	R	G	G	G	G	G	R	R	R	R	R	G	G	G	R	G	R	G	R	G	R	R	G	G	R	R	R	N	G	G	G	G
GQ0042-C17.1.437	A/C	55619	8483	+	NA	NA	NA	NA	NA	NA	M	M	A	A	M	M	M	A	M	M	M	M	M	C	M	A	A	M	M	C	M	A	C	A	M	M	A	A	M	M	A	C	M	A	A	M	M	M	M
GQ03407-I03.1.21	T/C	55851	14141	+	NA	NA	NA	NA	NA	NA	T	Y	Y	T	Y	T	Y	T	Y	T	Y	T	C	T	T	T	T	C	T	T	T	T	T	T	T	T	T	Y	Y	T	T	Y	T	Y	Y	T	T	Y	Y
ss538942074	G/T	56692	12173	+	NA	NA	NA	NA	NA	NA	G	G	K	K	G	G	G	G	G	K	G	G	K	K	G	G	G	G	K	G	G	G	K	G	G	G	K	K	G	G	G	G	K	K	K	G	G	G	G
GQ04011-B15.1.1776	G/T	56709	2100	+	NA	NA	NA	NA	NA	NA	K	G	K	K	K	K	G	G	T	G	K	T	K	K	T	T	T	G	K	K	K	G	K	K	G	T	G	G	K	T	G	T	G	T	K	G	K	K	G
MA_57678g0010-2862-[G_T]	C/A	57678	6415	+	NA	NA	NA	NA	NA	NA	M	M	C	M	M	C	C	C	C	C	C	M	M	C	C	C	C	C	C	M	C	C	C	M	M	C	C	A	C	A	C	C	C	M	C	M	C	C	M
GQ03717-A15.1.571	C/G	57932	2078	+	NA	NA	NA	NA	NA	NA	S	C	G	G	C	S	C	C	C	S	G	S	C	S	C	G	C	S	S	C	S	C	S	C	C	C	S	S	C	C	G	G	C	S	S	G	C	C	N
GQ02830-K01.1.272	T/C	57955	10271	+	NA	NA	NA	NA	NA	NA	Y	T	T	T	T	T	Y	T	T	Y	T	T	C	T	T	T	T	T	T	T	Y	T	T	T	T	T	T	T	C	T	T	Y	T	Y	Y	Y	T	T	T
GCAT-2.0-GQ0048.TB-H08-EPB-02	A/G	58340	5579	+	NA	NA	NA	NA	NA	NA	A	R	R	A	R	R	A	A	R	A	A	A	R	A	R	A	A	R	R	A	R	R	R	A	A	A	A	R	R	R	A	A	R	R	R	A	R	R	A
GQ03209-H09.1.774	G/A	58340	5872	+	NA	NA	NA	NA	NA	NA	R	G	R	A	R	R	G	R	R	R	G	R	R	R	G	R	R	R	R	G	R	R	G	A	R	A	A	G	R	G	A	R	R	R	G	A	R	R	G
GQ03209-H09.1.566	G/A	58340	6080	+	NA	NA	NA	NA	NA	NA	G	R	R	G	R	R	G	G	R	G	G	G	R	G	R	G	G	R	R	G	R	R	R	G	G	G	G	R	R	R	G	G	R	R	R	G	R	R	G
GQ03711-A02.1.902	C/T	58746	26424	+	NA	NA	NA	NA	NA	NA	C	Y	T	C	T	Y	Y	Y	Y	Y	Y	Y	T	Y	Y	Y	Y	C	T	C	Y	Y	T	Y	Y	C	C	Y	Y	C	Y	C	Y	C	Y	C	Y	Y	Y
GCAT-2.0-GQ0172.B3.r-H11-EPB-06	A/G	58914	9140	+	NA	NA	NA	NA	NA	NA	A	A	R	A	R	A	R	R	A	A	A	A	A	A	R	A	A	A	A	A	R	A	A	R	A	A	A	R	R	A	A	A	A	R	R	R	A	A	R
GQ02903-I19.1.166	A/G	59717	18483	+	NA	NA	NA	NA	NA	NA	A	A	A	A	A	A	R	G	A	A	A	R	R	R	N	N	A	R	A	A	N	R	A	R	A	R	A	A	A	A	A	R	G	R	A	A	A	A	A
GQ0207-I07.1.211	G/A	59732	4119	+	NA	NA	NA	NA	NA	NA	G	A	A	R	G	R	R	R	A	R	G	R	A	R	R	A	R	G	R	G	R	G	A	G	A	A	A	G	G	R	N	R	R	R	G	G	A	G	R
GQ03709-C10.1.483	C/T	59794	20695	+	NA	NA	NA	NA	NA	NA	Y	Y	Y	Y	C	Y	Y	Y	C	Y	Y	Y	Y	N	Y	Y	Y	Y	Y	Y	Y	Y	C	Y	C	C	Y	Y	Y	Y	C	C	Y	Y	Y	Y	N	Y	N
GQ03709-C10.1.1133	T/C	59794	21494	+	NA	NA	NA	NA	NA	NA	Y	T	Y	Y	Y	Y	T	Y	C	Y	T	Y	T	Y	Y	C	T	Y	T	Y	Y	Y	T	T	Y	C	Y	Y	Y	T	Y	C	Y	Y	Y	Y	Y	Y	T
GQ02903-L20.1.776	A/G	59925	15559	+	NA	NA	NA	NA	NA	NA	A	G	A	R	R	R	A	A	G	R	A	R	R	R	G	R	R	G	R	R	R	N	R	A	A	R	G	R	A	R	A	A	G	G	R	A	N	G	R
GQ03112-C10.1.221	G/A	60257	6370	+	NA	NA	NA	NA	NA	NA	R	R	R	R	R	R	G	A	G	G	R	R	G	A	A	R	R	G	R	G	G	R	R	G	R	A	R	A	R	R	R	N	G	G	R	R	R	R	R
MA_61508g0010-1239-[A_G]	A/G	61508	9061	+	NA	NA	NA	NA	NA	NA	G	R	R	A	R	A	R	A	A	G	G	A	R	A	A	R	R	A	R	G	A	R	A	G	A	R	A	A	R	G	A	R	A	A	A	R	R	A	G
MA_61508g0010-594-[G_A]	G/A	61508	9706	+	NA	NA	NA	NA	NA	NA	A	R	G	G	R	G	R	G	G	A	R	G	G	G	G	R	R	G	R	A	G	R	G	A	G	R	G	G	R	A	G	R	G	G	G	R	R	G	A
GQ02807-A06.1.988	T/C	62621	18533	+	NA	NA	NA	NA	NA	NA	Y	Y	C	T	T	T	Y	Y	T	Y	C	Y	Y	T	Y	Y	Y	Y	Y	T	Y	Y	N	T	T	T	Y	C	Y	Y	C	C	T	Y	N	T	C	T	Y
GQ03705-E21.2.625	C/T	63321	10165	+	NA	NA	NA	NA	NA	NA	Y	T	Y	C	C	C	C	C	Y	Y	Y	C	C	C	Y	Y	C	C	Y	Y	C	Y	C	Y	T	Y	C	Y	C	Y	Y	C	C	Y	Y	C	Y	C	T
GQ03001-D10.2.1677	A/G	65436	6377	+	NA	NA	NA	NA	NA	NA	A	G	R	A	A	R	R	A	A	A	R	A	R	A	A	A	R	R	R	A	A	G	G	G	A	G	A	A	G	R	R	A	A	R	R	A	G	R	R
GQ0173-B10.1.1108	T/C	66505	13903	+	NA	NA	NA	NA	NA	NA	T	T	T	Y	T	Y	Y	T	T	T	Y	T	T	Y	Y	C	Y	T	T	T	T	Y	T	T	T	T	T	T	T	T	Y	T	T	T	Y	T	T	T	Y
NODE-1337-length-516-cov-43.928295-166	A/G	66902	8901	+	NA	NA	NA	NA	NA	NA	A	G	A	A	R	A	A	A	R	A	A	A	A	R	R	A	A	A	A	A	R	A	A	G	A	A	R	A	A	A	R	A	R	A	A	G	A	A	R
GQ0062-A21.1.168	C/T	68129	13698	+	NA	NA	NA	NA	NA	NA	Y	Y	T	Y	Y	C	C	Y	C	C	T	T	T	Y	Y	C	Y	C	C	C	C	Y	Y	Y	Y	T	Y	C	C	Y	Y	Y	Y	C	T	Y	C	Y	Y
GCAT-2.0-GQ0072.B3.r-I18-EPB-04	T/C	68372	3944	+	NA	NA	NA	NA	NA	NA	C	T	T	Y	T	Y	C	Y	Y	C	T	T	T	C	Y	T	Y	Y	T	Y	Y	T	Y	T	T	Y	T	Y	Y	T	Y	C	C	T	T	Y	T	T	C
FCL1100Contig1-246	G/C	68925	9709	+	NA	NA	NA	NA	NA	NA	G	C	C	C	G	N	C	S	S	C	S	G	C	C	S	S	N	G	S	G	C	G	S	N	S	S	C	C	S	G	S	S	S	G	N	C	G	S	G
GQ04012-D01.1.51	G/A	68973	2069	+	NA	NA	NA	NA	NA	NA	R	R	G	A	G	R	G	R	R	R	G	N	R	R	G	R	G	G	G	R	R	G	R	R	R	G	R	G	R	R	R	G	R	A	G	A	R	R	G
PabiesZTL-514	G/A	70291	2568	+	NA	NA	NA	NA	NA	NA	G	R	R	G	R	R	G	G	G	G	R	G	R	A	G	R	R	R	R	R	G	R	G	R	G	G	A	R	R	G	R	R	R	R	R	G	R	A	G
PabiesZTL-793	A/G	70291	2847	+	NA	NA	NA	NA	NA	NA	R	R	A	G	R	R	G	G	R	R	A	A	R	A	R	R	A	A	R	A	A	R	R	R	G	G	A	R	A	A	A	A	A	A	R	R	R	A	A
PabiesZTL-958	G/A	70291	3012	+	NA	NA	NA	NA	NA	NA	G	R	R	G	R	R	G	G	G	G	R	G	R	A	G	R	R	R	R	R	G	R	G	R	G	G	A	R	R	G	R	R	R	R	R	G	R	A	G
GQ02014-M20.1.700	T/C	70676	16701	+	NA	NA	NA	NA	NA	NA	T	T	T	Y	T	T	T	Y	Y	Y	T	T	Y	T	Y	Y	Y	T	Y	Y	T	Y	T	Y	Y	T	T	Y	Y	T	Y	Y	Y	Y	Y	T	T	T	T
GQ03809-G20.1.306	G/A	70877	5852	+	NA	NA	NA	NA	NA	NA	G	R	A	A	R	R	A	R	A	G	R	R	R	R	R	R	A	A	R	R	G	R	R	G	G	A	R	R	R	G	G	N	A	G	A	G	A	G	R
ss538951991	A/G	71069	16499	+	NA	NA	NA	NA	NA	NA	R	G	R	R	R	R	G	A	A	R	R	R	A	G	R	A	G	R	R	R	A	R	R	A	A	R	G	A	A	R	R	R	R	R	A	R	R	R	G
PGLM2-0715	G/C	71728	7767	+	NA	NA	NA	NA	NA	NA	G	S	G	G	G	S	G	G	G	G	S	G	C	G	G	G	G	G	S	G	G	G	G	S	G	S	G	G	G	G	G	G	G	S	G	C	S	G	G
PabiesPRR1-3828	C/T	71728	8490	+	NA	NA	NA	NA	NA	NA	C	C	C	C	T	C	C	Y	Y	C	Y	C	C	Y	C	C	Y	C	Y	Y	Y	C	C	C	C	Y	T	C	C	Y	C	C	C	C	Y	C	C	C	Y
PabiesPRR1-3722	G/A	71728	8596	+	NA	NA	NA	NA	NA	NA	G	G	G	G	A	G	G	R	R	G	R	G	G	R	G	G	R	G	R	R	R	G	G	G	G	R	A	G	G	R	G	G	G	G	R	G	G	G	R
PabiesPRR1-3301	G/A	71728	9118	+	NA	NA	NA	NA	NA	NA	G	R	G	G	A	R	G	R	R	G	A	G	A	R	G	G	R	G	A	R	R	G	G	R	G	A	A	G	G	R	G	G	G	R	R	A	R	G	R
PabiesPRR1-2990	C/G	71728	9429	+	NA	NA	NA	NA	NA	NA	C	S	C	C	G	S	C	S	S	C	G	C	G	S	C	C	S	C	G	S	S	C	C	S	C	G	G	C	C	S	C	C	C	S	S	G	S	C	S
PabiesPRR1-2381	G/C	71728	10038	+	NA	NA	NA	NA	NA	NA	G	G	G	G	G	S	G	G	G	G	G	N	C	G	G	G	G	G	S	G	G	G	G	S	G	S	G	G	G	N	G	G	G	G	G	C	S	G	G
PabiesPRR1-2068	T/G	71728	10351	+	NA	NA	NA	NA	NA	NA	T	T	T	K	T	T	K	K	K	K	T	G	T	K	T	K	T	K	T	T	T	T	T	K	K	T	T	T	T	K	T	K	T	K	K	T	T	G	T
PabiesPRR1-1992	C/T	71728	10427	+	NA	NA	NA	NA	NA	NA	T	C	T	T	C	Y	T	C	N	T	C	T	C	C	T	T	C	T	C	Y	Y	T	T	C	T	C	C	T	N	C	T	T	T	C	C	C	Y	T	C
PabiesPRR1-1168	G/T	71728	11249	+	NA	NA	NA	NA	NA	NA	G	K	G	G	T	G	G	K	K	G	T	N	G	K	G	G	K	G	K	K	K	G	G	N	G	N	T	G	G	K	G	G	G	K	K	G	G	G	K
PabiesPRR1-1039	T/A	71728	11378	+	NA	NA	NA	NA	NA	NA	T	W	N	W	T	T	W	W	W	N	T	A	T	W	W	W	W	W	T	T	T	A	T	W	W	T	T	W	A	W	T	W	W	W	W	T	T	A	W
PabiesPRR1-240	C/T	71728	12142	+	NA	NA	NA	NA	NA	NA	Y	Y	T	Y	C	Y	Y	C	C	C	C	C	C	C	Y	Y	Y	Y	C	C	Y	Y	Y	C	Y	C	C	T	T	C	C	Y	Y	C	C	C	C	C	Y
P00792-2	G/A	72253	4426	+	NA	NA	NA	NA	NA	NA	A	A	G	G	G	G	A	A	R	G	A	R	G	G	A	G	R	R	G	G	G	G	R	G	N	N	R	R	G	G	R	R	N	G	A	A	N	G	R
FCL867Contig1-185	T/C	72689	15646	+	NA	NA	NA	NA	NA	NA	Y	Y	T	T	T	Y	Y	Y	Y	Y	T	C	Y	Y	Y	Y	C	T	Y	Y	Y	Y	Y	Y	Y	Y	T	Y	C	Y	T	Y	Y	Y	Y	Y	T	T	Y
GQ03204-D08.1.413	G/A	72791	22806	+	NA	NA	NA	NA	NA	NA	G	G	G	G	G	G	G	G	G	G	G	G	R	R	G	G	G	R	G	G	R	G	G	G	R	G	G	G	G	R	R	R	G	G	G	G	G	G	G
FCL598Contig1-700	C/T	72828	12964	+	NA	NA	NA	NA	NA	NA	C	C	C	T	Y	Y	C	Y	T	Y	Y	T	C	C	Y	C	C	Y	C	T	Y	Y	Y	Y	C	C	T	C	T	C	Y	C	C	C	Y	C	C	Y	T
MA_73095g0010-1374-[T_A]	A/T	73095	10369	+	NA	NA	NA	NA	NA	NA	A	W	W	T	T	W	W	W	W	W	A	W	W	A	A	A	A	A	A	W	A	W	W	W	A	W	A	W	A	W	A	A	A	A	A	W	W	W	W
GQ03504-J01.1.753	C/T	73675	7460	+	NA	NA	NA	NA	NA	NA	C	C	C	Y	C	C	C	C	C	C	C	C	C	Y	Y	C	Y	Y	C	C	C	C	C	Y	Y	C	C	C	C	Y	Y	Y	C	C	C	C	C	C	Y
GQ03504-J01.1.1542	G/A	73675	8463	+	NA	NA	NA	NA	NA	NA	A	R	G	G	A	R	R	G	R	R	G	R	R	R	A	G	G	G	G	G	G	G	R	R	R	G	R	R	R	R	R	G	R	G	G	G	A	G	R
WS-2.0-GQ0047.B3-B08.3-653	A/G	73675	9041	+	NA	NA	NA	NA	NA	NA	A	R	A	A	A	A	R	R	R	A	A	A	R	A	A	A	R	R	A	A	A	A	A	R	A	R	R	A	R	A	A	R	R	R	A	A	A	R	R
MA_74199g0010-2648-[T_G]	C/A	74199	10972	+	NA	NA	NA	NA	NA	NA	M	C	M	C	A	A	C	M	C	C	A	M	M	C	M	A	M	C	A	C	C	C	C	A	C	C	C	M	C	C	C	M	M	C	C	C	C	M	M
GQ03111-P07.1.80	T/C	74264	15752	+	NA	NA	NA	NA	NA	NA	Y	Y	Y	C	T	T	T	Y	C	T	T	Y	C	Y	Y	Y	T	Y	Y	Y	Y	Y	Y	T	T	Y	T	Y	C	Y	T	Y	Y	C	Y	C	Y	C	C
GQ03301-J10.1.214	C/A	74264	18964	+	NA	NA	NA	NA	NA	NA	M	M	M	A	C	C	C	M	A	C	C	M	A	M	M	M	C	M	M	M	M	M	M	C	C	M	C	M	A	M	C	M	M	A	M	A	M	A	A
MA_74485g0010-3110-[C_T]	A/G	74485	8303	+	NA	NA	NA	NA	NA	NA	R	A	G	R	G	G	G	R	R	R	A	G	G	G	G	R	R	A	A	A	R	A	G	R	A	R	R	R	R	R	R	A	R	R	R	R	A	G	R
CL906Contig1-819	T/G	74546	2198	+	NA	NA	NA	NA	NA	NA	T	T	T	K	K	K	K	T	K	T	T	K	T	T	K	K	T	T	T	K	T	T	K	T	T	T	T	T	T	T	T	G	T	T	T	T	K	T	T
WS00730-D17.1.428	G/T	74566	38702	+	NA	NA	NA	NA	NA	NA	K	G	G	G	G	G	G	K	K	G	G	G	K	K	K	K	G	G	K	G	K	T	K	G	G	G	K	G	G	G	K	G	G	G	G	G	K	G	G
c40949_g1_i1_553	C/T	74762	5961	+	NA	NA	NA	NA	NA	NA	C	C	C	Y	T	Y	Y	Y	C	Y	Y	T	Y	C	C	Y	T	Y	T	Y	C	C	C	T	C	Y	C	C	Y	Y	C	C	Y	Y	C	C	T	Y	C
GQ03224-A01.1.188	T/C	75636	9997	+	NA	NA	NA	NA	NA	NA	Y	C	T	T	T	T	Y	Y	T	C	Y	T	Y	T	Y	Y	Y	T	Y	T	Y	Y	Y	Y	Y	Y	Y	T	C	T	Y	T	Y	T	C	Y	Y	Y	Y
GQ03308-O08.1.729	T/A	75889	11682	+	NA	NA	NA	NA	NA	NA	T	T	T	T	T	W	W	W	A	A	T	T	A	T	T	T	W	T	W	W	T	W	T	T	T	W	A	T	A	W	T	A	T	T	W	W	T	W	A
c78067_g1_i1_522_HT	C/T	76254	11002	+	NA	NA	NA	NA	NA	NA	C	Y	C	Y	C	Y	C	Y	C	T	Y	C	C	Y	Y	Y	Y	C	Y	Y	C	C	C	C	C	C	C	Y	C	Y	Y	C	Y	C	Y	C	Y	C	C
GQ03228-K23.1.170	T/C	76686	1536	+	NA	NA	NA	NA	NA	NA	T	Y	Y	Y	Y	T	Y	Y	Y	C	T	T	T	T	T	T	Y	C	Y	T	T	T	T	T	N	T	T	T	Y	Y	Y	Y	Y	Y	T	T	T	T	Y
GQ03706-A16.2.814	T/C	76825	2057	+	NA	NA	NA	NA	NA	NA	T	T	T	T	Y	Y	Y	N	Y	Y	T	T	T	Y	Y	Y	Y	Y	N	T	T	T	T	T	Y	Y	Y	T	Y	Y	T	Y	Y	Y	Y	T	N	Y	N
PGLM1-0834	C/T	77292	14068	+	NA	NA	NA	NA	NA	NA	C	T	C	C	C	T	C	T	C	Y	Y	Y	Y	C	Y	Y	C	Y	C	Y	Y	C	C	C	Y	C	Y	T	C	T	C	C	Y	Y	Y	Y	Y	T	C
GQ0064-H22.1.955	G/A	78237	12912	+	NA	NA	NA	NA	NA	NA	R	R	A	G	R	A	R	G	R	A	G	R	G	R	G	R	R	R	A	G	G	R	R	G	A	R	G	G	R	R	G	R	R	R	R	G	R	G	A
GQ03418-M09.1.766	G/A	78599	16641	+	NA	NA	NA	NA	NA	NA	R	G	A	G	G	R	R	N	A	G	G	G	G	R	N	G	G	R	G	R	R	G	G	R	G	G	G	N	G	G	R	G	G	G	G	N	G	G	G
GQ0192-I10.1.59	G/A	78784	10575	+	NA	NA	NA	NA	NA	NA	G	R	G	R	R	G	R	G	G	A	G	R	R	G	A	R	R	R	G	R	A	G	G	R	R	R	G	G	R	G	G	G	A	R	G	R	R	A	G
GQ03109-E04.2.1344	A/G	79290	19050	+	NA	NA	NA	NA	NA	NA	A	A	A	R	A	A	A	A	A	A	A	A	A	A	G	A	R	A	A	A	A	G	A	R	A	A	A	R	R	A	R	A	A	G	A	A	A	G	A
MA_79460g0010-2377-[A_T]	A/T	79460	10783	+	NA	NA	NA	NA	NA	NA	W	A	A	W	A	W	A	A	W	A	T	A	A	W	A	W	T	A	W	T	W	A	A	A	A	N	A	W	T	A	A	A	A	A	T	A	T	A	A
PGLM2-1119	C/T	79559	1385	+	NA	NA	NA	NA	NA	NA	C	C	Y	C	C	C	Y	C	Y	C	C	T	C	T	Y	C	C	C	C	Y	Y	Y	C	C	Y	C	C	C	C	C	Y	Y	C	C	C	C	C	C	Y
MA_79595g0010-802-[C_A]	T/G	79595	5863	+	NA	NA	NA	NA	NA	NA	T	G	N	T	K	T	T	K	T	K	K	T	T	K	K	T	T	T	K	N	K	T	K	T	T	K	T	T	T	T	T	T	T	K	G	K	K	N	T
GQ03222-O01.1.125	C/T	80762	1489	+	NA	NA	NA	NA	NA	NA	C	Y	C	Y	C	Y	T	Y	T	Y	C	Y	C	C	Y	C	Y	C	C	Y	C	Y	Y	C	T	C	C	C	Y	Y	C	C	Y	Y	Y	Y	C	C	T
GQ04111-G11.1.1866	A/G	81112	37118	+	NA	NA	NA	NA	NA	NA	R	R	R	R	A	R	R	G	A	G	R	A	A	A	R	R	A	G	R	A	A	R	R	G	G	R	G	A	G	R	R	R	R	G	G	G	A	G	A
ss538944758	C/T	81703	23124	+	NA	NA	NA	NA	NA	NA	Y	Y	C	C	Y	Y	Y	Y	C	C	Y	N	Y	C	N	C	N	C	Y	C	C	Y	Y	C	Y	Y	C	Y	Y	Y	C	Y	N	C	Y	C	Y	N	C
PGLM0-0138	G/A	82197	4745	+	NA	NA	NA	NA	NA	NA	G	G	G	R	R	G	R	G	G	G	G	R	R	G	G	R	G	R	R	R	G	G	G	G	G	R	G	R	G	R	R	R	R	G	R	G	R	G	R
ss538945449	C/T	82706	6246	+	NA	NA	NA	NA	NA	NA	C	Y	Y	Y	Y	C	Y	Y	Y	T	C	C	Y	T	Y	C	C	C	Y	C	Y	Y	Y	C	C	Y	C	Y	Y	C	Y	C	C	Y	Y	Y	C	Y	C
PGLM1-0325	A/G	82706	6580	+	NA	NA	NA	NA	NA	NA	G	A	R	A	A	R	R	A	G	R	R	G	R	G	R	R	R	G	R	R	R	R	R	G	G	G	A	R	R	R	A	A	R	R	R	A	G	A	A
GQ0197-M23.1.1332	C/T	82706	8742	+	NA	NA	NA	NA	NA	NA	Y	C	Y	C	C	Y	Y	Y	C	Y	C	C	Y	C	C	C	T	C	Y	Y	C	T	Y	C	Y	C	Y	Y	C	C	Y	T	C	Y	C	Y	C	C	C
NODE-38053-length-363-cov-71.462807-264	T/C	83723	3458	+	NA	NA	NA	NA	NA	NA	T	T	Y	C	T	Y	Y	T	C	T	T	Y	Y	Y	Y	Y	C	T	Y	Y	Y	Y	T	Y	Y	Y	T	Y	C	T	Y	T	Y	Y	T	Y	Y	Y	T
GQ03236-P11.1.1014	A/G	84298	4263	+	NA	NA	NA	NA	NA	NA	N	A	A	A	A	R	A	R	A	A	A	A	A	A	A	A	A	R	R	A	A	G	A	A	R	A	A	A	A	A	A	A	N	R	G	R	A	A	R
CL1758Contig1-04-11527-contigContig1-206	T/C	84804	5035	+	NA	NA	NA	NA	NA	NA	Y	Y	T	Y	T	T	Y	T	T	Y	Y	T	T	C	T	Y	T	Y	T	T	T	T	T	T	Y	Y	C	Y	Y	T	Y	T	T	C	T	Y	T	T	T
GQ02817-I02.1.318	C/T	85070	8837	+	NA	NA	NA	NA	NA	NA	C	Y	C	C	Y	C	C	Y	Y	Y	C	Y	C	C	T	Y	Y	C	Y	C	C	C	Y	Y	C	Y	C	C	C	T	C	C	C	Y	C	Y	C	Y	Y
GQ03504-J01.1.184	T/C	85160	9368	+	NA	NA	NA	NA	NA	NA	T	Y	Y	Y	T	T	Y	C	Y	T	T	T	Y	Y	Y	C	C	C	T	Y	Y	T	T	C	Y	Y	Y	Y	Y	Y	Y	C	Y	C	T	T	T	Y	C
WS00826-J19.1.363	A/C	86107	1259	+	NA	NA	NA	NA	NA	NA	M	M	A	A	M	M	M	M	M	A	M	A	C	A	M	A	C	C	A	A	C	A	M	M	M	M	M	A	M	M	A	M	A	C	M	M	A	C	A
FCL3066Contig1-663	C/T	86404	1461	+	NA	NA	NA	NA	NA	NA	C	C	C	Y	N	C	C	Y	C	C	C	C	C	Y	Y	C	C	Y	C	Y	C	N	Y	C	Y	C	C	T	C	C	Y	C	C	C	C	C	Y	C	C
FCL2372Contig1-478	G/A	86450	13468	+	NA	NA	NA	NA	NA	NA	G	A	G	G	G	A	G	R	R	G	R	G	G	A	R	G	G	G	A	G	A	R	G	G	R	R	R	A	G	R	R	R	G	G	R	A	R	G	R
GQ03809-E02.1.585	A/G	86810	1745	+	NA	NA	NA	NA	NA	NA	G	R	G	N	R	R	R	R	R	R	A	R	A	R	R	G	G	G	R	G	A	A	R	G	G	N	A	R	R	A	R	R	A	A	A	R	G	A	R
208pg13085k	T/A	87536	22897	+	NA	NA	NA	NA	NA	NA	A	T	A	T	A	W	W	A	T	W	W	W	A	T	N	T	W	A	T	T	W	W	W	A	T	W	W	T	W	T	N	T	W	T	W	W	T	W	N
WS00744-P09.1.554	G/A	88069	12874	+	NA	NA	NA	NA	NA	NA	G	G	G	G	G	G	G	G	R	R	G	G	G	G	R	R	G	G	A	G	G	R	G	G	G	G	G	R	R	R	R	G	G	G	G	G	G	G	G
GQ03605-B07.2.535	C/T	88307	6974	+	NA	NA	NA	NA	NA	NA	C	C	C	C	Y	C	Y	C	Y	C	Y	C	C	C	Y	C	C	C	C	Y	C	C	T	C	Y	Y	Y	C	Y	C	C	C	Y	Y	Y	Y	Y	Y	C
2-7803-01-8639-contigContig1-118	A/G	88519	13670	+	NA	NA	NA	NA	NA	NA	A	A	A	R	A	R	A	G	R	A	G	G	R	G	G	R	A	R	R	A	A	R	R	R	G	A	R	R	G	R	R	G	G	A	A	G	A	R	R
PGLM1-1163	T/C	88541	32165	+	NA	NA	NA	NA	NA	NA	Y	Y	Y	C	Y	Y	Y	Y	Y	Y	Y	Y	Y	Y	Y	Y	C	C	T	T	Y	T	C	Y	N	T	Y	T	Y	Y	C	Y	Y	C	T	Y	T	T	Y
MA_89214g0010-1423-[C_T]	G/A	89214	30251	+	NA	NA	NA	NA	NA	NA	G	A	A	A	R	R	A	R	G	G	G	A	R	A	R	R	A	R	G	R	R	A	G	R	A	R	A	G	R	R	R	A	R	G	R	R	N	G	G
GQ03010-M22.2.1048	T/C	89558	41188	+	NA	NA	NA	NA	NA	NA	T	Y	T	T	Y	Y	T	T	T	T	T	T	T	Y	T	Y	T	T	Y	T	C	T	T	T	T	C	Y	T	Y	T	T	C	Y	Y	T	T	T	T	C
GQ03303-J20.1.668	T/C	90285	5875	+	NA	NA	NA	NA	NA	NA	Y	T	C	Y	Y	Y	C	T	T	Y	T	T	C	Y	Y	T	Y	Y	Y	T	Y	T	Y	T	T	T	T	T	T	Y	T	Y	C	T	Y	T	Y	T	T
PGLM2-0108	C/T	90435	5153	+	NA	NA	NA	NA	NA	NA	C	C	C	C	T	C	C	Y	C	C	C	C	C	Y	Y	C	C	T	C	C	Y	C	C	Y	Y	C	C	C	C	Y	T	Y	C	C	Y	C	C	C	Y
NODE-53011-length-395-cov-43.739239-138	A/T	90778	16842	+	NA	NA	NA	NA	NA	NA	W	W	W	A	W	T	W	W	W	A	W	W	W	W	W	W	W	W	A	W	W	W	W	T	A	A	A	W	A	W	A	A	W	W	W	W	W	W	A
GQ0014-D19.1.1176	G/A	91011	9058	+	NA	NA	NA	NA	NA	NA	G	G	G	A	G	R	A	G	A	R	R	R	R	G	R	R	G	R	R	R	R	G	G	R	A	A	A	G	R	R	R	G	R	R	R	A	R	G	R
GQ02901-G01.3.181	A/G	91105	1745	+	NA	NA	NA	NA	NA	NA	R	A	A	A	A	A	R	A	A	G	R	A	R	A	G	R	A	A	G	R	R	R	A	R	R	A	R	G	R	A	A	R	A	A	G	A	A	R	R
MA_91554g0010-2937-[C_T]	T/C	91554	7686	+	NA	NA	NA	NA	NA	NA	Y	Y	C	T	C	Y	Y	Y	Y	T	Y	T	Y	C	T	Y	C	T	Y	Y	T	Y	C	Y	Y	Y	C	Y	T	T	T	Y	Y	T	T	Y	C	Y	C
GQ03311-B24.1.983	A/G	91680	16697	+	NA	NA	NA	NA	NA	NA	A	G	R	R	A	R	R	A	R	A	G	R	A	A	G	A	R	A	A	A	A	A	A	A	A	A	R	A	A	A	A	A	A	R	A	A	R	A	A
GQ03815-P06.1.1333	A/G	92132	11676	+	NA	NA	NA	NA	NA	NA	A	R	A	A	N	R	A	R	A	A	A	A	A	G	A	R	A	A	A	R	A	N	A	A	A	A	R	A	A	R	R	A	A	R	A	R	A	A	A
WS02623-A15.1.593	C/T	92473	24210	+	NA	NA	NA	NA	NA	NA	Y	Y	T	Y	Y	C	T	C	C	C	C	Y	C	Y	C	C	Y	C	C	C	Y	C	C	C	Y	Y	C	C	Y	Y	Y	C	C	C	Y	Y	Y	C	C
GQ03708-D02.1.640	G/T	93025	12742	+	NA	NA	NA	NA	NA	NA	K	G	K	G	K	K	G	T	K	K	K	T	G	K	K	G	G	K	K	G	K	K	T	G	T	G	G	K	T	G	G	K	G	G	K	G	K	K	G
ss538952694	G/A	93411	61569	+	NA	NA	NA	NA	NA	NA	G	R	R	G	G	R	G	G	G	G	G	G	R	R	G	G	G	G	R	A	A	R	G	R	G	A	G	R	R	G	G	R	R	R	G	R	G	R	R
PGWD1-0220	C/G	93945	2134	+	NA	NA	NA	NA	NA	NA	C	G	S	C	S	C	S	C	C	S	S	C	C	S	N	C	C	S	C	C	C	G	C	C	C	N	C	S	S	C	G	C	S	S	S	C	G	C	C
GQ03715-J17.1.630	T/C	93977	27157	+	NA	NA	NA	NA	NA	NA	Y	Y	T	T	T	T	T	C	T	T	Y	Y	T	T	T	T	T	T	Y	T	T	T	T	T	T	T	T	Y	T	T	T	T	T	T	Y	T	T	T	T
GQ03226-D09.1.1314	T/C	94884	9299	+	NA	NA	NA	NA	NA	NA	C	T	T	C	C	T	Y	T	T	C	T	N	Y	T	T	T	T	Y	T	T	T	Y	T	N	C	T	T	Y	T	T	T	T	T	T	T	Y	N	T	Y
ss538946831	C/T	96086	27106	+	NA	NA	NA	NA	NA	NA	C	Y	C	Y	Y	Y	Y	Y	T	C	Y	C	Y	Y	C	Y	Y	Y	Y	C	Y	T	Y	Y	Y	Y	Y	Y	C	C	C	C	T	T	Y	Y	C	Y	C
MA_96461g0010-2684-[T_C]	T/C	96461	7930	+	NA	NA	NA	NA	NA	NA	T	Y	T	Y	Y	Y	T	C	C	T	Y	T	C	Y	C	Y	C	Y	T	C	C	C	T	T	Y	Y	C	T	Y	C	Y	C	T	T	Y	C	C	C	C
GQ0203-G23.1.119	T/C	96757	11625	+	NA	NA	NA	NA	NA	NA	T	T	T	Y	T	T	T	Y	T	T	T	Y	T	T	T	T	Y	T	T	T	T	C	T	T	T	T	Y	T	Y	T	C	T	Y	T	T	Y	Y	Y	T
TC3298m	T/C	97009	11467	+	NA	NA	NA	NA	NA	NA	T	Y	N	Y	T	T	T	T	N	Y	T	T	Y	T	T	T	T	Y	T	T	Y	T	Y	T	T	T	T	Y	Y	Y	T	T	T	T	C	Y	Y	T	Y
FCL29Contig5-246	T/C	98654	4819	+	NA	NA	NA	NA	NA	NA	T	Y	Y	Y	Y	T	Y	C	Y	Y	T	T	T	C	C	C	Y	Y	Y	C	C	T	Y	C	Y	T	Y	T	Y	T	C	Y	T	Y	Y	T	Y	T	Y
PGLM2-1528	C/T	99482	9972	+	NA	NA	NA	NA	NA	NA	Y	C	C	C	N	C	T	C	N	C	Y	C	C	T	C	C	C	C	C	C	C	C	Y	Y	N	C	N	Y	Y	C	T	Y	Y	C	C	C	Y	C	C
GQ02904-G05.1.253	G/A	99511	16837	+	NA	NA	NA	NA	NA	NA	R	G	R	R	A	R	G	R	R	R	R	N	R	R	G	R	G	G	R	R	A	R	R	R	G	G	G	N	R	G	R	R	R	N	G	R	N	G	R
CL793Contig1-986	T/C	99733	23608	+	NA	NA	NA	NA	NA	NA	Y	T	Y	Y	C	Y	T	Y	T	Y	N	Y	N	Y	C	Y	T	Y	Y	T	Y	T	Y	T	Y	T	T	T	T	C	Y	T	Y	Y	N	T	T	T	C
GQ03222-P15.2.448	T/G	99935	8920	+	NA	NA	NA	NA	NA	NA	T	K	K	K	T	K	K	G	T	T	T	T	K	T	T	K	T	T	T	T	K	T	T	T	T	K	K	T	T	K	T	T	T	T	K	K	K	K	K
GQ03612-J11.1.469	G/T	99935	14968	+	NA	NA	NA	NA	NA	NA	G	K	K	K	G	K	K	T	G	G	G	G	K	G	G	K	G	G	G	G	K	G	G	G	G	K	K	G	G	K	G	G	G	G	K	K	K	K	K
MA_100263g0010-115-[T_C]	A/G	100263	6047	+	NA	NA	NA	NA	NA	NA	A	A	R	G	A	A	R	G	R	R	A	A	A	R	R	R	A	A	R	A	A	G	R	A	R	G	R	G	R	R	R	R	R	A	R	A	R	A	A
MA_100637g0010-1787-[G_A]	T/C	100637	3057	+	NA	NA	NA	NA	NA	NA	N	T	Y	Y	Y	T	T	Y	T	Y	T	T	C	T	T	T	T	Y	T	Y	T	Y	Y	T	Y	T	Y	Y	Y	Y	Y	Y	T	Y	Y	Y	Y	T	Y
WS-2.0-GQ03209.B7-F06.1-709	A/G	100722	16463	+	NA	NA	NA	NA	NA	NA	A	A	R	A	A	A	A	G	R	A	G	A	A	R	R	R	R	A	A	A	R	A	A	R	A	R	A	R	A	R	A	A	A	A	R	R	A	A	A
GQ03319-D11.2.501	A/G	101002	20571	+	NA	NA	NA	NA	NA	NA	A	G	R	R	R	A	R	A	A	R	A	R	A	R	A	R	R	R	A	R	R	R	R	R	A	A	A	G	G	A	G	G	G	G	G	A	G	R	A
ss538951927	C/A	101067	33205	+	NA	NA	NA	NA	NA	NA	M	M	M	M	C	M	C	A	C	M	M	A	C	M	C	N	M	A	N	C	A	M	M	M	C	M	C	A	A	C	A	C	A	A	M	M	M	M	M
WS-2.0-GQ0042.B3.r-P01.1-343	A/T	101097	20328	+	NA	NA	NA	NA	NA	NA	A	A	W	N	T	W	T	W	A	W	W	W	A	W	W	W	A	A	W	A	T	W	A	W	A	W	W	W	W	W	A	W	W	A	A	A	W	W	W
GQ04102-G09.1.82	C/A	101160	3392	+	NA	NA	NA	NA	NA	NA	C	M	C	M	M	A	A	M	C	M	C	M	C	A	A	C	A	M	M	M	A	C	M	M	M	C	C	M	M	M	C	C	A	C	M	A	A	M	M
08pg15170h	G/A	101422	1828	+	NA	NA	NA	NA	NA	NA	R	G	R	G	G	G	A	R	R	A	A	R	R	R	R	G	R	R	R	R	G	R	G	R	R	R	R	G	R	R	A	G	R	G	R	G	R	A	A
SPA2-1101	T/C	101443	9120	+	NA	NA	NA	NA	NA	NA	T	T	T	C	T	Y	T	Y	T	T	Y	T	T	T	Y	T	Y	Y	T	T	C	Y	T	C	T	T	Y	Y	T	T	T	T	T	Y	Y	T	T	T	T
SPA2-1601	G/A	101443	9620	+	NA	NA	NA	NA	NA	NA	R	A	G	G	A	G	R	R	A	R	R	A	R	R	G	A	G	G	G	G	G	R	A	G	R	A	R	G	R	R	A	R	R	R	R	A	R	R	A
MA_101803g0010-2450-[T_G]	G/T	101803	7658	+	NA	NA	NA	NA	NA	NA	T	G	K	K	G	G	K	K	K	K	G	K	K	T	G	K	T	K	G	G	G	T	G	G	K	K	K	G	G	K	K	K	G	G	K	G	G	G	K
MA_101803g0010-16597-[C_G]	C/G	101803	21805	+	NA	NA	NA	NA	NA	NA	C	S	C	S	S	S	C	C	C	C	C	C	S	C	S	C	C	S	G	C	S	C	S	S	C	C	S	S	C	C	C	C	S	C	C	S	C	C	C
MA_102054g0010-1136-[A_G]	G/A	102054	21461	+	NA	NA	NA	NA	NA	NA	R	G	R	G	G	R	G	G	R	G	G	G	G	G	R	G	G	G	G	G	R	N	G	R	R	R	G	G	R	R	G	G	R	R	R	R	G	R	G
GQ03416-H05.1.1379	G/A	102108	9789	+	NA	NA	NA	NA	NA	NA	G	G	A	R	R	R	R	R	G	G	G	G	R	R	R	R	R	G	G	R	G	R	A	R	G	G	R	R	G	R	R	G	R	A	R	G	R	G	R
MA_102349g0010-4424-[C_T]	C/T	102349	19636	+	NA	NA	NA	NA	NA	NA	C	C	T	C	C	Y	Y	Y	Y	T	T	Y	Y	C	Y	C	Y	C	Y	T	Y	Y	C	C	C	Y	Y	Y	Y	Y	Y	Y	C	C	Y	Y	Y	C	C
MA_102349g0010-4253-[T_C]	T/C	102349	19807	+	NA	NA	NA	NA	NA	NA	T	T	Y	T	T	Y	T	T	Y	C	T	Y	T	T	Y	T	T	T	Y	T	T	T	T	T	T	Y	Y	T	Y	T	Y	T	T	T	Y	T	T	T	T
GQ02809-P14.1.922	T/C	103411	67732	+	NA	NA	NA	NA	NA	NA	T	Y	T	Y	T	Y	Y	Y	T	T	Y	T	T	C	T	T	Y	T	T	T	T	T	Y	Y	Y	T	Y	Y	T	T	C	T	T	T	T	T	T	T	T
GQ03116-D18.1.913	A/G	103500	26296	+	NA	NA	NA	NA	NA	NA	A	A	R	R	R	A	A	A	A	R	A	N	A	A	A	G	A	R	R	G	G	R	R	R	A	A	R	A	R	R	A	N	A	A	R	R	A	R	G
GQ04108-D24.1.891	C/T	103548	11267	+	NA	NA	NA	NA	NA	NA	Y	Y	C	Y	C	Y	Y	Y	N	C	C	Y	Y	Y	Y	Y	C	Y	N	Y	Y	N	Y	Y	C	Y	Y	C	C	Y	Y	C	C	C	Y	Y	Y	Y	N
MA_103581g0010-7072-[T_C]	A/G	103581	36513	+	NA	NA	NA	NA	NA	NA	R	R	R	A	R	A	A	R	R	A	A	A	A	R	A	A	R	A	R	A	A	A	A	R	R	G	G	R	G	A	R	G	G	G	R	R	A	A	R
MA_103581g0010-6996-[C_T]	T/C	103581	36589	+	NA	NA	NA	NA	NA	NA	T	Y	Y	Y	T	Y	C	Y	Y	T	Y	T	C	Y	Y	Y	Y	Y	Y	C	T	Y	Y	Y	Y	T	T	T	T	Y	Y	T	T	T	Y	T	Y	C	Y
NODE-1484-length-2330-cov-42.645493-1706	T/G	103906	24366	+	NA	NA	NA	NA	NA	NA	T	T	T	T	T	K	K	T	T	T	K	T	T	K	T	T	K	T	G	K	K	T	K	T	T	K	K	K	K	T	K	K	T	K	K	K	K	K	T
GQ04009-E16.1.744	G/A	104020	19240	+	NA	NA	NA	NA	NA	NA	G	G	R	G	G	R	R	R	R	R	G	R	R	G	R	G	G	G	G	R	G	R	G	A	G	G	G	R	G	R	G	G	G	G	G	G	R	G	G
FCL374Contig1-263	A/C	104137	48992	+	NA	NA	NA	NA	NA	NA	M	M	A	A	A	A	A	A	A	A	A	M	A	M	A	A	A	M	M	M	A	A	M	M	M	A	A	A	A	A	A	A	A	A	A	A	M	M	A
CL778Contig1-1846	A/G	104172	15169	+	NA	NA	NA	NA	NA	NA	A	R	A	R	A	A	A	R	R	R	R	R	A	R	A	A	R	R	R	R	A	R	A	R	R	A	R	R	R	R	N	A	R	A	A	R	A	R	A
CL778Contig1-1167	G/C	104172	16748	+	NA	NA	NA	NA	NA	NA	G	S	G	S	G	G	G	C	S	S	C	S	G	C	G	G	S	S	S	S	G	C	G	S	S	G	S	C	C	S	C	G	C	G	G	C	G	S	G
GQ02810-J22.1.1223	T/C	104501	5745	+	NA	NA	NA	NA	NA	NA	T	Y	T	Y	Y	T	C	T	T	Y	T	T	Y	T	T	T	C	C	C	C	Y	Y	T	Y	T	T	Y	C	T	T	C	Y	Y	T	Y	T	T	Y	Y
MA_104694g0010-264-[C_T]	T/C	104694	21057	+	NA	NA	NA	NA	NA	NA	T	Y	T	Y	T	T	Y	T	T	Y	Y	T	T	Y	T	Y	Y	Y	Y	Y	Y	T	T	C	Y	T	T	T	C	T	T	T	T	T	Y	T	C	T	T
NODE-966-length-765-cov-27.526798-686	A/G	105331	1788	+	NA	NA	NA	NA	NA	NA	A	A	R	G	A	A	A	A	A	R	A	A	A	A	R	R	A	R	R	A	A	N	R	R	R	R	A	A	R	A	A	R	A	A	R	R	A	A	N
GQ04012-K18.1.256	G/A	105595	7609	+	NA	NA	NA	NA	NA	NA	R	G	R	R	R	R	G	G	A	R	G	G	G	R	R	R	N	A	G	R	G	G	G	G	G	G	R	G	G	R	R	G	R	G	G	R	G	G	R
GQ03105-K19.1.513	T/C	106416	3041	+	NA	NA	NA	NA	NA	NA	T	T	T	T	T	T	T	Y	N	N	T	Y	Y	Y	Y	Y	T	N	T	T	Y	Y	Y	Y	T	Y	Y	Y	Y	Y	T	T	T	T	Y	T	T	T	T
c78291_g1_i1_326_HT	G/A	106449	12267	+	NA	NA	NA	NA	NA	NA	A	R	R	R	R	G	R	A	G	G	R	G	G	G	G	R	G	G	G	A	A	R	R	R	G	R	R	G	A	R	G	A	G	R	R	G	R	G	G
paP11897-1	G/C	106528	1293	+	NA	NA	NA	NA	NA	NA	G	G	G	G	S	S	S	C	G	C	S	S	C	C	S	S	S	C	G	S	S	S	C	G	G	S	G	S	S	S	G	S	S	S	C	G	S	S	S
0299-H03-650	T/C	107025	8282	+	NA	NA	NA	NA	NA	NA	Y	Y	T	T	T	T	Y	T	Y	Y	Y	T	T	C	C	T	T	T	Y	T	T	Y	T	T	T	Y	Y	Y	T	T	Y	T	T	T	Y	Y	T	T	Y
PGLM1-1408	C/T	107950	2042	+	NA	NA	NA	NA	NA	NA	C	Y	Y	Y	Y	C	Y	Y	T	C	C	Y	Y	C	T	C	Y	T	Y	Y	C	C	C	C	T	Y	T	C	C	C	Y	C	C	C	C	Y	C	T	Y
LFY-357	C/T	108198	14639	+	NA	NA	NA	NA	NA	NA	Y	C	C	C	T	C	Y	C	Y	C	C	C	C	C	Y	C	Y	C	C	C	Y	C	C	Y	C	Y	C	C	Y	Y	Y	C	C	C	C	Y	Y	Y	Y
LFY-637	A/G	108198	14919	+	NA	NA	NA	NA	NA	NA	A	G	A	A	A	A	A	R	A	A	A	A	R	G	R	A	A	R	R	R	R	A	R	A	R	R	R	R	R	A	A	R	A	A	R	R	A	A	A
LFY-832	C/T	108198	15114	+	NA	NA	NA	NA	NA	NA	Y	C	Y	C	T	C	Y	C	Y	C	C	C	C	C	C	Y	Y	C	C	C	Y	C	C	Y	C	Y	C	C	Y	Y	Y	Y	C	Y	C	Y	Y	Y	T
LFY-1307	C/A	108198	15578	+	NA	NA	NA	NA	NA	NA	C	M	M	C	C	M	M	M	C	C	M	M	C	M	A	C	M	M	M	M	M	C	M	C	A	C	A	M	M	C	C	M	M	C	M	M	C	C	C
LFY-2961	C/T	108198	17077	+	NA	NA	NA	NA	NA	NA	Y	Y	Y	C	Y	C	Y	C	C	C	C	C	C	C	C	C	C	C	Y	C	Y	Y	C	C	Y	Y	Y	C	Y	C	C	C	C	C	C	C	Y	Y	C
FCL4450Contig1-664	C/T	108304	6964	+	NA	NA	NA	NA	NA	NA	C	C	C	C	C	Y	T	C	Y	C	Y	C	T	C	C	Y	T	C	C	Y	C	C	C	Y	T	Y	Y	Y	Y	C	C	Y	C	Y	C	Y	N	Y	Y
ss538945831	A/G	108663	10025	+	NA	NA	NA	NA	NA	NA	A	R	A	R	A	A	A	A	R	A	A	A	R	A	A	A	N	A	R	A	A	A	A	A	A	A	G	A	A	R	R	A	N	A	A	A	A	A	R
GQ03209-L17.2.1401	T/C	109348	1270	+	NA	NA	NA	NA	NA	NA	T	Y	T	T	T	C	T	T	Y	T	Y	Y	Y	T	Y	T	C	T	T	C	T	C	T	Y	Y	T	Y	C	Y	T	T	Y	T	Y	Y	C	T	T	C
GQ04011-D06.1.213	T/A	109433	3395	+	NA	NA	NA	NA	NA	NA	W	W	A	W	T	T	T	W	T	T	T	W	T	T	T	W	W	T	W	T	T	T	W	W	T	T	W	T	W	T	N	T	T	T	W	T	T	W	T
GQ03002-I06.2.174	C/T	109548	1409	+	NA	NA	NA	NA	NA	NA	Y	Y	T	C	C	Y	C	T	C	Y	Y	Y	Y	T	C	Y	C	Y	C	T	Y	Y	C	Y	Y	Y	C	T	Y	C	T	T	C	Y	T	Y	C	T	C
GQ03002-I06.2.728	G/A	109548	3036	+	NA	NA	NA	NA	NA	NA	R	G	A	G	G	R	G	A	G	R	G	R	R	A	G	R	G	R	G	A	G	G	G	G	R	R	G	R	R	G	R	A	G	G	R	R	G	A	G
FCL697Contig1-921	A/G	109548	3174	+	NA	NA	NA	NA	NA	NA	R	A	G	A	R	R	R	G	A	R	R	R	R	G	R	R	A	R	A	G	A	R	A	R	N	N	A	N	N	R	R	G	R	R	R	R	A	G	R
FCL697Contig1-1758	T/C	109548	4422	+	NA	NA	NA	NA	NA	NA	Y	T	T	T	C	Y	C	T	C	T	T	Y	T	T	C	Y	C	Y	Y	T	Y	T	C	T	Y	T	C	T	Y	Y	T	T	Y	T	T	Y	T	T	C
GQ03901-N10.1.973	T/G	109804	10253	+	NA	NA	NA	NA	NA	NA	T	T	K	T	T	K	K	T	K	T	T	K	T	T	K	G	K	G	K	K	K	T	T	G	T	T	T	T	T	T	K	T	T	K	G	K	K	T	T
GQ03113-N13.1.1005	A/G	110169	8304	+	NA	NA	NA	NA	NA	NA	R	R	G	G	R	R	G	R	G	G	R	R	G	R	A	A	A	R	R	G	A	G	R	A	G	R	R	A	R	A	A	G	G	R	R	A	R	R	R
GQ03123-G19.1.670	A/G	112061	4694	+	NA	NA	NA	NA	NA	NA	R	G	R	R	A	A	A	A	A	R	A	A	A	A	G	R	N	R	A	A	A	R	A	A	R	A	A	R	A	A	A	G	A	A	A	A	A	A	R
PGLM2-1176	G/A	112061	6371	+	NA	NA	NA	NA	NA	NA	R	G	R	A	R	G	R	R	G	R	A	R	R	G	R	G	G	A	G	G	G	G	R	R	G	R	A	G	R	G	G	A	R	A	R	G	G	R	G
GQ0258-E05.1.351	A/G	112342	4407	+	NA	NA	NA	NA	NA	NA	A	A	R	A	A	A	A	A	A	A	A	R	A	A	A	R	R	R	A	A	A	A	A	G	R	A	A	A	R	A	A	R	A	R	A	A	R	A	A
PGLM2-0818	C/T	112342	5099	+	NA	NA	NA	NA	NA	NA	N	C	Y	Y	C	Y	T	C	C	Y	Y	Y	C	C	T	C	C	Y	T	C	T	Y	C	Y	Y	Y	Y	C	N	C	C	Y	C	C	Y	T	N	Y	C
GQ03112-C07.1.794	C/T	112831	8280	+	NA	NA	NA	NA	NA	NA	C	C	Y	C	C	Y	Y	C	C	C	C	C	C	C	T	T	Y	C	Y	T	C	C	C	C	Y	C	C	C	Y	C	Y	Y	C	Y	Y	Y	Y	Y	Y
GQ03112-C07.1.1170	C/A	112831	8772	+	NA	NA	NA	NA	NA	NA	C	C	M	A	C	M	C	C	M	C	C	C	C	A	C	C	C	A	C	C	M	A	M	M	C	M	C	M	C	C	M	N	M	C	C	M	M	C	C
ss538946421	C/T	113024	3830	+	NA	NA	NA	NA	NA	NA	C	C	C	C	Y	C	C	C	C	C	C	C	Y	C	Y	C	C	Y	C	C	C	C	C	Y	Y	C	C	C	Y	C	C	Y	C	C	Y	C	N	Y	Y
GQ03212-L08.3.41	A/C	113300	28854	+	NA	NA	NA	NA	NA	NA	A	A	A	M	M	M	M	M	A	A	C	M	A	A	A	C	A	M	M	M	M	A	A	A	A	M	A	M	A	A	A	A	A	A	A	A	N	M	A
FCL1977Contig1-110	C/T	113665	10436	+	NA	NA	NA	NA	NA	NA	Y	C	Y	C	Y	Y	C	T	C	T	Y	T	Y	Y	Y	C	C	Y	Y	Y	Y	Y	T	Y	Y	Y	C	C	Y	T	Y	C	Y	C	Y	C	N	Y	C
MA_114475g0010-2288-[A_G]	T/C	114475	6675	+	NA	NA	NA	NA	NA	NA	T	Y	C	C	T	T	T	Y	T	T	T	Y	C	Y	Y	Y	Y	T	Y	Y	T	Y	T	T	C	Y	T	Y	Y	Y	T	Y	Y	T	T	T	T	T	T
MA_114475g0010-553-[C_T]	C/T	114475	8410	+	NA	NA	NA	NA	NA	NA	C	Y	T	T	C	C	C	Y	C	C	C	Y	Y	Y	Y	Y	N	C	Y	Y	C	Y	C	C	Y	Y	C	Y	Y	Y	C	Y	Y	C	C	C	C	C	C
MA_114955g0020-5054-[C_A]	G/T	114955	18178	+	NA	NA	NA	NA	NA	NA	K	K	G	G	K	G	G	G	G	G	K	G	G	G	K	G	G	K	K	G	G	G	K	G	K	G	K	G	G	G	G	K	G	G	K	G	G	G	K
MA_114955g0020-1640-[C_T]	C/T	114955	21592	+	NA	NA	NA	NA	NA	NA	Y	T	C	C	Y	T	Y	C	C	Y	Y	Y	C	C	Y	C	C	T	Y	Y	C	C	Y	Y	Y	T	Y	C	Y	Y	C	Y	C	C	Y	C	C	C	T
GQ03322-P21.4.1372	T/G	114968	8302	+	NA	NA	NA	NA	NA	NA	T	G	K	K	T	K	T	K	K	K	K	G	K	T	K	K	T	K	T	K	T	T	K	T	K	T	T	G	K	T	K	T	K	K	T	T	N	K	T
PabiesPrMYB2-932	G/A	115536	2816	+	NA	NA	NA	NA	NA	NA	G	R	G	G	G	R	G	R	A	R	R	R	R	R	G	G	G	R	R	A	R	G	G	R	R	G	A	R	R	G	A	A	G	G	A	R	G	R	G
PabiesMYB2-1448	G/A	115536	4526	+	NA	NA	NA	NA	NA	NA	G	G	G	R	G	R	R	G	G	G	R	G	G	G	R	R	G	R	G	R	G	N	G	R	G	R	R	G	R	R	G	R	G	G	G	G	G	R	G
PabiesMYB2-1774	G/A	115536	4847	+	NA	NA	NA	NA	NA	NA	R	G	G	G	R	G	G	R	R	G	G	N	G	R	R	G	G	G	R	R	A	G	R	N	G	R	G	G	R	G	R	G	G	G	R	R	R	G	R
GQ0207-N08.1.848	G/C	115537	23633	+	NA	NA	NA	NA	NA	NA	G	S	G	G	G	G	S	G	S	S	G	G	G	S	C	C	G	G	S	S	S	S	S	G	G	S	G	S	G	G	S	G	G	S	S	G	C	G	S
GQ03120-J23.1.323	A/G	115979	44175	+	NA	NA	NA	NA	NA	NA	R	A	R	R	R	G	A	R	A	A	G	R	A	R	R	R	R	R	R	R	R	R	G	A	A	A	A	R	A	G	G	G	G	R	G	R	G	R	A
GQ03303-N21.1.395	C/A	116906	8987	+	NA	NA	NA	NA	NA	NA	C	M	C	M	M	A	C	C	M	M	A	N	M	C	M	M	M	M	M	M	A	M	M	N	C	M	M	M	M	C	M	M	A	M	A	M	M	M	M
MA_117731g0010-442-[A_G]	G/A	117731	13537	+	NA	NA	NA	NA	NA	NA	G	G	G	R	R	R	A	G	G	R	G	G	G	G	G	G	G	A	G	R	G	G	R	G	G	G	G	G	N	R	R	R	R	A	R	G	R	G	G
WS0349-P18.1.702	C/T	118371	14444	+	NA	NA	NA	NA	NA	NA	C	Y	C	Y	C	Y	Y	C	Y	C	C	C	Y	C	C	C	Y	Y	Y	C	C	C	Y	C	Y	C	C	Y	C	C	C	C	Y	C	C	Y	C	C	C
ss538943063	A/G	118815	14083	+	NA	NA	NA	NA	NA	NA	A	R	A	R	A	A	R	A	A	A	R	A	A	R	A	A	R	A	A	A	A	A	A	R	A	A	A	R	R	A	A	A	A	R	R	A	R	R	A
GQ0044.B3.r-B21.1-272	G/A	118833	3761	+	NA	NA	NA	NA	NA	NA	A	G	R	A	R	R	A	A	G	R	A	R	G	A	R	A	R	R	A	G	R	R	G	G	R	R	R	G	A	R	R	R	A	R	R	R	G	R	R
GQ03309-H18.2.1365	A/C	118953	9539	+	NA	NA	NA	NA	NA	NA	A	M	M	A	A	M	A	A	A	A	M	A	A	M	C	M	A	M	C	A	A	A	A	A	C	M	A	M	M	A	C	M	M	M	M	A	A	A	M
GQ03108-M05.1.899	C/T	119841	24282	+	NA	NA	NA	NA	NA	NA	C	T	C	C	Y	Y	C	Y	Y	T	Y	C	C	C	Y	C	C	C	C	Y	C	C	C	Y	C	Y	Y	C	Y	C	T	C	Y	Y	C	C	C	T	Y
08pg07937c	A/G	119966	6741	+	NA	NA	NA	NA	NA	NA	R	A	A	A	R	G	A	R	A	R	A	G	R	A	A	A	A	R	A	G	G	A	A	R	R	A	G	A	G	A	R	R	R	R	G	A	R	R	A
GQ04011-G07.1.1283	T/C	120020	7112	+	NA	NA	NA	NA	NA	NA	T	Y	T	Y	T	Y	C	Y	Y	Y	T	T	C	T	T	C	C	Y	T	Y	Y	Y	T	Y	Y	T	T	C	Y	T	T	Y	T	T	Y	T	Y	C	T
GQ03116-K04.1.672	G/A	120329	4735	+	NA	NA	NA	NA	NA	NA	G	G	G	G	R	G	G	G	G	R	G	G	G	G	G	G	G	R	G	G	G	G	R	G	G	R	R	G	R	G	G	G	R	R	G	G	G	G	R
02811-O10-215	C/G	120345	3038	+	NA	NA	NA	NA	NA	NA	S	C	S	S	C	C	S	C	S	C	S	C	S	C	C	C	G	S	C	S	S	S	C	S	C	S	S	S	S	S	C	N	S	C	S	S	S	S	S
MA_121267g0010-916-[T_C]	A/G	121267	4241	+	NA	NA	NA	NA	NA	NA	R	A	A	A	A	R	R	R	A	A	A	G	A	A	A	A	R	A	A	R	R	R	A	R	R	R	R	A	G	A	R	A	A	A	R	R	A	R	R
MA_121485g0010-3656-[A_T]	T/A	121485	5869	+	NA	NA	NA	NA	NA	NA	W	T	T	T	T	W	W	T	T	T	T	T	W	W	T	T	A	T	T	T	T	W	W	W	W	A	T	W	W	T	T	T	W	W	T	T	W	W	W
FCL500Contig1-303	C/G	121617	9997	+	NA	NA	NA	NA	NA	NA	G	S	S	S	C	C	S	G	C	S	C	G	C	S	S	C	S	S	G	N	C	G	C	C	C	S	S	G	G	S	S	S	C	S	C	S	S	S	S
FCL500Contig1-797	G/T	121617	11003	+	NA	NA	NA	NA	NA	NA	T	K	K	K	G	G	K	T	G	K	G	T	G	K	K	G	K	K	T	G	G	T	G	G	G	K	K	T	T	K	K	K	G	K	K	K	K	K	K
WS00746-F12.1.216	T/C	121663	2124	+	NA	NA	NA	NA	NA	NA	Y	T	T	Y	Y	T	T	Y	T	T	Y	T	Y	Y	T	Y	T	T	T	T	T	Y	T	T	Y	T	Y	Y	Y	Y	T	T	T	T	T	T	T	Y	Y
GQ03237-D15.1.370	G/A	121869	1419	+	NA	NA	NA	NA	NA	NA	G	G	G	G	R	R	R	G	A	G	A	G	R	A	A	G	R	G	G	G	R	G	G	R	R	A	R	R	G	G	A	R	R	R	R	G	A	G	R
FCL1750Contig1-305	C/A	122661	6488	+	NA	NA	NA	NA	NA	NA	C	M	C	C	M	A	M	M	M	M	M	C	C	C	A	M	M	A	M	M	A	M	M	C	M	M	A	M	C	C	M	M	M	C	A	A	C	C	A
GQ03006-D16.1.1383	G/A	123133	4090	+	NA	NA	NA	NA	NA	NA	G	R	R	R	G	G	R	A	R	G	R	R	G	R	R	R	G	R	A	A	G	R	G	R	R	G	G	A	R	A	R	R	R	R	G	G	R	A	R
GQ03006-D16.1.161	G/T	123133	5456	+	NA	NA	NA	NA	NA	NA	K	K	T	G	K	K	K	G	G	G	K	G	K	T	G	K	K	G	G	K	K	G	G	G	K	K	G	G	G	G	T	G	G	K	G	G	K	G	K
MA_123133g0010-850-[G_A]	C/T	123133	5699	+	NA	NA	NA	NA	NA	NA	Y	C	Y	C	C	Y	Y	Y	Y	Y	C	T	Y	C	C	C	T	C	C	C	C	C	T	C	C	Y	C	C	C	Y	C	C	Y	Y	C	C	C	C	Y
MA_123133g0010-564-[T_C]	T/C	123133	5985	+	NA	NA	NA	NA	NA	NA	T	Y	T	T	Y	T	T	C	Y	Y	Y	T	Y	T	T	T	T	T	Y	Y	T	T	C	C	T	Y	T	T	Y	Y	Y	Y	C	Y	Y	T	T	Y	Y
GQ03312-B13.2.1311	G/A	123220	3156	+	NA	NA	NA	NA	NA	NA	R	R	R	A	A	R	R	G	R	A	G	R	R	G	G	R	G	R	G	G	G	G	R	R	G	R	G	R	G	G	G	R	G	G	G	G	G	R	G
GCAT-2.0-GQ0015.B3.r-I17-EPB-08	A/G	123220	4179	+	NA	NA	NA	NA	NA	NA	R	A	A	A	R	A	A	A	R	A	A	A	R	A	A	R	A	A	A	A	A	A	A	R	A	R	A	A	A	A	R	R	A	R	A	A	A	R	A
PGLM1-0871	A/G	123220	5199	+	NA	NA	NA	NA	NA	NA	A	G	G	R	G	R	A	G	A	R	R	G	A	G	R	G	A	G	A	R	A	A	R	G	A	A	R	G	G	A	A	A	A	A	A	R	R	G	R
FCL58Contig2-451	G/A	123267	11519	+	NA	NA	NA	NA	NA	NA	G	G	G	A	R	R	R	R	G	G	G	R	R	A	R	G	R	G	R	G	R	A	R	R	G	R	R	R	G	G	G	A	G	G	R	G	G	A	R
FCL58Contig2-317	G/A	123267	11653	+	NA	NA	NA	NA	NA	NA	R	A	R	G	G	G	G	R	G	R	A	R	G	G	G	R	R	R	R	R	G	G	R	G	G	G	R	G	R	R	R	G	G	G	R	G	R	G	R
NODE-3331-length-1476-cov-52.556232-1166	G/C	123631	43277	+	NA	NA	NA	NA	NA	NA	N	S	G	S	G	G	S	G	G	S	S	G	G	G	G	G	G	G	G	G	S	G	S	N	S	S	G	G	S	N	G	G	S	G	G	G	S	G	G
0286-D08-Pb1-115	T/C	123993	11189	+	NA	NA	NA	NA	NA	NA	C	Y	T	N	C	Y	C	T	T	T	Y	Y	Y	C	Y	T	Y	Y	T	C	Y	Y	Y	Y	T	T	C	T	Y	T	T	T	T	Y	Y	Y	T	Y	Y
0286-D08-Pb1-270	A/G	123993	11344	+	NA	NA	NA	NA	NA	NA	G	R	A	A	N	R	R	A	A	A	R	R	R	G	R	A	R	R	A	G	R	R	R	R	A	A	G	A	R	A	A	A	A	R	R	R	N	R	R
PabiesPRR7-F1-1505	G/A	124244	21888	+	NA	NA	NA	NA	NA	NA	R	R	R	G	R	G	G	G	G	R	G	G	G	G	G	G	R	R	G	R	R	R	G	R	G	G	R	R	G	G	G	G	G	R	R	G	G	R	R
CL995Contig1-252	C/A	124514	6909	+	NA	NA	NA	NA	NA	NA	M	C	C	M	A	M	C	M	M	C	M	M	M	M	M	A	A	C	C	M	M	C	M	C	C	C	M	C	M	M	M	A	M	M	M	M	C	C	C
PGWD1-0857	T/C	124646	16977	+	NA	NA	NA	NA	NA	NA	T	T	T	Y	Y	Y	Y	T	T	Y	T	T	Y	Y	T	T	C	Y	T	T	Y	T	T	C	T	Y	Y	Y	Y	T	Y	T	C	T	Y	C	Y	T	T
P03706-2	A/G	124661	11775	+	NA	NA	NA	NA	NA	NA	G	R	R	A	R	R	R	A	R	R	R	R	A	R	G	G	A	R	G	A	A	A	G	A	R	A	R	A	R	R	A	R	A	A	A	A	R	A	R
GQ03230-D22.1.598	T/G	125470	3507	+	NA	NA	NA	NA	NA	NA	K	T	T	T	T	K	G	K	K	T	T	T	K	T	G	T	T	T	K	K	T	K	T	T	T	T	K	K	T	K	K	K	T	K	T	K	K	G	K
GQ03230-D22.1.361	A/G	125470	3744	+	NA	NA	NA	NA	NA	NA	A	G	R	G	G	R	A	G	R	A	G	R	R	R	A	G	R	R	R	R	A	R	A	R	R	A	R	R	R	R	R	R	R	R	G	G	R	A	A
FCL3309Contig1-1061	T/C	125631	6516	+	NA	NA	NA	NA	NA	NA	Y	Y	T	Y	T	T	T	T	T	T	T	Y	Y	T	T	Y	T	T	Y	T	T	T	Y	Y	T	T	T	Y	T	T	T	T	T	T	T	T	T	T	Y
GQ03206-H12.1.252	G/T	126270	9138	+	NA	NA	NA	NA	NA	NA	K	G	K	G	K	K	K	T	K	G	K	T	T	K	K	T	G	G	G	K	T	K	G	K	K	G	K	K	K	G	G	G	T	K	G	G	G	T	K
GQ03311-H17.1.887	G/T	129080	13350	+	NA	NA	NA	NA	NA	NA	G	G	G	G	K	G	K	K	K	G	G	G	K	G	T	G	G	K	K	G	G	K	K	G	G	G	K	G	K	G	G	G	G	T	T	G	G	G	G
CL17Contig2-209	A/C	129206	7664	+	NA	NA	NA	NA	NA	NA	A	C	M	M	A	A	M	M	M	M	M	M	A	A	A	M	M	A	A	C	M	A	A	M	M	A	C	A	M	A	A	M	A	M	M	A	A	M	M
FCL1888Contig1-594	A/G	129476	6637	+	NA	NA	NA	NA	NA	NA	A	A	G	R	A	R	A	G	A	R	A	A	R	G	G	A	A	G	R	A	G	A	R	R	A	R	G	R	A	R	N	A	G	R	A	A	A	A	N
ss538946670	C/T	130334	10642	+	NA	NA	NA	NA	NA	NA	C	C	C	C	N	Y	Y	C	C	Y	T	T	C	C	C	C	C	Y	Y	C	Y	C	Y	Y	Y	T	C	Y	Y	Y	Y	Y	C	C	C	C	Y	Y	Y
FCL2945Contig1-515	G/A	130918	14106	+	NA	NA	NA	NA	NA	NA	G	G	G	G	G	R	R	G	R	R	G	G	R	G	G	R	R	G	G	G	R	R	R	G	G	G	G	R	R	G	G	R	R	G	A	R	G	G	R
GQ04103-M18.1.1358	T/C	130918	14387	+	NA	NA	NA	NA	NA	NA	T	T	Y	T	Y	Y	T	T	Y	Y	C	T	T	T	T	Y	T	Y	T	T	Y	Y	T	T	T	T	T	T	C	Y	T	T	Y	Y	Y	T	Y	Y	T
GQ03008-L07.1.995	T/C	130934	2482	+	NA	NA	NA	NA	NA	NA	Y	T	C	T	T	Y	T	Y	T	Y	T	Y	Y	Y	T	T	T	Y	T	Y	T	C	T	T	T	T	T	Y	Y	Y	T	T	Y	Y	T	T	Y	Y	Y
P6937-1	A/G	130934	2587	+	NA	NA	NA	NA	NA	NA	A	A	G	A	A	R	A	A	A	R	A	A	R	A	A	A	A	R	A	A	A	R	A	A	A	A	A	A	A	A	A	A	R	A	A	A	A	R	R
GQ0069-F04.1.83	C/T	131805	2398	+	NA	NA	NA	NA	NA	NA	Y	C	C	C	C	Y	C	C	Y	Y	C	Y	Y	C	T	Y	C	Y	Y	Y	C	C	C	T	Y	Y	C	T	Y	C	Y	C	C	C	Y	Y	T	Y	Y
GQ03222-F24.1.1581	A/G	132077	328	+	NA	NA	NA	NA	NA	NA	A	A	A	G	R	A	G	A	R	A	G	A	A	A	A	R	R	R	G	A	R	G	R	A	A	A	R	R	R	G	R	A	A	R	R	A	R	A	R
GQ04111-B03.1.1000	C/T	132079	138	+	NA	NA	NA	NA	NA	NA	C	Y	C	T	C	C	C	Y	C	Y	C	C	T	C	C	Y	Y	Y	C	C	Y	C	C	C	Y	C	C	C	C	Y	C	Y	Y	C	Y	T	Y	Y	C
GQ03118-P03.1.196	C/T	132273	20769	+	NA	NA	NA	NA	NA	NA	T	C	C	Y	C	N	T	Y	Y	Y	T	T	Y	Y	C	C	Y	C	Y	T	Y	Y	Y	Y	Y	Y	Y	C	Y	C	T	Y	T	Y	Y	C	Y	Y	Y
GQ03414-G07.2.500	G/A	132558	31836	+	NA	NA	NA	NA	NA	NA	G	R	R	R	R	G	R	G	G	G	R	R	R	G	G	R	N	R	G	R	G	R	R	G	G	G	G	R	G	R	A	R	R	G	G	G	G	G	R
MA_132688g0020-1530-[G_C]	C/G	132688	27651	+	NA	NA	NA	NA	NA	NA	S	S	S	S	C	C	S	S	C	S	C	S	S	C	C	C	S	C	S	C	C	S	C	S	C	C	S	S	C	S	C	C	C	S	S	S	G	C	G
MA_132688g0020-1816-[G_A]	G/A	132688	27937	+	NA	NA	NA	NA	NA	NA	R	R	R	R	G	G	R	R	G	R	G	R	R	G	G	G	R	G	R	G	G	R	G	R	G	G	R	R	G	R	G	G	G	R	R	R	N	G	A
GQ04107-H14.1.780	A/G	132866	10934	+	NA	NA	NA	NA	NA	NA	G	R	R	G	R	A	A	A	A	G	A	A	R	A	A	A	A	A	A	R	R	G	R	R	R	R	A	R	G	R	A	R	A	A	R	R	A	A	A
GQ03308-L05.3.1564	T/C	135063	11405	+	NA	NA	NA	NA	NA	NA	T	T	Y	T	T	T	Y	T	Y	T	T	N	T	T	T	T	T	T	T	Y	T	Y	T	N	T	T	Y	C	Y	Y	Y	Y	C	T	Y	T	T	Y	T
08Pg04341e-2	T/A	135525	4939	+	NA	NA	NA	NA	NA	NA	A	A	W	W	W	A	W	W	A	N	A	W	T	W	T	W	A	W	W	W	T	T	W	A	T	A	W	T	T	T	W	W	A	T	T	W	T	W	T
GQ03908-E19.3.1559	A/G	135835	25330	+	NA	NA	NA	NA	NA	NA	R	R	A	R	A	A	G	R	R	G	A	A	R	R	G	A	A	A	A	A	A	A	A	R	A	R	R	A	R	R	A	A	A	A	A	R	G	A	R
GQ04107-O05.1.215	C/A	136497	6598	+	NA	NA	NA	NA	NA	NA	C	C	C	M	C	M	C	M	C	C	C	C	M	M	C	M	M	C	C	A	A	M	C	C	C	C	C	C	M	A	C	M	C	M	C	M	C	M	A
PGLM0-0640	T/C	136551	4530	+	NA	NA	NA	NA	NA	NA	T	Y	C	Y	Y	C	Y	Y	Y	T	Y	T	C	Y	T	C	T	C	T	T	Y	Y	C	Y	T	C	Y	C	Y	C	Y	T	C	Y	Y	T	Y	Y	Y
MA_137185g0010-118-[G_A]	C/T	137185	2664	+	NA	NA	NA	NA	NA	NA	T	T	Y	C	C	C	C	C	C	C	C	C	Y	C	Y	C	Y	C	T	C	C	C	C	T	C	C	C	C	Y	C	C	C	C	Y	C	T	Y	C	Y
Pabies1100-279	G/A	137389	5746	+	NA	NA	NA	NA	NA	NA	G	G	G	R	R	A	G	G	R	G	R	G	G	G	G	A	R	G	R	G	G	G	G	G	G	G	G	G	G	G	G	R	G	G	R	N	G	G	R
BIF2L2-747	T/C	137887	8617	+	NA	NA	NA	NA	NA	NA	T	Y	T	T	Y	C	Y	C	T	Y	Y	Y	T	Y	Y	Y	T	Y	Y	Y	Y	T	Y	T	Y	T	Y	T	Y	T	C	Y	C	T	Y	Y	Y	T	T
BIF2L2-423	C/T	137887	8942	+	NA	NA	NA	NA	NA	NA	C	Y	C	C	Y	T	Y	T	Y	Y	Y	Y	Y	C	Y	Y	C	Y	Y	Y	Y	C	Y	C	T	Y	C	Y	Y	C	Y	C	T	C	Y	Y	Y	C	Y
CL3771Contig1-04-10914-contigContig1-177	G/A	137894	6156	+	NA	NA	NA	NA	NA	NA	A	G	R	G	G	R	R	R	R	R	R	A	G	R	R	G	G	R	G	R	R	R	G	R	R	R	A	A	R	A	A	G	R	G	R	R	R	R	A
CL3771Contig1-04-10914-contigContig1-263	T/C	137894	6242	+	NA	NA	NA	NA	NA	NA	Y	T	Y	T	T	T	Y	Y	Y	T	Y	T	T	T	T	T	T	Y	T	Y	T	Y	T	T	T	T	Y	T	T	T	T	T	T	T	Y	T	Y	T	T
GQ03110-G04.1.347	A/G	139112	5705	+	NA	NA	NA	NA	NA	NA	R	A	R	A	R	A	A	R	A	A	A	A	R	A	A	A	A	A	N	A	R	R	A	A	R	A	A	A	A	R	G	A	R	R	A	A	R	A	R
ss538953703	G/C	139112	6594	+	NA	NA	NA	NA	NA	NA	G	G	G	G	S	G	G	S	G	G	G	G	S	G	G	G	G	G	S	G	S	G	G	G	S	G	G	G	G	G	S	G	G	S	S	G	S	S	G
GQ03105-E17.1.702	T/C	139161	44153	+	NA	NA	NA	NA	NA	NA	Y	T	Y	Y	T	Y	Y	T	T	T	T	T	Y	Y	Y	T	T	C	C	Y	T	Y	Y	Y	C	Y	C	C	T	Y	C	Y	T	T	C	T	Y	Y	T
0-10267-01-11641-contigContig1-61	A/G	139238	5627	+	NA	NA	NA	NA	NA	NA	R	R	R	G	R	R	R	R	R	R	R	R	R	R	R	R	R	A	R	R	A	R	G	R	A	A	A	A	R	G	R	A	A	A	R	G	A	A	R
GQ03718-C13.1.1019	G/T	139670	5431	+	NA	NA	NA	NA	NA	NA	G	G	G	G	K	K	G	G	G	G	G	G	G	K	K	K	K	K	G	K	G	K	G	K	G	G	G	K	G	G	G	K	G	G	G	G	K	G	G
GQ02907-L08.2.620	T/C	140235	6127	+	NA	NA	NA	NA	NA	NA	T	Y	C	Y	Y	T	Y	T	Y	Y	Y	T	C	Y	Y	Y	Y	C	Y	Y	C	C	Y	T	Y	C	Y	Y	T	C	Y	T	T	C	Y	T	C	T	C
PGLM2-1030	T/C	140984	28786	+	NA	NA	NA	NA	NA	NA	T	Y	Y	T	T	T	T	T	C	T	T	T	T	T	T	Y	Y	T	Y	T	Y	Y	T	T	T	Y	T	T	T	Y	T	Y	T	Y	T	T	Y	Y	T
GQ03122-O01.1.91	G/A	141020	3715	+	NA	NA	NA	NA	NA	NA	G	R	R	R	G	R	G	R	G	R	R	G	G	G	A	G	R	G	A	R	G	A	G	G	G	A	G	G	G	G	R	G	R	A	G	G	R	R	G
ss538944973	G/T	141465	19131	+	NA	NA	NA	NA	NA	NA	G	T	K	N	T	G	K	K	K	K	G	G	K	T	G	K	T	K	K	K	K	K	G	K	G	K	G	K	K	T	G	K	G	K	K	G	K	K	K
GQ02817-J10.1.68	C/T	141872	13255	+	NA	NA	NA	NA	NA	NA	C	C	N	T	C	C	C	Y	Y	Y	C	Y	C	Y	C	Y	N	Y	Y	C	Y	N	Y	Y	Y	Y	C	Y	N	C	T	Y	Y	T	Y	C	Y	C	C
08Pg00817e	C/T	141920	6757	+	NA	NA	NA	NA	NA	NA	C	C	Y	C	Y	C	C	C	C	Y	C	Y	Y	Y	C	Y	Y	T	C	C	C	C	Y	Y	C	Y	C	C	C	Y	C	Y	C	Y	Y	C	C	C	Y
GQ03708-P09.1.475	G/A	141920	7979	+	NA	NA	NA	NA	NA	NA	G	R	G	G	G	G	G	G	R	R	G	G	G	G	R	G	R	G	R	R	G	G	R	R	R	R	R	G	G	R	G	G	R	G	R	R	G	G	G
PPgMYB2-7	T/C	158099	5031	+	NA	NA	NA	NA	NA	NA	Y	T	Y	Y	T	C	Y	Y	T	T	Y	T	T	T	C	T	T	T	T	T	T	Y	Y	Y	T	Y	T	T	Y	T	Y	Y	T	Y	Y	T	T	T	T
GQ03232-I23.1.652	T/C	158219	8724	+	NA	NA	NA	NA	NA	NA	T	T	T	T	T	T	T	T	Y	T	T	T	T	Y	T	Y	Y	T	T	Y	T	T	T	T	C	Y	T	T	T	T	T	Y	Y	Y	Y	T	Y	T	T
ss538944271	C/T	161013	7930	+	NA	NA	NA	NA	NA	NA	Y	Y	Y	C	C	Y	Y	C	C	Y	Y	Y	Y	Y	Y	Y	Y	T	Y	Y	Y	Y	Y	T	C	T	C	C	Y	T	T	Y	T	Y	Y	C	T	Y	Y
GQ03816-F14.1.1585	G/T	164507	39172	+	NA	NA	NA	NA	NA	NA	K	K	K	G	G	G	K	K	G	K	G	K	K	K	K	G	K	G	K	K	G	T	K	K	K	K	K	G	K	G	G	K	K	K	K	K	K	G	G
ss538954784	C/A	165604	5290	+	NA	NA	NA	NA	NA	NA	M	M	M	M	C	M	M	C	C	M	C	M	M	M	C	C	C	C	M	M	C	M	C	C	C	M	A	C	A	C	C	M	C	M	M	C	M	C	M
ss538952657	G/A	168013	6787	+	NA	NA	NA	NA	NA	NA	R	G	G	G	G	G	G	G	G	R	G	R	G	G	G	G	G	G	R	R	G	R	R	G	G	R	R	G	G	G	G	G	G	G	R	G	R	G	G
GQ03813-M07.1.86	T/C	168197	6461	+	NA	NA	NA	NA	NA	NA	T	Y	C	Y	Y	T	C	T	Y	T	T	Y	T	C	T	T	Y	Y	T	Y	T	C	T	C	T	T	Y	T	Y	Y	T	Y	T	C	Y	Y	T	Y	T
PGLM1-1330	T/G	175441	4391	+	NA	NA	NA	NA	NA	NA	G	K	T	T	T	K	T	T	K	N	G	T	T	K	T	T	T	K	T	K	K	K	K	G	K	T	G	T	T	K	K	T	T	T	T	G	T	T	G
PTC4394-2	A/G	175978	26998	+	NA	NA	NA	NA	NA	NA	A	A	G	A	A	A	A	A	R	A	R	R	G	R	A	R	A	R	A	R	R	A	A	R	A	A	A	A	R	A	A	A	R	R	A	A	A	G	A
PGLM2-1277	C/T	175978	27312	+	NA	NA	NA	NA	NA	NA	Y	C	Y	Y	Y	C	C	C	Y	C	Y	Y	C	C	Y	Y	C	Y	Y	Y	C	Y	C	Y	Y	C	Y	C	C	C	Y	C	Y	C	Y	C	Y	Y	C
GQ03704-J19.1.478	G/A	177060	4173	+	NA	NA	NA	NA	NA	NA	G	R	R	G	G	R	R	A	R	R	G	R	R	G	G	R	G	R	G	G	G	R	R	G	G	G	G	G	G	G	G	R	G	R	G	G	G	G	G
MA_177599g0010-113-[C_T]	G/A	177599	9299	+	NA	NA	NA	NA	NA	NA	G	N	A	R	R	G	R	N	R	G	G	R	G	A	R	G	A	R	G	R	A	R	A	G	R	A	G	R	G	G	R	G	G	A	A	R	R	A	R
MA_177599g0010-191-[C_A]	G/T	177599	9377	+	NA	NA	NA	NA	NA	NA	G	K	T	K	K	G	K	K	K	G	G	K	G	T	K	G	T	K	G	K	T	N	T	G	K	T	G	K	G	G	K	G	G	T	T	G	K	T	K
GQ0201-J18.1.997	G/A	180602	26772	+	NA	NA	NA	NA	NA	NA	R	R	G	G	A	G	G	R	R	G	R	R	R	A	G	G	G	G	G	G	R	R	G	R	G	G	G	G	G	A	R	A	G	G	G	G	G	G	G
GQ0192-L02.1.1197	A/G	183236	13138	+	NA	NA	NA	NA	NA	NA	R	R	G	R	A	A	A	A	R	A	A	A	A	R	R	A	A	A	A	A	A	R	A	G	A	R	R	A	R	R	A	G	A	A	R	A	A	R	A
GQ03012-J09.2.259	A/G	183670	14508	+	NA	NA	NA	NA	NA	NA	A	A	A	A	G	R	R	R	A	R	A	R	A	R	R	A	A	R	A	R	A	A	A	A	A	R	R	R	A	R	G	G	R	R	A	A	A	A	R
MA_184449g0010-2583-[A_C]	C/A	184449	10417	+	NA	NA	NA	NA	NA	NA	M	A	A	C	A	M	A	C	A	A	A	M	C	C	M	C	M	C	M	C	M	C	M	M	M	M	M	C	N	C	M	C	M	C	C	M	M	C	A
NODE-60-length-1132-cov-157.795929-418	T/A	184576	18345	+	NA	NA	NA	NA	NA	NA	W	T	T	N	T	W	T	W	W	W	W	T	W	W	T	W	N	W	W	W	W	T	W	W	T	T	W	A	A	W	T	T	W	W	W	W	W	W	W
GQ03911-P09.2.1364	A/G	185497	1873	+	NA	NA	NA	NA	NA	NA	A	R	R	A	R	R	A	A	A	G	A	R	A	R	A	R	R	R	G	R	A	R	A	G	R	A	A	R	A	A	R	R	A	A	A	A	A	R	R
GQ03911-P09.2.801	T/C	185497	2436	+	NA	NA	NA	NA	NA	NA	T	Y	T	T	Y	Y	T	T	T	C	T	Y	T	Y	T	Y	Y	Y	Y	Y	T	Y	T	Y	Y	T	T	Y	T	T	Y	Y	T	T	T	T	T	Y	Y
CL3037Contig1-06-8973-contigContig1-244	C/A	186340	14057	+	NA	NA	NA	NA	NA	NA	M	A	M	A	M	A	C	C	C	C	C	C	C	M	M	C	M	A	M	C	C	M	M	A	C	M	C	C	M	A	M	M	M	C	M	M	M	M	C
GQ0068-I14.1.921	G/A	186340	14582	+	NA	NA	NA	NA	NA	NA	R	A	R	A	R	A	G	G	G	G	G	G	G	R	R	G	R	A	R	G	G	R	R	A	G	R	G	G	R	A	R	R	R	G	R	R	R	R	G
WS0083-P17.1.358	A/G	187850	2387	+	NA	NA	NA	NA	NA	NA	R	A	R	A	R	R	A	A	A	R	A	R	A	A	A	R	R	A	A	A	A	R	A	R	R	A	R	A	A	R	R	R	A	R	R	R	R	R	G
02769-M09-700	C/T	189802	663	+	NA	NA	NA	NA	NA	NA	N	Y	Y	Y	Y	Y	Y	Y	Y	Y	Y	Y	Y	Y	Y	Y	Y	Y	Y	Y	Y	Y	Y	Y	Y	Y	Y	Y	Y	Y	Y	Y	Y	Y	Y	Y	N	Y	Y
02769-M09-1197	G/C	189802	1216	+	NA	NA	NA	NA	NA	NA	S	G	G	G	G	G	G	S	G	S	S	G	S	S	G	G	G	S	S	N	G	S	N	S	G	N	S	S	G	G	G	G	G	S	G	G	S	G	G
CL570Contig1-243	T/C	194889	6985	+	NA	NA	NA	NA	NA	NA	Y	T	T	T	T	T	T	Y	Y	T	T	T	Y	T	T	T	C	T	T	Y	Y	Y	T	Y	Y	Y	T	T	T	Y	T	T	Y	T	Y	T	T	T	T
ss538949964	C/A	195933	9013	+	NA	NA	NA	NA	NA	NA	C	C	C	C	A	C	C	C	C	C	C	C	A	A	C	C	C	C	A	C	C	A	C	A	M	N	M	C	C	C	C	C	C	C	C	C	C	M	C
GQ0066-E01.1.227	G/A	197097	4388	+	NA	NA	NA	NA	NA	NA	R	G	R	G	R	R	G	R	R	A	G	R	G	R	G	G	G	G	R	G	R	R	A	R	G	R	G	A	G	R	A	G	G	A	R	G	N	G	R
ss538941391	C/A	200295	7983	+	NA	NA	NA	NA	NA	NA	M	A	C	C	C	M	M	C	M	C	M	C	A	M	C	A	A	C	M	M	C	C	M	C	M	M	M	M	C	M	M	C	M	M	M	M	C	M	C
WS03218-K16.1.611	T/G	202816	5452	+	NA	NA	NA	NA	NA	NA	G	T	T	T	K	T	K	T	K	T	T	T	T	K	T	T	T	T	T	T	T	T	K	T	K	T	T	T	K	T	T	K	T	K	T	T	T	G	T
FCL2086Contig1-1267	C/T	203600	6793	+	NA	NA	NA	NA	NA	NA	T	Y	C	C	Y	Y	T	T	C	C	Y	T	Y	C	Y	Y	Y	T	T	Y	Y	C	Y	C	Y	T	T	Y	T	C	Y	C	Y	T	Y	Y	C	Y	T
PGLM2-0437	G/A	206805	2766	+	NA	NA	NA	NA	NA	NA	R	G	G	R	G	G	G	R	G	G	R	R	R	G	G	G	G	G	R	G	R	G	G	R	G	R	G	G	G	G	G	G	G	G	R	G	G	G	G
2-7725-01-9780-contigContig1-111	T/G	207283	5351	+	NA	NA	NA	NA	NA	NA	T	T	K	G	G	K	T	K	K	T	T	G	T	T	T	K	K	G	G	K	T	K	T	K	K	K	K	G	K	K	K	T	K	K	K	G	T	G	K
GQ0175-F02.1.454	C/T	210232	459	+	NA	NA	NA	NA	NA	NA	Y	Y	C	Y	Y	Y	Y	C	Y	Y	T	Y	C	Y	C	Y	T	C	C	Y	C	C	C	C	Y	Y	Y	Y	C	C	Y	Y	T	T	C	Y	C	Y	T
GQ01313-H10.1.519	T/C	210947	3169	+	NA	NA	NA	NA	NA	NA	Y	T	Y	T	Y	Y	Y	T	T	C	T	C	Y	Y	Y	T	T	T	Y	Y	Y	C	C	T	T	Y	T	T	T	C	T	T	T	T	T	Y	Y	C	T
GQ03012-K09.2.333	A/G	210951	7145	+	NA	NA	NA	NA	NA	NA	A	A	R	R	R	A	G	A	A	R	R	A	A	A	R	A	A	A	A	A	R	A	R	A	A	R	A	R	A	A	R	R	G	A	A	R	R	A	R
2TC6856a	T/C	217488	4913	+	NA	NA	NA	NA	NA	NA	T	Y	C	Y	N	Y	T	T	C	C	T	T	Y	C	C	Y	Y	Y	T	N	T	T	C	T	Y	T	N	C	C	T	N	C	T	T	C	Y	N	Y	T
GQ04007-F06.1.542	A/T	218019	2925	+	NA	NA	NA	NA	NA	NA	W	A	A	N	T	A	A	A	W	A	A	A	W	A	A	T	W	W	A	A	W	A	A	A	A	A	A	W	N	A	W	W	W	W	T	A	T	T	W
GQ03105-L06.1.1260	C/T	219031	5707	+	NA	NA	NA	NA	NA	NA	Y	C	C	C	C	Y	C	T	C	C	C	Y	T	Y	C	Y	C	C	C	C	C	Y	C	C	C	Y	Y	C	C	Y	T	C	C	Y	C	C	Y	C	Y
ss538943531	T/C	224671	4692	+	NA	NA	NA	NA	NA	NA	T	Y	Y	Y	T	T	T	C	T	Y	T	Y	T	T	T	T	C	T	Y	T	T	T	T	T	T	C	T	Y	T	Y	Y	T	Y	T	Y	C	Y	Y	Y
GQ02827-E23.1.1092	T/C	234203	4434	+	NA	NA	NA	NA	NA	NA	Y	C	T	C	Y	Y	T	Y	Y	Y	C	T	Y	T	Y	Y	T	Y	T	T	T	T	C	Y	T	T	T	Y	Y	Y	Y	Y	Y	T	T	Y	T	Y	T
ss538948149	C/T	250962	9874	+	NA	NA	NA	NA	NA	NA	C	Y	C	C	C	C	C	Y	Y	C	C	C	C	C	C	C	T	C	Y	C	C	C	C	C	C	C	C	C	C	C	C	Y	Y	Y	C	C	C	C	C
PGLM2-0846	T/C	253636	1642	+	NA	NA	NA	NA	NA	NA	T	C	T	T	T	T	Y	Y	Y	T	Y	T	Y	C	T	T	T	Y	T	Y	T	Y	Y	Y	Y	Y	Y	Y	Y	Y	Y	C	T	T	T	Y	Y	T	T
FCL846Contig1-857	C/T	258707	8049	+	NA	NA	NA	NA	NA	NA	T	Y	C	C	Y	Y	Y	Y	T	Y	C	C	Y	C	T	C	Y	Y	Y	C	C	C	Y	Y	Y	Y	Y	Y	C	Y	Y	Y	C	C	Y	N	T	C	C
GQ03118-K18.1.386	G/A	259722	6973	+	NA	NA	NA	NA	NA	NA	R	R	R	R	A	G	R	G	G	A	G	N	A	R	A	G	G	R	R	G	R	R	A	R	G	R	R	G	A	R	R	R	G	G	A	G	A	R	G
GQ03303-D21.2.211	T/A	277759	3638	+	NA	NA	NA	NA	NA	NA	T	T	T	W	T	W	T	W	T	W	W	T	T	T	T	T	T	T	T	W	T	W	W	A	W	W	W	T	T	W	W	T	T	T	T	W	T	A	T
GQ03812-G05.1.1401	C/T	286258	6057	+	NA	NA	NA	NA	NA	NA	C	Y	Y	C	Y	Y	C	Y	Y	Y	Y	C	Y	Y	C	T	C	C	C	Y	C	C	Y	T	C	C	Y	C	Y	C	Y	Y	C	C	C	Y	Y	Y	Y
GQ03002-A10.1.1058	C/A	287596	3195	+	NA	NA	NA	NA	NA	NA	M	C	M	M	C	M	M	A	C	M	C	C	C	M	M	C	C	C	C	C	C	C	C	M	C	M	C	C	M	A	M	M	C	M	A	C	C	M	M
GQ03715-K10.1.1030	G/A	292096	2959	+	NA	NA	NA	NA	NA	NA	A	G	A	G	R	R	A	G	G	R	R	G	G	G	R	A	R	R	R	A	R	R	G	R	G	G	R	R	G	R	R	A	G	R	R	A	R	R	A
GQ03703-M23.1.720	T/G	293357	2225	+	NA	NA	NA	NA	NA	NA	K	T	N	T	T	G	K	G	K	G	T	K	G	K	G	T	K	K	T	T	T	G	K	G	K	K	G	K	K	T	K	T	K	K	K	K	G	K	G
GQ03109-L07.1.719	T/C	295515	5998	+	NA	NA	NA	NA	NA	NA	T	Y	Y	Y	Y	T	Y	C	T	C	Y	T	Y	Y	T	Y	T	T	Y	Y	C	C	T	T	Y	Y	T	Y	Y	T	T	C	Y	T	C	Y	N	C	Y
GQ0064-N01.1.717	C/T	296882	5525	+	NA	NA	NA	NA	NA	NA	C	C	C	C	C	C	C	C	C	C	C	Y	Y	C	Y	C	Y	C	C	Y	C	Y	Y	C	T	C	Y	Y	C	Y	C	C	C	Y	C	C	C	C	T
GQ0044-F23.1.457	A/C	301181	5289	+	NA	NA	NA	NA	NA	NA	C	C	M	A	A	C	A	M	M	M	M	M	M	C	A	M	A	A	M	C	C	M	C	A	A	M	A	M	A	M	M	M	C	M	A	A	M	A	A
GQ0044-F23.1.82	C/T	301181	6159	+	NA	NA	NA	NA	NA	NA	C	C	C	Y	C	C	Y	C	Y	C	C	C	Y	C	C	C	Y	C	C	C	C	C	Y	Y	T	Y	C	Y	C	C	C	Y	C	C	C	C	C	C	Y
WS00823-G01.1.282	T/G	304122	1356	+	NA	NA	NA	NA	NA	NA	T	G	K	T	T	T	G	T	K	T	T	K	T	K	T	T	K	K	T	K	G	K	T	T	K	K	T	K	K	K	K	T	T	T	K	T	T	G	K
GQ02824-O01.1.91	G/A	306795	2490	+	NA	NA	NA	NA	NA	NA	G	R	R	R	G	R	R	G	R	G	R	G	R	R	R	G	G	G	G	R	R	G	G	G	R	G	G	G	G	R	G	R	G	R	R	G	G	R	R
PabiesPRR3-F2-718	C/A	318613	239	+	NA	NA	NA	NA	NA	NA	A	M	C	C	C	N	M	A	M	M	A	N	M	A	C	M	M	C	C	C	A	M	C	M	M	C	M	M	C	N	M	C	C	M	C	N	M	C	M
MA_321791g0010-1955-[C_T]	T/C	321791	2947	+	NA	NA	NA	NA	NA	NA	Y	Y	T	T	Y	Y	T	T	Y	T	C	Y	Y	Y	Y	Y	T	T	Y	Y	Y	T	Y	T	T	T	C	T	C	T	T	T	T	Y	T	T	Y	Y	Y
WS00825-N08.1.345	A/G	332069	2885	+	NA	NA	NA	NA	NA	NA	R	R	A	R	A	A	R	G	A	A	G	R	R	R	G	R	A	G	A	A	A	A	A	R	A	R	A	A	R	A	A	R	R	A	A	A	R	R	G
GQ02905-L23.1.937	G/T	332109	4991	+	NA	NA	NA	NA	NA	NA	K	K	K	G	G	G	K	K	G	K	G	G	K	K	G	G	K	K	K	G	T	K	K	K	K	K	G	G	G	G	K	K	K	K	T	G	K	G	K
MA_335624g0020-570-[G_A]	A/G	335624	5670	+	NA	NA	NA	NA	NA	NA	R	A	A	G	G	G	G	R	R	G	G	R	G	G	A	R	R	A	G	A	R	A	A	G	R	A	R	A	R	G	R	R	R	A	R	A	R	R	R
GQ03116-D16.1.66	T/C	363801	3477	+	NA	NA	NA	NA	NA	NA	T	Y	C	C	Y	T	T	T	C	T	T	T	T	T	T	Y	Y	T	C	C	T	T	Y	C	Y	T	Y	T	Y	Y	T	T	Y	Y	Y	T	Y	C	Y
PUT5454-263	A/C	371897	3632	+	NA	NA	NA	NA	NA	NA	M	A	A	A	M	M	C	M	M	M	A	M	M	A	M	N	M	C	A	M	A	M	C	M	M	A	M	A	A	A	M	M	M	M	M	M	A	M	N
ss538950205	G/A	386726	3290	+	NA	NA	NA	NA	NA	NA	R	G	G	R	G	G	G	G	R	G	R	G	R	G	G	G	G	G	R	R	R	R	R	G	R	R	G	G	R	G	G	R	G	G	R	G	N	R	G
NODE-45850-length-2332-cov-70.484131-365	C/G	390984	2614	+	NA	NA	NA	NA	NA	NA	C	C	C	C	G	S	G	C	C	C	C	S	S	S	C	C	C	S	S	S	S	C	S	G	G	C	C	S	S	C	C	S	G	G	C	S	S	S	S
CL783Contig1-240	G/A	392733	1981	+	NA	NA	NA	NA	NA	NA	R	R	R	N	A	G	G	G	R	G	R	R	R	R	R	R	R	G	G	R	R	R	G	G	G	R	G	G	G	R	G	A	A	R	R	R	A	R	G
GQ00410-L23.1.723	C/A	393193	513	+	NA	NA	NA	NA	NA	NA	C	M	C	C	C	C	C	M	C	M	A	C	A	M	C	C	C	C	M	A	C	M	M	C	C	M	C	C	M	M	C	M	M	M	M	A	M	C	C
PGLM2-0571	A/G	393193	1100	+	NA	NA	NA	NA	NA	NA	A	R	A	A	A	A	A	R	A	R	G	A	G	R	A	A	R	A	R	G	A	R	R	A	R	R	A	A	R	R	A	R	R	R	R	G	R	A	A
GQ00412-A24.1.253	C/T	393802	5231	+	NA	NA	NA	NA	NA	NA	C	C	C	Y	Y	Y	C	C	Y	C	C	Y	C	Y	C	C	C	Y	C	C	C	Y	C	Y	C	C	C	C	C	Y	C	Y	C	Y	C	Y	N	C	C
paP08075-2	C/T	394947	3215	+	NA	NA	NA	NA	NA	NA	C	Y	C	C	C	C	C	C	C	T	C	C	C	C	T	T	Y	C	Y	C	C	Y	T	C	Y	C	Y	C	C	Y	C	C	T	Y	Y	T	T	C	C
PGLM2-1254	A/G	394947	3391	+	NA	NA	NA	NA	NA	NA	G	G	A	A	A	R	A	A	A	G	A	A	R	A	A	R	A	A	A	A	A	R	A	A	R	A	A	A	A	R	A	A	R	R	A	G	A	G	N
PabiesFT2-2592	G/A	400747	968	+	NA	NA	NA	NA	NA	NA	A	R	G	G	R	R	R	G	R	A	R	R	G	R	G	G	R	R	G	G	G	R	R	R	R	G	R	A	R	R	R	G	G	R	G	G	G	G	R
GQ0177-G13.2.1020	G/A	402129	2060	+	NA	NA	NA	NA	NA	NA	G	G	G	R	R	G	G	R	R	G	R	R	G	R	R	G	A	R	G	G	G	G	G	A	R	R	G	R	R	R	R	R	R	R	R	G	G	G	G
MA_409714g0010-638-[C_T]	T/C	409714	1204	+	NA	NA	NA	NA	NA	NA	C	T	T	Y	T	Y	T	Y	C	Y	T	C	C	T	C	T	Y	Y	Y	Y	Y	Y	C	Y	T	Y	T	Y	Y	Y	Y	T	T	T	T	Y	T	T	Y
GCAT-2.0-GQ0046.B3-H01-EPB-05	G/A	421644	3420	+	NA	NA	NA	NA	NA	NA	G	R	A	A	R	G	R	R	G	N	G	G	G	G	R	G	G	G	G	R	R	G	G	R	G	N	R	R	G	G	N	A	R	G	G	R	A	R	R
ss538946466	A/G	424930	5032	+	NA	NA	NA	NA	NA	NA	A	A	A	R	A	R	R	R	R	A	A	A	A	A	A	A	R	R	A	R	A	R	G	A	A	R	A	A	A	A	G	A	A	A	R	A	N	A	A
GQ02813-C18.1.531	G/A	425236	667	+	NA	NA	NA	NA	NA	NA	R	R	R	R	R	G	G	R	R	G	R	R	R	R	G	R	A	G	A	G	R	G	G	R	R	R	R	A	G	A	R	R	R	R	G	G	R	R	A
MA_429236g0010-295-[A_G]	A/G	429236	5303	+	NA	NA	NA	NA	NA	NA	R	R	G	R	R	G	R	R	R	A	R	R	R	R	R	G	R	R	R	R	A	R	R	R	R	R	R	R	R	A	G	G	R	R	R	A	A	R	A
MA_429236g0010-1014-[G_A]	G/A	429236	6022	+	NA	NA	NA	NA	NA	NA	R	R	A	R	R	A	R	R	R	G	R	R	R	R	R	A	R	R	R	R	G	R	R	R	R	R	R	R	R	G	A	A	R	R	R	G	G	R	G
NODE-30693-length-457-cov-50.573303-341	C/G	439607	5686	+	NA	NA	NA	NA	NA	NA	C	S	S	C	C	C	S	C	S	S	S	N	S	C	C	C	C	C	C	C	S	C	C	S	C	S	C	S	C	C	S	C	S	S	C	S	C	S	S
GQ04110-N08.1.279	C/T	439703	5037	+	NA	NA	NA	NA	NA	NA	Y	C	C	C	C	C	Y	C	T	Y	Y	Y	Y	Y	C	Y	C	C	Y	C	C	Y	Y	C	Y	C	C	C	Y	Y	C	C	Y	C	Y	N	C	Y	T
FCL324Contig1-740	A/C	441100	5480	+	NA	NA	NA	NA	NA	NA	M	A	A	M	A	A	M	M	A	M	M	A	N	A	M	A	A	N	M	A	A	A	A	A	M	M	M	M	A	N	A	A	A	A	M	A	A	A	A
GQ03239-B02.3.196	C/T	450572	4146	+	NA	NA	NA	NA	NA	NA	Y	C	C	C	C	Y	C	C	Y	C	C	T	C	C	T	Y	N	Y	C	Y	Y	Y	Y	C	T	C	Y	Y	Y	Y	C	Y	C	T	C	T	Y	C	C
GQ0193-M04.1.350	G/A	460348	4744	+	NA	NA	NA	NA	NA	NA	G	G	G	G	R	G	R	G	G	R	G	G	G	G	G	G	R	R	G	G	G	G	G	G	G	G	R	G	R	R	G	R	G	R	G	G	G	R	G
paP02905-1	A/G	464031	1066	+	NA	NA	NA	NA	NA	NA	R	R	A	G	A	R	R	R	G	N	R	R	G	R	R	R	A	N	R	A	R	R	R	R	G	R	R	G	N	R	A	R	R	A	A	A	R	R	A
GQ03008-J21.1.90	A/C	465263	1096	+	NA	NA	NA	NA	NA	NA	M	M	A	A	C	M	A	M	C	A	M	M	A	M	C	M	A	A	A	C	M	N	A	A	M	A	N	M	A	A	M	M	A	A	A	A	A	C	A
ss538953507	A/C	468619	2400	+	NA	NA	NA	NA	NA	NA	M	M	M	M	M	M	M	M	M	M	N	M	M	M	M	M	M	M	M	M	M	M	M	N	M	M	M	M	M	M	M	M	M	M	M	M	M	M	N
GQ03709-L03.1.255	T/C	469246	2071	+	NA	NA	NA	NA	NA	NA	Y	Y	Y	T	Y	T	Y	Y	T	T	T	T	Y	T	Y	T	T	C	T	T	T	T	Y	Y	Y	T	T	T	T	T	T	Y	Y	T	Y	T	Y	Y	Y
ARRL-214	C/T	470416	4116	+	NA	NA	NA	NA	NA	NA	C	C	Y	Y	C	T	Y	C	Y	C	T	Y	Y	T	Y	Y	Y	T	C	C	Y	C	C	Y	T	C	C	Y	Y	C	Y	C	C	C	Y	C	N	C	C
ARRL-614	G/T	470416	4516	+	NA	NA	NA	NA	NA	NA	G	G	K	K	G	T	K	G	K	G	T	G	K	K	K	K	K	T	G	G	K	G	G	K	T	G	G	T	K	G	K	G	G	G	K	G	G	G	G
GQ02830-M14.1.855	G/T	474079	2404	+	NA	NA	NA	NA	NA	NA	G	T	T	K	K	G	K	G	K	K	K	G	T	K	K	K	K	G	T	T	K	K	K	G	K	G	G	T	T	G	G	G	G	K	K	K	T	K	K
MA_475589g0010-111-[C_T]	T/C	475589	5300	+	NA	NA	NA	NA	NA	NA	Y	Y	Y	Y	Y	Y	Y	Y	Y	Y	Y	Y	Y	Y	Y	Y	Y	Y	Y	Y	Y	N	Y	Y	Y	Y	Y	Y	Y	Y	Y	Y	Y	Y	Y	Y	Y	Y	Y
PGWD1-0737	A/G	476625	1221	+	NA	NA	NA	NA	NA	NA	R	R	A	N	G	G	R	A	R	A	A	A	A	G	R	A	A	R	A	N	G	R	R	R	R	A	R	A	G	R	R	R	R	R	R	R	R	A	R
ss538945782	G/T	478577	1463	+	NA	NA	NA	NA	NA	NA	T	G	K	G	G	G	G	K	G	G	G	K	G	G	G	K	G	G	K	G	G	T	G	K	G	G	K	G	G	G	G	K	T	G	G	K	G	T	K
GQ0165-L23.1.373	A/G	484639	7107	+	NA	NA	NA	NA	NA	NA	R	R	R	R	R	R	R	R	R	R	A	R	R	R	R	A	A	A	R	R	R	R	N	A	R	R	R	R	A	R	R	R	A	A	A	N	R	R	A
NODE-10925-length-610-cov-43.942623-434	A/G	486460	1349	+	NA	NA	NA	NA	NA	NA	G	A	A	R	R	R	R	A	A	A	A	R	A	G	A	G	A	A	A	R	R	A	R	R	A	A	R	A	R	R	R	A	R	A	R	R	R	A	R
FCL1614Contig1-434	G/T	487796	299	+	NA	NA	NA	NA	NA	NA	K	K	G	G	K	K	K	G	K	G	N	K	G	K	K	K	K	K	G	G	K	K	K	G	K	N	K	K	K	G	G	G	G	N	N	G	K	G	G
GQ0168-L11.2.1112	T/C	491379	7166	+	NA	NA	NA	NA	NA	NA	Y	T	Y	T	T	T	Y	C	T	Y	Y	C	Y	Y	Y	T	Y	N	Y	T	C	T	C	Y	C	C	Y	T	N	C	T	C	Y	T	Y	Y	Y	T	N
GQ03238-L04.1.597	T/C	510935	1951	+	NA	NA	NA	NA	NA	NA	C	Y	C	T	T	Y	Y	T	T	T	Y	T	Y	T	Y	Y	T	C	T	Y	T	Y	T	Y	Y	Y	T	Y	T	Y	T	Y	C	T	T	C	T	T	C
GQ03125-G23.2.522	A/G	529552	3848	+	NA	NA	NA	NA	NA	NA	R	G	A	R	G	A	A	R	G	A	R	R	A	A	A	A	A	R	R	A	R	A	A	A	R	A	A	A	N	A	A	R	R	A	R	R	A	R	A
GQ03228-I12.1.653	C/T	531475	382	+	NA	NA	NA	NA	NA	NA	Y	Y	C	C	C	Y	C	C	Y	C	Y	C	C	Y	Y	T	T	C	Y	C	Y	Y	Y	C	C	Y	Y	T	T	Y	C	C	Y	T	C	C	Y	Y	Y
GQ03321-E07.1.796	C/A	533908	7681	+	NA	NA	NA	NA	NA	NA	C	C	C	C	C	M	C	C	C	C	C	A	M	C	M	C	C	C	C	M	C	C	C	M	C	C	M	C	C	C	C	C	M	M	C	M	C	C	C
2-3867-02-10058-contigContig1-416	G/A	534242	7140	+	NA	NA	NA	NA	NA	NA	G	A	R	G	G	G	G	G	G	G	G	G	R	G	G	A	G	G	R	G	G	G	R	R	G	R	G	G	G	G	G	G	R	G	R	G	R	G	G
GQ03011-G24.1.1528	A/G	537118	606	+	NA	NA	NA	NA	NA	NA	G	R	R	R	G	A	R	G	R	R	R	A	R	R	R	G	R	A	A	R	R	A	A	R	R	A	A	A	G	R	A	G	R	A	G	R	R	A	G
GQ03414-H04.1.1012	C/G	571554	631	+	NA	NA	NA	NA	NA	NA	C	S	S	S	S	S	G	C	C	C	G	S	C	S	S	C	C	S	C	C	G	S	S	G	S	S	C	S	G	C	C	C	S	S	G	S	N	C	C
GQ03907-N03.2.267	G/C	587787	4115	+	NA	NA	NA	NA	NA	NA	G	G	G	G	G	G	S	G	G	G	S	G	S	G	S	G	S	G	G	G	G	S	G	G	G	G	G	G	G	S	S	G	G	G	G	G	S	S	G
GQ04005-G11.1.2065	T/C	600138	6367	+	NA	NA	NA	NA	NA	NA	T	C	C	Y	Y	T	T	Y	Y	T	Y	N	T	C	Y	Y	Y	T	Y	Y	T	T	Y	T	C	Y	Y	T	Y	T	Y	T	T	Y	Y	Y	N	C	C
GQ03211-D11.1.375	C/T	601876	1130	+	NA	NA	NA	NA	NA	NA	C	T	Y	C	Y	Y	T	Y	Y	Y	C	Y	Y	C	C	T	N	Y	Y	C	Y	Y	C	T	Y	C	C	Y	C	C	C	C	Y	Y	T	T	C	Y	T
MA_605776g0010-849-[T_C]	A/G	605776	2979	+	NA	NA	NA	NA	NA	NA	G	R	A	N	R	R	A	A	A	A	A	A	R	N	A	A	R	A	A	R	A	A	A	N	A	R	R	G	N	A	R	R	A	A	N	R	N	A	A
NODE-10691-length-922-cov-115.009758-679	T/C	622611	4569	+	NA	NA	NA	NA	NA	NA	Y	Y	Y	Y	T	T	Y	C	Y	Y	T	T	T	Y	Y	N	Y	C	Y	Y	T	C	T	Y	Y	Y	Y	Y	C	C	C	T	Y	C	Y	Y	T	C	Y
GQ0253-P17.1.680	C/T	628549	3364	+	NA	NA	NA	NA	NA	NA	T	Y	Y	Y	Y	C	C	Y	Y	C	Y	C	C	C	C	Y	C	Y	Y	Y	Y	Y	Y	Y	Y	Y	C	T	C	C	Y	Y	C	C	C	Y	T	C	C
GQ03113-G08.1.23	C/T	634039	3523	+	NA	NA	NA	NA	NA	NA	Y	C	C	Y	C	C	Y	C	C	Y	T	C	C	T	Y	C	C	Y	C	T	C	Y	T	C	Y	Y	T	Y	Y	T	C	Y	C	C	Y	C	Y	Y	C
ss538944423	T/C	637485	4027	+	NA	NA	NA	NA	NA	NA	Y	T	T	T	Y	T	T	T	T	T	T	Y	T	T	T	T	Y	Y	T	C	T	Y	T	C	T	T	T	Y	Y	T	T	T	Y	T	T	T	N	C	T
08Pg08617f	G/T	637485	5114	+	NA	NA	NA	NA	NA	NA	G	G	K	G	K	K	G	T	G	G	G	T	K	K	K	G	T	K	G	T	K	K	T	K	K	G	G	K	G	T	G	G	K	K	G	G	K	K	G
MA_637854g0010-166-[A_G]	T/C	637854	1098	+	NA	NA	NA	NA	NA	NA	T	T	T	Y	C	T	T	Y	Y	T	T	Y	Y	Y	Y	Y	Y	T	T	Y	Y	Y	Y	Y	Y	Y	C	T	C	Y	Y	T	Y	T	C	T	Y	Y	T
GQ03606-O20.1.976	G/T	646164	3040	+	NA	NA	NA	NA	NA	NA	K	G	K	K	T	T	T	G	K	K	G	G	K	G	K	K	T	G	K	K	T	K	K	K	K	T	K	K	K	T	K	K	K	G	T	G	K	K	K
MA_654072g0010-1774-[G_T]	A/C	654072	6742	+	NA	NA	NA	NA	NA	NA	M	M	A	C	A	M	A	A	A	M	A	M	A	M	M	M	A	A	A	A	A	M	A	A	A	A	A	A	M	C	C	M	M	A	M	A	A	M	A
GQ03819-F09.1.623	G/T	657165	95	+	NA	NA	NA	NA	NA	NA	K	K	G	K	K	G	G	K	G	G	K	G	G	G	K	G	G	K	G	G	G	K	N	G	K	K	K	G	N	K	K	G	K	K	K	K	K	K	K
FCL1947Contig1-1181	G/A	657535	1475	+	NA	NA	NA	NA	NA	NA	G	G	R	G	G	R	R	R	R	G	G	G	G	R	G	G	R	G	R	G	G	G	G	G	R	G	G	G	G	G	G	G	G	G	R	G	G	G	R
GQ03813-N23.1.1603	G/A	657652	472	+	NA	NA	NA	NA	NA	NA	R	G	G	G	G	G	R	G	R	R	G	G	R	G	R	G	G	G	G	G	R	G	G	G	G	R	G	G	G	G	G	G	G	G	G	G	G	R	R
GQ03233-P23.1.208	T/C	693270	1503	+	NA	NA	NA	NA	NA	NA	T	Y	T	T	Y	Y	Y	Y	T	Y	C	T	Y	T	T	Y	C	T	T	C	Y	T	Y	T	T	C	Y	Y	T	T	Y	Y	Y	Y	Y	Y	Y	Y	Y
GQ03318-J17.1.564	G/A	700193	1161	+	NA	NA	NA	NA	NA	NA	R	R	A	R	R	R	A	G	G	G	R	R	A	A	R	A	G	R	R	G	A	A	G	R	G	A	R	R	G	G	R	R	A	G	R	R	R	G	G
GQ0168-M08.1.346	A/G	715866	3841	+	NA	NA	NA	NA	NA	NA	G	A	G	R	R	A	R	A	A	G	R	R	A	A	R	A	A	R	A	R	R	R	G	R	G	A	A	A	A	R	A	R	R	G	A	A	A	A	R
GQ02821-N14.1.961	T/C	720047	4238	+	NA	NA	NA	NA	NA	NA	T	T	Y	T	T	Y	Y	Y	Y	C	C	T	Y	Y	C	Y	Y	Y	T	T	C	C	C	Y	T	Y	C	C	T	T	C	Y	Y	Y	Y	Y	Y	C	Y
GQ03211-G05.1.199	T/C	733845	904	+	NA	NA	NA	NA	NA	NA	Y	T	Y	C	T	T	Y	T	T	T	Y	T	C	T	Y	T	Y	Y	T	T	T	T	T	T	Y	T	T	Y	T	Y	T	T	T	Y	T	C	Y	Y	T
GQ02818-N18.1.467	C/T	747892	4127	+	NA	NA	NA	NA	NA	NA	Y	C	Y	Y	T	Y	T	Y	Y	C	C	T	C	Y	C	C	Y	Y	T	C	C	C	C	C	Y	C	C	T	Y	Y	Y	Y	T	C	T	C	N	Y	C
P9580-3	C/T	762415	2601	+	NA	NA	NA	NA	NA	NA	C	C	Y	C	Y	C	C	T	N	C	T	Y	Y	Y	Y	T	T	T	Y	N	T	C	Y	T	T	C	Y	Y	C	T	Y	C	C	C	C	C	N	C	T
ss511222794	T/G	762415	2881	+	NA	NA	NA	NA	NA	NA	K	G	K	T	K	G	G	T	T	T	K	K	T	K	T	T	T	T	T	T	T	K	K	T	K	N	K	T	G	K	N	N	N	G	K	K	N	N	T
P9580-1	C/T	762415	3329	+	NA	NA	NA	NA	NA	NA	Y	C	C	T	C	C	C	C	Y	T	Y	C	Y	C	Y	C	C	C	Y	C	C	T	C	C	C	Y	C	Y	C	C	C	C	C	C	Y	C	C	C	C
PGLM2-0784	T/A	764920	1754	+	NA	NA	NA	NA	NA	NA	W	T	A	A	W	W	T	T	A	W	T	A	T	T	A	T	W	T	W	T	T	W	W	W	T	W	W	W	W	T	T	T	A	T	W	W	W	W	W
GQ03310-I01.1.1113	C/T	775375	1345	+	NA	NA	NA	NA	NA	NA	Y	C	T	Y	T	Y	T	Y	C	C	N	Y	Y	C	N	C	N	T	C	Y	T	C	Y	Y	C	C	C	Y	T	C	C	Y	Y	C	Y	T	C	N	T
GQ03909-J06.1.1512	T/G	793054	1158	+	NA	NA	NA	NA	NA	NA	T	T	K	T	T	T	T	T	T	T	K	T	T	K	T	K	K	T	G	T	T	T	K	T	T	K	T	T	T	T	K	K	K	T	T	K	T	T	T
GQ03909-J06.1.1999	G/A	793054	1645	+	NA	NA	NA	NA	NA	NA	G	G	R	G	G	G	G	G	G	G	R	G	G	R	G	R	R	G	A	G	G	G	R	G	G	R	G	G	G	G	R	R	R	G	G	N	G	G	G
GQ0015-B03.1.189	C/A	804816	1531	+	NA	NA	NA	NA	NA	NA	M	M	M	M	M	M	C	M	M	M	M	A	M	C	M	M	M	M	M	M	C	M	M	M	M	M	M	M	M	C	M	M	A	M	M	M	M	M	C
GQ02814-H11.1.66	T/C	817099	1068	+	NA	NA	NA	NA	NA	NA	Y	T	Y	Y	Y	Y	Y	Y	T	Y	T	T	T	T	T	Y	C	Y	Y	C	Y	C	C	T	T	T	T	T	Y	Y	T	C	T	Y	C	Y	N	Y	Y
GQ03902-G13.1.374	T/C	827642	4551	+	NA	NA	NA	NA	NA	NA	Y	Y	T	Y	Y	T	Y	Y	T	T	Y	Y	T	T	C	Y	T	T	T	T	Y	T	Y	T	T	T	T	T	T	Y	T	T	T	Y	Y	T	T	T	T
GQ03902-G13.1.641	G/C	827642	6868	+	NA	NA	NA	NA	NA	NA	S	G	S	S	S	S	S	S	S	S	S	S	G	C	G	S	C	C	S	C	S	S	S	G	S	S	G	G	G	S	S	G	G	S	S	S	S	G	S
GQ03902-G13.1.774	T/G	827642	7412	+	NA	NA	NA	NA	NA	NA	K	K	T	K	K	T	K	K	T	T	K	K	T	T	G	K	T	T	T	T	K	T	K	T	T	T	T	T	T	K	T	T	T	K	K	T	T	T	T
FCL1559Contig1-748	G/A	852249	2584	+	NA	NA	NA	NA	NA	NA	G	G	G	G	G	R	G	G	A	R	G	G	A	G	G	G	G	G	R	G	R	G	G	G	R	R	G	G	G	G	G	G	G	G	G	R	G	G	G
GQ03410-O07.1.1386	C/T	865616	3820	+	NA	NA	NA	NA	NA	NA	C	C	Y	T	Y	C	Y	C	C	Y	C	C	C	C	Y	C	C	Y	Y	C	C	C	Y	C	Y	C	C	C	C	C	C	C	Y	Y	Y	Y	C	Y	Y
GQ03312-A10.1.546	C/T	876548	6375	+	NA	NA	NA	NA	NA	NA	C	Y	C	C	C	C	C	C	C	Y	C	Y	Y	C	C	Y	Y	C	C	C	C	C	C	C	Y	Y	T	C	Y	C	C	C	C	T	Y	C	Y	C	C
GQ03713-O04.1.309	C/T	877599	4835	+	NA	NA	NA	NA	NA	NA	Y	C	Y	T	C	C	C	C	Y	C	C	C	C	C	Y	C	C	C	C	Y	C	Y	C	C	C	Y	C	Y	C	Y	C	C	C	C	Y	C	T	Y	Y
GQ02829-D06.1.116	C/T	880228	800	+	NA	NA	NA	NA	NA	NA	C	C	T	Y	Y	C	Y	C	Y	Y	Y	Y	C	Y	Y	Y	C	Y	C	Y	C	Y	Y	T	C	Y	T	C	Y	Y	Y	C	C	C	T	Y	C	C	T
WS-2.0-GQ02817.B7-N06.1-334	A/G	882304	4563	+	NA	NA	NA	NA	NA	NA	R	R	A	R	R	R	R	A	R	A	A	R	A	R	R	R	A	R	A	R	A	R	R	A	R	A	A	A	A	A	A	R	R	R	A	A	R	R	A
GQ03519-F14.1.97	A/G	885565	1531	+	NA	NA	NA	NA	NA	NA	A	A	R	R	R	R	R	A	A	R	A	G	A	R	A	A	A	R	A	R	A	A	R	R	A	G	A	R	A	G	R	A	A	A	A	A	R	A	A
GQ03323-F06.1.1030	T/C	887789	2793	+	NA	NA	NA	NA	NA	NA	T	Y	Y	T	T	Y	Y	T	T	Y	Y	N	Y	T	Y	Y	C	Y	T	Y	T	Y	T	T	Y	T	T	T	N	Y	Y	T	Y	T	Y	T	Y	T	T
GQ03308-P19.1.658	C/T	888770	2934	+	NA	NA	NA	NA	NA	NA	C	C	C	Y	C	C	Y	C	C	C	C	N	Y	Y	N	C	N	Y	C	C	C	C	C	Y	C	C	C	C	C	N	C	C	C	C	C	T	C	Y	C
FCL1112Contig1-868	C/G	895155	859	+	NA	NA	NA	NA	NA	NA	C	S	C	C	C	C	S	C	N	C	G	S	C	C	S	C	C	C	C	C	G	C	S	S	S	C	C	C	C	C	S	S	S	C	C	C	C	C	C
GQ03210-A12.1.561	C/T	906169	1146	+	NA	NA	NA	NA	NA	NA	C	N	C	Y	C	C	C	Y	C	Y	Y	C	Y	Y	C	Y	Y	C	Y	C	T	N	C	C	C	C	C	C	C	C	Y	Y	C	T	C	T	C	C	Y
MA_908374g0010-1786-[G_A]	C/T	908374	6143	+	NA	NA	NA	NA	NA	NA	C	Y	C	C	Y	C	Y	Y	T	Y	Y	C	Y	C	C	C	Y	T	C	C	C	T	T	C	Y	Y	Y	C	C	C	C	Y	C	C	C	T	C	Y	Y
MA_913739g0010-2790-[A_T]	A/T	913739	3955	+	NA	NA	NA	NA	NA	NA	W	W	W	W	W	T	A	A	W	A	A	N	A	W	A	A	A	A	A	A	A	A	A	N	W	A	W	T	A	W	W	W	A	W	A	W	A	A	A
GQ03228-F23.1.1295	G/T	922767	877	+	NA	NA	NA	NA	NA	NA	G	N	G	K	N	N	G	G	T	N	G	G	T	K	K	K	K	T	G	G	T	K	T	K	G	G	K	G	T	K	K	K	K	K	G	G	G	K	K
WS0321-C18.1.365	T/G	922832	4119	+	NA	NA	NA	NA	NA	NA	K	T	T	T	T	T	T	T	T	T	T	T	T	T	K	T	K	T	K	K	T	K	K	T	K	T	K	K	T	K	T	T	K	T	T	T	T	N	T
GQ03226-M16.1.509	C/T	926365	6211	+	NA	NA	NA	NA	NA	NA	Y	Y	C	T	C	C	Y	Y	C	Y	T	Y	Y	Y	Y	C	Y	C	C	C	Y	T	T	Y	Y	Y	C	C	Y	Y	Y	C	Y	Y	Y	Y	N	C	Y
GQ03702-D16.1.521	G/A	926447	2199	+	NA	NA	NA	NA	NA	NA	R	R	G	R	A	R	N	R	R	A	G	G	G	R	R	R	G	R	R	R	R	R	R	R	G	R	G	R	R	G	G	A	G	G	R	A	R	R	R
CL1694Contig1-01-8904-contigContig1-451	G/A	931263	2820	+	NA	NA	NA	NA	NA	NA	G	G	R	R	G	G	G	R	G	R	R	G	G	G	G	G	G	G	G	R	R	G	R	G	G	R	A	G	R	G	R	G	R	G	G	G	G	G	G
CL1694Contig1-01-8904-contigContig1-199	C/T	931263	3072	+	NA	NA	NA	NA	NA	NA	C	C	T	Y	Y	Y	C	T	C	Y	Y	C	C	Y	C	C	Y	C	Y	T	Y	C	Y	C	C	T	T	Y	Y	C	Y	C	Y	C	Y	T	C	Y	C
ss538943441	A/G	931319	2040	+	NA	NA	NA	NA	NA	NA	A	A	R	A	A	A	R	R	A	R	A	G	A	R	R	A	R	R	A	A	A	A	A	R	R	R	A	R	R	R	A	R	R	R	A	R	A	A	A
FCL1554Contig1-477	G/A	934713	4159	+	NA	NA	NA	NA	NA	NA	G	G	A	R	G	R	G	G	R	G	G	G	R	A	R	R	G	G	R	G	R	R	R	G	G	R	G	G	R	R	R	G	R	G	G	G	R	G	G
MA_937608g0020-1577-[A_C]	G/T	937608	3385	+	NA	NA	NA	NA	NA	NA	G	G	T	T	K	K	K	K	K	K	K	K	K	K	G	G	K	T	K	G	K	T	K	K	T	K	T	K	K	G	K	G	K	G	K	K	K	N	K
GQ0063-E01.1.279	G/T	944351	3162	+	NA	NA	NA	NA	NA	NA	K	G	G	G	G	G	K	G	G	G	G	G	K	G	K	G	G	G	G	K	K	K	G	G	G	G	K	K	G	K	K	K	G	K	G	K	N	G	G
WS-2.0-GQ0259.B3-E22.1-278	C/T	948128	3935	+	NA	NA	NA	NA	NA	NA	C	T	C	Y	Y	Y	C	Y	C	Y	C	C	Y	Y	Y	C	Y	C	C	Y	C	C	C	C	Y	C	C	C	C	C	T	C	C	Y	Y	Y	Y	C	T
GQ03010-J16.1.553	G/A	954115	2243	+	NA	NA	NA	NA	NA	NA	G	G	R	R	A	G	A	R	R	R	R	G	R	G	R	G	G	G	G	G	G	R	G	G	R	R	G	R	G	G	G	A	G	R	R	G	G	G	R
GQ0202-J02.1.788	G/A	955912	5153	+	NA	NA	NA	NA	NA	NA	R	G	G	R	R	A	G	G	G	R	R	A	R	G	R	R	G	R	A	R	G	A	G	R	G	R	R	A	R	R	R	R	A	G	A	A	N	R	A
GQ03711-I18.1.825	C/T	958973	643	+	NA	NA	NA	NA	NA	NA	Y	N	C	C	C	Y	C	Y	Y	C	N	C	Y	Y	C	C	Y	C	C	C	Y	Y	C	Y	N	C	Y	Y	Y	C	C	C	Y	C	Y	C	C	C	N
ss538951610	T/C	1026161	1079	+	NA	NA	NA	NA	NA	NA	Y	Y	Y	T	T	Y	T	Y	Y	T	T	Y	T	Y	T	T	T	Y	T	T	T	T	T	Y	T	Y	T	Y	T	Y	T	Y	T	T	Y	Y	T	C	T
WS00735-B16.1.428	C/G	1638236	190	+	NA	NA	NA	NA	NA	NA	G	S	C	C	S	S	S	S	S	S	S	S	S	G	S	S	S	S	S	S	G	C	C	C	G	C	C	C	C	S	G	G	S	S	C	S	C	S	S
GQ03703-K16.1.458	A/G	1723383	113	+	NA	NA	NA	NA	NA	NA	A	A	R	A	A	R	A	N	A	R	R	A	R	A	A	A	R	A	R	A	A	A	A	A	A	A	A	R	A	A	A	R	A	R	N	R	A	R	R
PabiesFT4pr-1560	C/A	2251953	139	+	NA	NA	NA	NA	NA	NA	C	M	C	M	M	M	C	M	M	C	C	C	C	C	A	C	A	C	C	C	M	C	M	M	M	A	M	C	C	C	M	C	C	M	M	M	C	C	C
GQ03417-B05.1.619	C/G	2411574	159	+	NA	NA	NA	NA	NA	NA	S	S	G	C	C	G	S	S	S	C	G	C	S	C	C	C	S	C	S	S	S	G	G	S	N	C	S	G	S	S	S	S	S	S	S	C	C	G	C
GQ03417-B05.1.779	G/T	2417030	208	+	NA	NA	NA	NA	NA	NA	K	K	K	G	G	K	K	K	K	G	K	G	K	G	G	G	K	G	K	K	K	K	N	K	K	G	K	K	K	K	K	K	K	K	K	G	G	K	G
pa08pg02779b	C/T	2509799	249	+	NA	NA	NA	NA	NA	NA	C	C	Y	Y	Y	C	Y	Y	T	Y	Y	C	C	Y	C	Y	C	C	Y	C	C	C	C	C	Y	Y	C	C	C	Y	Y	Y	C	C	Y	Y	T	C	C
GQ00410-P08.1.111	A/G	2784169	233	+	NA	NA	NA	NA	NA	NA	A	R	A	R	G	R	R	R	R	R	A	A	R	R	A	R	R	R	A	R	A	A	G	R	R	A	R	A	G	G	R	A	R	G	R	R	G	R	A
GQ02011-F23.1.400	T/C	3346450	303	+	NA	NA	NA	NA	NA	NA	Y	T	T	T	Y	Y	T	Y	Y	Y	T	T	T	T	T	Y	T	T	Y	T	T	Y	Y	T	Y	T	Y	Y	Y	T	Y	T	Y	T	Y	T	Y	Y	T
GQ02819-A14.2.1565	T/C	3373395	116	+	NA	NA	NA	NA	NA	NA	C	T	C	T	T	T	C	Y	Y	T	Y	T	T	Y	T	Y	C	Y	Y	Y	Y	T	T	T	Y	Y	Y	C	Y	Y	T	Y	C	Y	Y	T	N	Y	Y
0284-L18-258	C/T	3439766	591	+	NA	NA	NA	NA	NA	NA	Y	Y	C	C	Y	C	Y	Y	C	Y	Y	C	C	Y	C	Y	C	C	Y	C	T	C	Y	Y	Y	C	Y	C	Y	Y	Y	Y	C	C	Y	Y	C	C	Y
GQ0044-P08.1.204	A/G	3478344	53	+	NA	NA	NA	NA	NA	NA	A	R	A	A	R	A	R	A	A	A	R	A	R	R	R	R	R	A	R	A	A	R	A	A	A	A	A	A	A	A	G	A	G	A	A	A	R	A	A
GQ04004-P04.1.1617	G/T	3598085	53	+	NA	NA	NA	NA	NA	NA	K	K	T	K	K	K	K	K	G	K	G	G	T	G	G	G	K	G	K	G	G	G	K	K	K	T	K	K	T	G	T	T	K	G	T	G	K	G	G
0299-H03-206	C/T	3795129	68	+	NA	NA	NA	NA	NA	NA	Y	Y	C	C	C	C	Y	C	Y	Y	Y	C	C	T	T	C	C	C	C	C	C	C	Y	C	C	Y	Y	Y	C	C	C	C	C	C	Y	Y	C	C	C
0299-H03-278	G/C	3795129	140	+	NA	NA	NA	NA	NA	NA	S	S	G	G	S	G	S	S	S	S	S	G	G	C	C	G	N	G	S	N	G	S	S	G	G	S	S	N	G	G	S	G	G	G	S	S	G	G	G
GQ03008-J10.1.425	C/T	3796100	106	+	NA	NA	NA	NA	NA	NA	C	C	Y	C	Y	Y	Y	C	Y	C	Y	C	Y	C	Y	C	T	C	C	Y	Y	T	C	C	Y	Y	Y	Y	C	Y	Y	C	Y	Y	C	Y	Y	T	Y
GQ02810-J22.1.284	G/A	4702488	233	+	NA	NA	NA	NA	NA	NA	R	R	R	R	R	A	G	R	R	R	A	A	G	A	R	R	G	G	G	G	G	G	R	G	R	A	R	G	A	A	G	R	R	A	R	R	R	R	G
GQ02810-J22.1.478	T/C	4702488	426	+	NA	NA	NA	NA	NA	NA	Y	Y	Y	Y	Y	C	T	Y	Y	Y	C	C	T	C	Y	Y	T	T	T	T	T	T	Y	T	Y	C	Y	T	C	C	T	Y	Y	C	Y	Y	Y	Y	T
WS-2.0-GQ00412.B3-C16.1-171	C/A	5430794	1626	+	NA	NA	NA	NA	NA	NA	C	M	M	C	C	C	C	C	M	C	C	C	C	M	M	C	M	C	C	C	C	C	C	C	C	M	C	M	C	C	C	C	C	M	M	C	C	M	C
GQ02804-E19.1.446	T/C	5531186	506	+	NA	NA	NA	NA	NA	NA	T	T	T	N	Y	Y	T	T	T	T	T	N	T	T	Y	T	Y	Y	Y	Y	Y	T	T	Y	T	T	T	T	T	C	T	C	Y	T	T	T	N	T	T
ss538941326	G/A	5597827	409	+	NA	NA	NA	NA	NA	NA	G	R	A	R	A	G	R	R	G	R	R	G	R	R	R	R	R	G	G	R	R	G	G	R	G	G	A	G	R	G	R	R	G	R	G	A	G	G	R
GQ03519-I17.1.328	C/T	5795686	507	+	NA	NA	NA	NA	NA	NA	C	C	Y	C	Y	C	C	C	C	C	C	C	C	C	Y	Y	Y	Y	C	Y	C	Y	C	C	C	C	Y	C	Y	C	Y	C	C	Y	C	C	C	C	C
GQ03816-M12.1.467	G/A	6078786	2339	+	NA	NA	NA	NA	NA	NA	G	G	G	G	G	G	G	G	G	G	R	G	G	G	G	G	G	R	R	G	G	G	R	G	G	G	G	R	R	G	R	R	R	A	G	G	G	G	R
WS0339-M12.1.158	T/C	6307607	119	+	NA	NA	NA	NA	NA	NA	T	T	Y	C	C	Y	Y	C	C	Y	Y	Y	C	Y	Y	T	Y	T	C	C	Y	T	C	Y	Y	Y	Y	Y	T	Y	Y	C	Y	Y	T	Y	Y	Y	C
GQ03716-N24.1.444	A/G	6326342	1322	+	NA	NA	NA	NA	NA	NA	R	R	R	R	R	R	R	R	A	R	R	R	R	G	G	R	R	G	R	A	R	A	R	R	A	A	A	A	R	A	R	R	R	G	R	G	G	G	A
GQ02808-G20.1.385	A/C	6376243	747	+	NA	NA	NA	NA	NA	NA	M	M	M	M	A	M	A	C	M	A	M	A	A	C	M	C	A	A	A	M	M	A	A	A	M	M	A	M	M	A	M	A	M	M	M	M	C	M	C
GQ02823-F02.2.957	C/T	6441660	3878	+	NA	NA	NA	NA	NA	NA	C	C	C	T	C	C	C	Y	C	C	Y	C	C	Y	C	C	Y	C	C	Y	C	Y	C	C	Y	C	C	C	T	C	C	C	C	C	C	Y	C	T	C
FCL6508Contig1-169	C/A	6541333	548	+	NA	NA	NA	NA	NA	NA	A	A	A	M	C	C	C	M	C	C	C	C	C	A	C	C	C	M	M	C	C	A	C	C	C	C	C	A	A	C	M	M	C	M	C	M	A	M	C
GQ03121-E24.1.494	C/T	6741659	1238	+	NA	NA	NA	NA	NA	NA	Y	Y	C	C	C	Y	C	C	Y	C	Y	T	Y	C	T	C	C	Y	C	Y	Y	Y	C	C	Y	C	C	C	C	C	Y	C	C	T	C	C	Y	C	C
GQ03229-P10.1.597	G/A	6787038	1806	+	NA	NA	NA	NA	NA	NA	G	R	R	G	R	A	A	R	G	A	R	G	R	A	G	R	G	A	G	R	A	R	A	R	R	R	G	R	R	R	R	A	R	R	R	G	G	A	R
PGLM0-0516	T/G	6867298	1826	+	NA	NA	NA	NA	NA	NA	G	T	K	T	T	K	T	T	K	K	T	K	T	G	T	G	K	T	G	G	G	T	G	K	T	T	T	T	K	T	K	T	T	T	T	K	K	K	T
P4680-1	A/C	7057334	3346	+	NA	NA	NA	NA	NA	NA	M	A	M	N	A	A	M	A	M	M	A	A	A	N	M	A	A	N	A	A	M	A	A	M	A	A	N	M	M	M	A	A	A	A	A	A	M	A	A
MA_7133366g0010-479-[T_C]	G/A	7133366	2420	+	NA	NA	NA	NA	NA	NA	R	R	N	R	R	G	A	R	R	G	G	A	R	G	R	R	A	G	R	R	G	R	R	R	G	R	A	R	A	G	R	G	R	R	R	A	A	A	G
GQ03715-E17.1.506	C/T	7247276	2107	+	NA	NA	NA	NA	NA	NA	C	C	C	Y	C	Y	Y	C	Y	C	C	C	Y	T	Y	Y	T	C	Y	Y	Y	C	T	Y	C	Y	Y	C	C	C	Y	Y	C	C	Y	C	C	C	C
FCL622Contig1-494	C/G	7320190	1549	+	NA	NA	NA	NA	NA	NA	C	C	C	C	C	C	C	C	C	C	C	C	C	C	S	S	S	S	C	C	C	C	C	S	C	C	S	C	S	C	S	C	C	C	G	S	S	C	C
CL918Contig1-1015	G/A	7567986	4429	+	NA	NA	NA	NA	NA	NA	R	A	R	G	A	R	R	R	R	A	G	A	G	R	R	R	G	G	G	R	G	G	G	G	G	A	G	G	G	G	R	G	G	G	G	R	G	R	G
GQ03819-J09.1.271	C/T	7686102	2663	+	NA	NA	NA	NA	NA	NA	Y	C	C	Y	Y	C	T	C	C	C	Y	C	C	Y	Y	Y	Y	Y	C	T	C	Y	C	T	Y	C	Y	T	C	Y	C	Y	Y	Y	T	Y	Y	Y	C
GQ03405-O09.1.85	T/C	7952044	158	+	NA	NA	NA	NA	NA	NA	T	Y	Y	T	T	Y	T	C	Y	Y	Y	T	C	Y	Y	Y	Y	Y	Y	C	Y	Y	C	C	T	Y	Y	T	Y	Y	Y	C	T	T	T	Y	T	Y	Y
MA_156981g0010-251-[G_C]	G/C	7995736	1060	+	NA	NA	NA	NA	NA	NA	S	C	G	S	S	G	S	G	G	G	S	G	C	G	G	S	S	S	G	C	S	G	G	S	C	G	C	S	G	G	S	S	S	C	G	G	C	C	G
FCL77Contig1-1376	C/A	8133894	3215	+	NA	NA	NA	NA	NA	NA	M	A	C	C	C	C	M	C	C	C	C	C	C	C	M	A	C	C	C	M	C	C	C	C	M	M	C	C	M	C	C	C	C	M	C	C	C	M	C
GQ03410-L17.3.2265	C/T	8225142	517	+	NA	NA	NA	NA	NA	NA	Y	C	C	C	C	C	C	C	C	T	Y	C	C	Y	Y	Y	C	Y	C	C	Y	C	C	C	Y	C	C	C	C	C	C	C	C	C	C	C	Y	C	Y
GQ03801-H20.1.1285	C/T	8228620	26	+	NA	NA	NA	NA	NA	NA	C	C	Y	C	Y	C	Y	Y	C	C	C	C	C	C	Y	C	C	C	C	C	N	C	C	Y	Y	C	C	Y	Y	C	C	C	C	N	Y	Y	C	C	Y
GQ03104-H16.1.718	C/T	8230652	2338	+	NA	NA	NA	NA	NA	NA	T	Y	C	C	C	Y	C	Y	C	C	Y	C	Y	Y	C	C	C	C	C	C	C	C	C	Y	Y	C	C	C	C	C	C	C	C	Y	C	C	C	T	Y
CL918Contig1-682	T/C	8253027	1515	+	NA	NA	NA	NA	NA	NA	Y	Y	T	Y	Y	Y	T	Y	C	C	T	C	Y	T	Y	Y	C	T	C	T	Y	T	Y	Y	Y	T	Y	Y	Y	Y	Y	T	Y	T	Y	Y	Y	Y	T
FCL1319Contig1-429	G/A	8326842	176	+	NA	NA	NA	NA	NA	NA	G	G	R	G	R	R	R	R	R	R	G	G	R	G	G	G	G	G	R	R	R	R	R	R	G	N	R	R	R	G	G	G	G	R	R	G	A	R	R
WS00720-E22.1.576	C/T	8394012	1044	+	NA	NA	NA	NA	NA	NA	Y	C	C	C	C	T	C	Y	Y	Y	C	T	Y	C	C	C	C	T	C	C	Y	Y	C	Y	C	C	C	Y	Y	Y	C	C	C	Y	C	C	N	T	Y
CL182Contig1-1565	A/G	8396203	988	+	NA	NA	NA	NA	NA	NA	R	R	A	A	R	R	A	A	R	R	R	R	A	A	N	R	R	R	R	R	A	R	N	R	R	R	A	R	R	A	N	A	R	A	R	A	R	R	R
GQ03604-O12.1.630	G/A	8396769	1589	+	NA	NA	NA	NA	NA	NA	A	G	R	G	R	R	R	G	G	R	R	R	R	G	A	G	G	G	R	R	A	A	R	G	R	G	R	G	R	G	R	R	R	R	A	R	R	A	R
GQ02814-N07.2.817	G/A	8403628	2459	+	NA	NA	NA	NA	NA	NA	G	G	G	N	R	R	G	G	R	G	G	G	R	G	G	G	R	R	R	R	G	N	G	G	G	G	G	R	R	R	G	G	G	G	R	R	R	G	R
GQ02825-L11.1.1111	G/A	8407941	2511	+	NA	NA	NA	NA	NA	NA	R	R	G	A	A	R	R	R	R	R	G	R	R	G	G	R	R	R	G	R	R	G	G	R	R	G	R	R	G	G	A	G	R	R	G	G	N	R	G
GQ03902-G16.1.123	C/T	8496954	628	+	NA	NA	NA	NA	NA	NA	Y	Y	Y	Y	C	C	Y	C	Y	Y	C	C	Y	Y	C	C	Y	C	T	T	C	C	C	C	C	Y	C	C	C	C	C	C	C	C	C	Y	C	Y	Y
NODE-1976-length-939-cov-62.101170-612	C/T	8513206	1981	+	NA	NA	NA	NA	NA	NA	Y	C	Y	Y	C	C	C	C	Y	Y	C	C	C	Y	C	C	Y	Y	Y	Y	C	C	Y	C	Y	Y	Y	Y	C	C	C	C	Y	Y	Y	Y	N	Y	C
ss538940465	G/T	8519251	2257	+	NA	NA	NA	NA	NA	NA	G	G	T	K	G	G	G	G	G	T	G	G	K	G	G	K	G	G	G	G	G	K	K	G	K	G	K	K	G	G	G	G	K	G	G	G	K	G	G
GCAT-2.0-GQ0131.B3-H20-EPB-03	T/A	8519251	2752	+	NA	NA	NA	NA	NA	NA	T	T	A	T	T	W	W	T	N	T	T	T	W	W	W	W	T	W	T	W	A	W	W	W	T	W	A	W	T	T	A	W	W	W	T	A	W	W	W
GQ00612.B3-B11.1-700	A/G	8524117	6777	+	NA	NA	NA	NA	NA	NA	A	A	A	A	R	R	A	A	R	A	A	R	N	A	N	A	A	A	A	R	G	N	A	A	A	R	A	R	A	R	A	R	A	A	R	R	A	R	R
ss538952636	A/G	8552247	1356	+	NA	NA	NA	NA	NA	NA	A	A	G	R	R	N	A	A	A	A	R	R	A	R	A	A	A	N	R	A	A	A	A	R	A	R	A	R	N	A	A	N	A	R	A	A	G	A	A
GQ03222-N16.1.1263	C/T	8781980	2539	+	NA	NA	NA	NA	NA	NA	C	T	C	C	Y	C	Y	C	C	C	C	Y	C	C	C	C	Y	Y	Y	C	C	T	C	C	Y	C	C	Y	C	C	C	T	Y	C	C	Y	Y	C	Y
MA_8872348g0020-86-[C_T]	A/G	8872348	1635	+	NA	NA	NA	NA	NA	NA	R	A	G	R	R	R	G	R	R	R	G	G	A	R	R	R	G	A	A	G	A	A	A	A	R	R	R	R	G	R	G	A	G	R	A	A	R	G	A
GQ03226-N23.1.199	A/C	8893617	1663	+	NA	NA	NA	NA	NA	NA	M	M	A	A	M	A	M	M	M	M	M	M	A	M	A	A	A	M	A	A	C	A	M	M	M	M	A	M	M	M	M	A	A	M	C	C	M	C	M
GQ03614-F14.1.1273	G/A	8910932	2702	+	NA	NA	NA	NA	NA	NA	R	G	R	R	R	G	A	R	G	G	G	G	R	A	R	R	A	G	R	R	G	G	G	A	G	R	R	G	G	G	R	R	R	G	R	G	G	G	R
PGLM2-1489	A/T	9081761	3350	+	NA	NA	NA	NA	NA	NA	A	A	A	A	W	N	T	W	A	A	A	W	A	W	W	A	A	W	A	A	A	W	W	W	A	A	W	A	T	T	A	W	A	W	T	W	W	T	A
GQ03716-M20.1.928	C/T	9130892	2275	+	NA	NA	NA	NA	NA	NA	Y	Y	Y	C	C	C	T	Y	C	Y	Y	N	Y	C	Y	Y	C	Y	Y	Y	Y	C	C	N	Y	Y	C	Y	Y	C	Y	C	Y	Y	C	Y	T	C	C
GQ03206-B11.1.502	T/C	9144533	1965	+	NA	NA	NA	NA	NA	NA	T	T	C	C	T	Y	T	Y	T	T	T	Y	T	C	T	T	Y	C	Y	C	Y	Y	T	Y	Y	T	Y	Y	T	C	Y	Y	Y	T	Y	Y	Y	Y	C
GQ03207-K15.1.418	T/C	9170511	3035	+	NA	NA	NA	NA	NA	NA	T	Y	Y	Y	T	Y	T	T	T	Y	Y	T	T	T	T	T	Y	T	T	T	T	T	T	T	T	T	C	T	T	T	T	Y	T	T	Y	T	T	Y	T
GQ0026.BR-L16.12-1213	T/A	9185695	2204	+	NA	NA	NA	NA	NA	NA	W	W	W	N	W	W	A	A	T	T	W	W	W	W	W	W	A	T	T	T	W	A	W	T	W	A	T	W	W	T	W	A	W	A	W	A	T	W	N
GQ0203-O10.1.1190	T/A	9185695	2261	+	NA	NA	NA	NA	NA	NA	W	T	W	T	W	T	T	T	W	A	W	T	W	W	W	T	T	W	W	A	T	T	W	W	W	T	T	W	W	A	W	T	W	T	T	T	A	W	N
GQ03118-P03.1.999	C/T	9211546	886	+	NA	NA	NA	NA	NA	NA	T	C	C	Y	C	C	T	Y	Y	Y	T	T	Y	Y	C	C	Y	C	Y	T	Y	Y	Y	Y	Y	Y	Y	C	Y	C	T	Y	T	Y	Y	C	Y	Y	Y
08Pg13359g	G/A	9211546	1607	+	NA	NA	NA	NA	NA	NA	A	G	G	R	G	G	A	R	R	R	A	A	R	R	G	G	R	G	R	A	R	R	R	R	R	R	R	G	R	G	A	R	A	R	R	G	R	R	R
GQ0203-I09.1.655	G/C	9225682	2984	+	NA	NA	NA	NA	NA	NA	G	G	G	G	G	S	G	S	G	S	G	C	S	G	S	G	S	G	G	G	S	C	S	S	C	G	G	G	C	S	G	C	C	G	G	S	G	S	G
GQ03706-F01.1.209	G/A	9342539	5029	+	NA	NA	NA	NA	NA	NA	R	R	R	A	G	G	R	A	G	R	G	G	R	R	G	A	R	G	A	R	A	R	G	G	A	R	R	R	A	R	G	G	R	A	R	R	G	G	A
GQ0074-I15.2.1127	C/T	9383195	822	+	NA	NA	NA	NA	NA	NA	Y	T	C	Y	C	Y	C	C	C	T	Y	Y	C	Y	N	Y	Y	C	T	C	Y	Y	C	C	T	C	C	N	C	Y	C	Y	C	Y	Y	C	N	Y	C
MA_172275g0010-147-[T_C]	G/A	9414846	5654	+	NA	NA	NA	NA	NA	NA	G	A	R	R	R	G	R	R	R	R	R	G	G	G	R	R	G	R	R	R	G	R	R	G	G	G	R	G	G	G	R	G	G	R	R	R	N	G	R
GQ04008-O10.1.806	C/T	9447193	291	+	NA	NA	NA	NA	NA	NA	C	Y	C	Y	Y	Y	Y	Y	Y	Y	T	Y	Y	Y	Y	C	Y	T	C	Y	T	T	T	C	C	Y	Y	C	Y	Y	C	C	Y	T	Y	C	C	T	Y
GQ03717-F04.2.354	C/A	9471627	2009	+	NA	NA	NA	NA	NA	NA	A	M	M	C	C	M	M	C	C	C	M	C	C	M	M	C	C	C	C	M	M	M	M	C	C	C	C	C	C	M	M	C	C	C	M	M	C	M	M
GQ03310-L04.1.387	T/C	9538474	1602	+	NA	NA	NA	NA	NA	NA	T	Y	T	Y	T	T	T	Y	T	C	Y	T	Y	C	T	Y	T	Y	Y	C	T	T	C	Y	T	Y	T	Y	Y	T	C	T	T	T	T	Y	Y	N	T
FCL2060Contig1-217	C/A	9645753	1478	+	NA	NA	NA	NA	NA	NA	A	A	C	C	M	M	M	A	A	M	M	M	M	M	M	C	C	M	M	M	C	C	C	M	A	A	C	C	A	M	C	A	M	C	C	C	M	A	A
GQ04104-L06.1.238	C/A	9666099	174	+	NA	NA	NA	NA	NA	NA	C	M	A	C	C	M	M	M	A	C	C	C	M	C	M	M	C	C	A	M	C	M	C	M	M	M	M	C	A	C	C	C	C	M	A	M	M	C	M
Pabies1151-310	A/G	9979486	4095	+	NA	NA	NA	NA	NA	NA	N	G	A	A	A	R	R	R	R	R	A	N	A	A	A	A	A	A	A	R	G	A	A	R	R	A	A	R	A	R	R	N	A	R	A	N	G	R	A
MA_10030219g0010-970-[G_A]	C/T	10030219	1939	+	NA	NA	NA	NA	NA	NA	C	C	C	Y	T	C	Y	C	C	C	C	C	C	C	T	C	C	T	C	C	C	C	Y	Y	Y	Y	C	C	C	Y	Y	C	C	Y	C	Y	C	C	C
GQ02816-F10.1.660	C/T	10087734	1742	+	NA	NA	NA	NA	NA	NA	Y	T	Y	Y	C	Y	Y	C	C	C	Y	T	T	C	T	C	T	Y	Y	Y	Y	Y	T	T	T	Y	T	C	C	Y	Y	Y	Y	Y	C	C	C	Y	Y
MA_10092337g0010-308-[A_G]	G/A	10092337	921	+	NA	NA	NA	NA	NA	NA	R	R	R	G	R	R	R	A	R	G	R	R	G	G	G	R	R	G	R	R	R	G	A	G	R	G	G	R	R	G	G	G	R	G	R	R	R	R	G
MA_10099341g0010-677-[C_T]	C/T	10099341	4847	+	NA	NA	NA	NA	NA	NA	C	C	Y	C	C	Y	C	C	C	C	Y	Y	T	C	C	C	Y	Y	Y	C	C	Y	C	C	Y	Y	Y	Y	C	C	C	C	Y	Y	C	Y	Y	C	Y
GQ04008-C14.1.1213	T/C	10105635	2446	+	NA	NA	NA	NA	NA	NA	T	T	Y	C	Y	T	Y	N	T	Y	T	C	N	Y	Y	C	Y	Y	T	Y	Y	N	T	Y	T	C	Y	T	Y	C	C	C	N	T	T	Y	C	Y	N
FCL3514Contig1-318	A/G	10106333	2667	+	NA	NA	NA	NA	NA	NA	R	R	R	R	R	G	R	R	R	A	A	G	A	R	R	A	A	R	G	R	R	A	R	R	A	R	G	G	R	R	A	A	R	G	G	G	A	R	R
NODE-37808-length-347-cov-91.904900-254	T/G	10117092	2550	+	NA	NA	NA	NA	NA	NA	K	K	K	T	K	T	T	K	T	K	T	T	G	T	T	K	T	K	T	T	K	K	K	K	T	K	G	T	T	K	G	K	K	K	K	K	K	K	K
GQ03814-N19.1.762	T/C	10124165	5371	+	NA	NA	NA	NA	NA	NA	Y	C	Y	N	T	Y	Y	T	T	T	Y	T	Y	Y	T	Y	T	Y	Y	T	T	Y	Y	Y	Y	Y	Y	Y	Y	Y	T	T	Y	C	C	Y	Y	T	C
FCL675Contig1-1015	T/C	10129830	2072	+	NA	NA	NA	NA	NA	NA	Y	Y	C	Y	Y	T	T	T	Y	C	Y	C	T	C	Y	T	T	T	T	Y	T	C	Y	Y	T	T	Y	Y	T	Y	C	Y	Y	T	Y	T	Y	Y	T
GQ03211-M03.1.879	T/C	10149494	1538	+	NA	NA	NA	NA	NA	NA	Y	T	Y	Y	T	Y	Y	Y	T	Y	T	Y	C	T	Y	Y	Y	Y	Y	Y	T	T	T	T	T	Y	T	T	T	C	Y	T	T	T	Y	T	Y	Y	C
GQ03307-M10.1.457	G/A	10156325	4962	+	NA	NA	NA	NA	NA	NA	G	G	R	G	G	G	G	R	G	R	G	G	G	G	G	G	G	G	G	G	G	G	G	R	G	G	R	G	R	G	G	G	G	R	R	R	G	G	A
GQ02809-H19.1.277	A/C	10167865	2379	+	NA	NA	NA	NA	NA	NA	M	A	C	M	M	M	C	M	M	M	C	C	A	M	M	M	C	A	A	C	A	A	A	A	M	M	M	M	C	M	C	A	C	M	A	A	M	C	A
GQ03719-J12.1.370	T/C	10189822	790	+	NA	NA	NA	NA	NA	NA	T	T	Y	Y	Y	C	T	Y	Y	T	C	Y	C	Y	C	Y	T	Y	Y	T	Y	C	T	Y	Y	Y	Y	C	N	C	C	Y	C	Y	Y	T	Y	Y	T
GQ0171-B17.1.867	T/C	10208579	2143	+	NA	NA	NA	NA	NA	NA	Y	T	T	T	T	T	T	Y	Y	Y	Y	Y	Y	Y	Y	Y	T	T	T	T	Y	Y	Y	T	T	T	T	Y	Y	Y	T	Y	Y	Y	Y	Y	Y	Y	T
GQ03518-O06.1.448	T/C	10215114	2301	+	NA	NA	NA	NA	NA	NA	T	Y	T	T	T	T	T	Y	C	T	T	Y	Y	T	T	Y	T	Y	T	T	T	Y	T	Y	Y	Y	T	Y	T	T	T	Y	Y	T	T	Y	T	T	T
MA_10219060g0010-507-[T_C]	A/G	10219060	7148	+	NA	NA	NA	NA	NA	NA	A	R	R	R	R	A	A	A	R	A	A	R	G	A	A	A	A	R	A	R	R	A	A	A	A	A	G	A	R	G	R	A	R	R	A	A	A	A	R
MA_10219080g0010-579-[C_T]	T/C	10219080	1684	+	NA	NA	NA	NA	NA	NA	Y	C	T	C	T	Y	T	Y	T	Y	T	Y	T	Y	Y	Y	Y	C	T	Y	T	Y	T	T	Y	C	Y	T	C	Y	Y	Y	Y	C	Y	Y	Y	Y	Y
NODE-5421-length-1190-cov-49.875629-197	T/C	10219914	5031	+	NA	NA	NA	NA	NA	NA	T	Y	Y	Y	Y	T	Y	C	Y	Y	T	T	T	C	C	C	Y	C	Y	C	C	Y	Y	C	Y	T	Y	T	Y	Y	C	Y	T	Y	Y	T	Y	T	Y
GQ03702-D08.1.1408	G/A	10228148	4887	+	NA	NA	NA	NA	NA	NA	R	G	A	G	A	R	G	R	R	G	G	R	G	R	R	G	R	R	A	G	G	A	R	G	R	A	G	A	G	R	A	G	R	R	R	A	A	R	R
GQ03326-H03.1.842	C/T	10229417	3098	+	NA	NA	NA	NA	NA	NA	C	C	C	C	Y	T	Y	Y	Y	Y	C	C	Y	Y	Y	Y	Y	C	C	Y	Y	Y	Y	C	Y	Y	Y	Y	T	Y	Y	C	Y	C	T	C	N	C	C
MA_10231744g0010-322-[G_C]	G/C	10231744	1918	+	NA	NA	NA	NA	NA	NA	G	S	S	G	G	G	S	S	S	G	N	G	G	G	G	G	G	G	S	S	G	S	S	G	S	S	S	S	C	G	S	C	G	S	G	G	C	S	C
CL866Contig1-01-10993-contigContig1-209	A/G	10234164	1306	+	NA	NA	NA	NA	NA	NA	R	G	A	G	R	G	R	G	A	G	R	G	R	A	R	A	G	R	R	R	G	A	G	R	R	G	R	G	G	G	G	R	A	R	G	R	R	R	R
PGLM2-0433	T/C	10242647	3378	+	NA	NA	NA	NA	NA	NA	C	T	C	Y	T	C	Y	Y	Y	T	Y	T	T	T	C	C	C	Y	C	C	T	Y	T	T	T	Y	Y	Y	Y	T	T	C	T	Y	T	T	Y	Y	Y
MA_10244403g0010-87-[T_G]	T/G	10244403	5812	+	NA	NA	NA	NA	NA	NA	K	K	K	K	K	K	G	K	T	T	K	T	T	T	T	G	T	T	T	T	T	K	T	K	T	K	K	T	T	T	T	T	T	T	T	T	T	T	K
ss538944649	T/C	10247349	2191	+	NA	NA	NA	NA	NA	NA	Y	Y	Y	C	T	Y	T	Y	C	T	T	Y	T	T	C	T	T	C	Y	C	C	C	C	T	Y	Y	T	C	C	Y	T	C	Y	T	T	Y	Y	Y	C
GQ03312-M09.1.453	G/A	10251013	206	+	NA	NA	NA	NA	NA	NA	R	R	R	R	G	R	R	G	R	R	R	G	R	R	G	N	G	R	R	R	R	G	R	R	R	R	G	R	G	R	R	G	G	G	R	R	R	R	R
PGLM0-0295	A/G	10260690	5324	+	NA	NA	NA	NA	NA	NA	R	R	R	R	A	G	A	R	G	A	A	G	R	R	A	R	A	A	R	G	R	R	R	G	A	G	A	R	R	R	R	G	R	A	R	G	A	G	A
NODE-4965-length-617-cov-114.230148-303	A/C	10265574	4491	+	NA	NA	NA	NA	NA	NA	A	C	A	M	A	A	A	C	M	M	A	M	M	A	A	A	A	A	A	M	M	M	M	A	M	M	M	M	A	M	A	A	M	M	C	C	N	A	A
MA_10267291g0010-503-[T_C]	T/C	10267291	759	+	NA	NA	NA	NA	NA	NA	T	T	T	T	T	T	N	T	Y	T	T	C	T	Y	Y	Y	T	T	T	N	T	N	Y	T	T	T	T	T	Y	T	T	Y	T	Y	T	T	T	T	N
GQ0201-C19.2.1446	C/T	10269244	602	+	NA	NA	NA	NA	NA	NA	Y	Y	Y	C	C	Y	C	C	Y	C	C	C	Y	C	Y	C	C	Y	C	C	C	C	C	C	C	C	Y	C	Y	C	Y	C	C	Y	C	Y	C	C	Y
MA_10273116g0010-66-[T_C]	T/C	10273116	1316	+	NA	NA	NA	NA	NA	NA	T	C	C	T	T	T	Y	T	C	Y	C	Y	Y	T	T	Y	T	T	T	T	T	N	Y	C	Y	Y	Y	Y	T	T	C	Y	Y	T	Y	C	T	Y	Y
PabiesPRR3-F2-481	T/G	10316458	51	+	NA	NA	NA	NA	NA	NA	T	K	G	K	K	K	K	T	K	K	T	T	K	T	G	T	T	G	G	T	T	T	G	N	T	G	T	K	G	K	T	G	T	K	K	T	N	G	K
PRR3BC-3738	A/C	10316458	201	+	NA	NA	NA	NA	NA	NA	A	M	C	M	M	M	M	A	M	M	A	M	M	A	C	A	A	C	C	A	A	A	C	C	A	C	A	M	C	M	A	C	A	M	M	A	A	C	M
PabiesPRR3-F1-2570	T/A	10316458	1411	+	NA	NA	NA	NA	NA	NA	T	W	A	W	W	W	W	T	W	W	T	T	W	T	A	T	T	A	A	T	T	T	A	A	T	A	T	W	A	W	T	A	T	W	W	T	T	A	W
GQ03606-M14.1.1014	C/A	10326002	7158	+	NA	NA	NA	NA	NA	NA	C	M	C	C	C	A	C	M	C	C	C	C	M	M	M	N	C	C	C	C	M	M	C	C	M	C	M	M	C	C	C	C	C	C	C	C	C	M	C
ss538946983	T/C	10367242	6083	+	NA	NA	NA	NA	NA	NA	T	C	T	T	T	T	T	T	T	T	T	C	T	C	T	T	T	C	T	T	T	T	T	C	C	T	T	T	T	T	T	T	T	T	C	T	T	T	T
GQ03902-G16.1.1275	G/A	10425819	3592	+	NA	NA	NA	NA	NA	NA	G	R	R	R	G	G	R	G	R	R	G	G	R	R	G	G	A	G	A	A	G	R	R	G	G	R	G	R	G	G	G	G	G	R	R	R	G	R	R
GQ03902-G16.1.957	T/C	10425819	5349	+	NA	NA	NA	NA	NA	NA	T	Y	Y	Y	T	T	Y	T	Y	Y	T	T	Y	Y	T	T	C	T	C	C	T	Y	Y	T	T	Y	T	Y	T	T	T	T	T	Y	Y	Y	T	Y	Y
GQ04113-J23.2.161	A/G	10426057	13437	+	NA	NA	NA	NA	NA	NA	R	R	G	R	R	R	R	A	A	R	G	G	A	R	R	R	A	A	G	A	R	R	R	R	A	R	G	G	R	G	A	R	A	A	A	G	A	A	R
GQ03111-D17.1.1106	A/G	10426088	24851	+	NA	NA	NA	NA	NA	NA	R	A	A	A	R	R	A	A	R	R	R	A	R	A	A	A	A	A	R	A	A	R	A	A	A	A	R	A	A	R	A	A	A	A	A	R	R	A	A
02815-K22-116	A/G	10426114	1092	+	NA	NA	NA	NA	NA	NA	G	A	A	A	G	A	R	R	R	A	R	R	R	R	A	R	R	R	R	R	R	R	G	R	G	R	A	R	R	A	R	R	A	N	R	A	N	R	R
GQ02905-C06.4.1462	C/T	10426124	10441	+	NA	NA	NA	NA	NA	NA	C	C	C	Y	Y	C	Y	T	C	Y	Y	Y	Y	T	Y	T	Y	C	Y	C	C	C	Y	Y	Y	C	Y	Y	Y	Y	Y	Y	Y	Y	T	Y	N	Y	T
GQ0046.B3-E02.1-777	C/A	10426168	12626	+	NA	NA	NA	NA	NA	NA	C	C	C	C	C	C	M	C	C	C	C	M	C	M	M	C	M	M	C	C	C	C	C	C	C	C	M	C	C	M	C	C	C	M	C	M	M	C	M
NODE-1298-length-474-cov-127.402954-220	A/G	10426333	5948	+	NA	NA	NA	NA	NA	NA	A	R	R	A	A	A	A	R	R	A	A	R	R	A	A	A	A	A	A	A	G	R	A	A	R	A	R	A	A	R	R	R	A	A	R	G	R	A	A
FCL1942Contig1-292	C/T	10426376	662	+	NA	NA	NA	NA	NA	NA	C	Y	Y	Y	T	T	C	C	Y	Y	C	C	C	T	C	C	Y	C	C	Y	C	C	C	Y	Y	Y	Y	Y	Y	Y	C	Y	C	C	C	C	Y	T	Y
PGLM1-0102	A/G	10426467	6968	+	NA	NA	NA	NA	NA	NA	A	G	G	A	A	R	R	R	A	R	A	A	R	A	A	R	R	R	R	R	R	R	R	R	R	R	R	A	R	A	A	A	A	A	R	A	A	A	R
WS-2.0-GQ0036.TB-K03.1-397	A/G	10426694	18480	+	NA	NA	NA	NA	NA	NA	R	A	G	R	R	R	R	A	A	R	R	G	A	A	R	R	G	R	R	A	A	A	R	A	G	A	G	R	A	A	A	A	G	R	R	A	R	G	R
2paTC1669g	A/G	10426734	6489	+	NA	NA	NA	NA	NA	NA	A	A	A	R	R	A	A	A	R	A	R	A	R	A	A	A	R	A	R	A	R	A	R	A	A	A	A	A	R	A	A	A	R	R	A	A	A	A	R
GQ0065-G01.1.1030	G/A	10426734	6630	+	NA	NA	NA	NA	NA	NA	G	G	G	R	R	G	G	G	R	G	R	G	R	G	G	G	N	G	R	G	R	G	R	G	G	G	G	G	R	R	G	R	R	R	G	G	G	R	R
CL1260Contig1-1134	A/G	10426766	862	+	NA	NA	NA	NA	NA	NA	A	A	R	R	A	A	R	G	A	A	A	A	G	A	A	R	A	A	R	A	G	A	R	A	A	A	A	A	A	R	A	A	R	A	A	A	A	A	A
MA_10426781g0010-5625-[G_A]	C/T	10426781	40588	+	NA	NA	NA	NA	NA	NA	T	C	Y	C	Y	C	Y	T	Y	T	C	Y	Y	C	C	C	Y	T	C	C	Y	C	C	N	T	Y	C	Y	Y	C	Y	Y	Y	T	C	C	C	C	C
GQ0047-F08.1.1038	C/T	10426866	8577	+	NA	NA	NA	NA	NA	NA	Y	C	C	T	C	T	C	C	N	Y	C	Y	C	Y	C	C	Y	C	C	C	C	C	C	C	C	Y	C	C	C	C	C	C	C	T	Y	C	C	C	Y
GQ04004-O18.1.247	A/G	10427159	50369	+	NA	NA	NA	NA	NA	NA	R	R	R	R	R	A	R	R	R	G	G	R	R	R	R	A	R	A	R	R	G	G	R	A	R	R	R	G	R	A	A	R	A	A	A	G	G	R	R
GQ03108-H14.1.624	A/G	10427174	14576	+	NA	NA	NA	NA	NA	NA	A	R	A	A	R	R	A	R	A	A	A	A	A	A	R	A	A	A	A	R	A	R	R	A	R	A	A	A	R	A	R	A	A	A	R	A	R	R	A
GQ03813-L16.1.612	T/G	10427358	36857	+	NA	NA	NA	NA	NA	NA	K	G	N	T	T	T	T	K	T	T	K	K	T	T	K	G	K	G	K	K	T	K	K	K	K	K	K	T	T	K	K	K	G	G	T	G	T	T	T
CL138Contig1-958	T/C	10427427	7726	+	NA	NA	NA	NA	NA	NA	T	Y	Y	T	C	Y	C	Y	C	T	T	Y	Y	N	T	Y	Y	C	C	Y	T	Y	Y	T	Y	C	Y	T	T	Y	Y	N	Y	Y	Y	Y	N	T	Y
MA_10427459g0010-666-[C_T]	T/C	10427459	7966	+	NA	NA	NA	NA	NA	NA	Y	Y	T	T	Y	Y	T	T	T	T	T	T	T	C	Y	C	T	Y	Y	T	T	T	Y	Y	Y	Y	T	T	T	T	T	Y	Y	Y	T	T	Y	Y	Y
GQ03320-K16.1.1471	C/A	10427476	6901	+	NA	NA	NA	NA	NA	NA	C	M	A	M	M	M	A	C	C	C	M	C	A	M	M	M	C	C	C	M	A	M	M	M	A	M	M	C	A	M	M	A	M	M	M	C	N	C	C
Pabies1390-331	C/A	10427607	4400	+	NA	NA	NA	NA	NA	NA	A	M	C	M	C	M	A	C	C	C	C	M	C	M	C	C	C	C	M	M	N	M	M	M	C	M	C	M	A	M	C	C	C	C	M	C	M	C	M
GCAT-2.0-GQ02010.B3.r-E06-EPB-02	G/A	10427662	2605	+	NA	NA	NA	NA	NA	NA	G	R	R	G	A	R	R	R	R	G	R	R	G	A	G	A	A	R	G	R	G	R	G	R	G	G	R	R	G	R	G	R	R	G	R	R	R	G	G
GQ03109-J19.1.782	A/C	10427740	782	+	NA	NA	NA	NA	NA	NA	A	M	C	C	M	A	M	M	A	M	A	N	M	M	M	A	A	N	A	M	C	A	C	C	M	M	M	M	A	M	A	M	M	M	A	M	N	M	M
ss538948748	G/T	10427910	9153	+	NA	NA	NA	NA	NA	NA	G	G	G	G	G	N	K	K	K	G	K	G	G	G	G	K	G	G	K	K	G	G	G	G	G	G	G	K	G	K	G	K	K	K	K	G	K	G	K
GQ0066-M02.1.288	A/C	10428032	4625	+	NA	NA	NA	NA	NA	NA	A	M	A	A	A	A	A	M	M	A	M	A	A	A	M	M	A	A	M	M	A	A	M	C	A	A	A	A	M	A	A	A	M	A	A	M	M	M	C
MA_10428033g0010-21681-[G_A]	A/G	10428033	867	+	NA	NA	NA	NA	NA	NA	R	R	A	A	G	A	R	A	A	A	R	R	A	R	R	A	R	A	R	A	R	A	R	R	R	A	R	G	G	A	R	R	A	A	R	R	A	A	R
MA_10428033g0010-633-[C_T]	C/T	10428033	21915	+	NA	NA	NA	NA	NA	NA	T	Y	T	C	C	C	Y	T	C	T	T	Y	C	Y	C	C	C	C	Y	C	C	T	Y	Y	C	Y	Y	C	Y	C	C	C	C	C	C	Y	C	C	C
GQ04111-M21.1.912	T/C	10428089	12081	+	NA	NA	NA	NA	NA	NA	C	T	T	C	T	T	N	Y	T	Y	T	T	Y	N	T	Y	Y	Y	T	Y	T	Y	Y	T	T	Y	T	C	T	T	T	Y	T	Y	Y	Y	Y	N	Y
c74958_g1_i1_1765_HT	G/T	10428140	1183	+	NA	NA	NA	NA	NA	NA	K	T	T	K	T	G	K	G	K	K	G	K	K	K	G	G	T	K	K	T	G	G	G	G	K	G	K	K	K	T	K	T	T	T	K	G	N	G	G
GQ04101-D07.1.488	G/A	10428190	43690	+	NA	NA	NA	NA	NA	NA	G	A	R	G	R	G	G	R	R	G	A	G	R	G	A	R	R	G	G	G	R	R	R	G	R	R	R	A	R	R	G	A	R	R	R	G	R	G	G
PabiesCry-823	C/G	10428291	24522	+	NA	NA	NA	NA	NA	NA	C	S	S	G	C	C	C	C	C	C	C	S	S	C	N	N	N	C	S	S	C	C	S	C	C	C	C	G	C	C	C	C	C	S	S	C	S	C	S
02749-P05-1816	C/A	10428408	2758	+	NA	NA	NA	NA	NA	NA	M	C	M	A	C	C	C	M	M	M	C	C	C	C	M	C	C	M	M	M	C	C	C	C	M	C	C	C	M	C	M	C	M	M	N	C	M	M	C
02749-P05-1294	G/A	10428408	3330	+	NA	NA	NA	NA	NA	NA	R	G	R	N	G	G	G	R	R	R	G	G	G	G	R	R	G	N	R	R	G	G	G	N	G	G	G	G	N	G	R	G	R	R	R	G	R	R	G
GQ03217-K05.1.798	T/C	10428500	4553	+	NA	NA	NA	NA	NA	NA	T	Y	T	Y	Y	Y	T	Y	T	T	Y	Y	T	Y	T	Y	T	Y	T	T	Y	C	T	Y	C	Y	T	Y	T	T	Y	Y	T	Y	C	Y	N	T	Y
GQ03217-K05.1.69	A/G	10428500	19651	+	NA	NA	NA	NA	NA	NA	A	R	G	R	R	A	A	R	A	A	R	A	A	A	R	A	A	A	R	A	A	A	R	A	G	A	A	R	A	A	R	A	A	R	A	R	A	R	A
GQ02821-M18.1.1338	C/T	10428562	21484	+	NA	NA	NA	NA	NA	NA	C	Y	Y	T	T	Y	T	Y	C	Y	C	T	Y	C	Y	C	Y	C	Y	Y	Y	T	Y	C	Y	Y	C	Y	Y	T	C	T	Y	T	C	Y	Y	C	T
PGLM2-1084	C/T	10428611	15200	+	NA	NA	NA	NA	NA	NA	C	C	C	C	T	Y	T	C	Y	T	Y	C	Y	C	Y	T	Y	Y	C	T	T	C	T	T	T	C	N	C	C	T	N	C	T	C	Y	Y	C	Y	Y
0-18267-01-7963-contigContig1-164	A/G	10428794	10875	+	NA	NA	NA	NA	NA	NA	G	A	G	A	A	A	A	G	G	A	R	A	R	G	R	R	A	R	A	R	R	R	A	R	R	R	R	R	R	R	R	R	A	A	G	A	R	R	R
ss538944476	C/A	10428795	25653	+	NA	NA	NA	NA	NA	NA	C	M	C	C	M	C	M	M	M	M	M	M	A	C	M	M	M	A	C	A	A	C	M	M	M	C	C	A	A	M	A	M	M	C	M	A	M	M	A
ss538947446	T/C	10428936	5815	+	NA	NA	NA	NA	NA	NA	T	T	T	T	Y	Y	Y	Y	T	C	C	T	Y	T	T	T	T	Y	Y	Y	Y	Y	Y	Y	T	Y	Y	N	T	T	Y	C	T	T	Y	Y	Y	C	Y
GQ03203-E13.1.657	A/G	10428945	8217	+	NA	NA	NA	NA	NA	NA	A	A	A	A	A	R	A	A	A	A	A	G	A	A	G	A	A	R	A	A	G	R	A	A	G	A	R	A	A	A	A	R	R	A	A	A	R	R	A
FCL1623Contig1-360	C/T	10428993	17213	+	NA	NA	NA	NA	NA	NA	C	C	C	C	C	C	C	C	C	C	C	C	Y	C	C	C	Y	C	Y	Y	C	Y	C	C	Y	Y	Y	Y	Y	C	Y	N	C	C	Y	C	Y	C	C
GQ03117-L03.1.775	A/G	10428996	9662	+	NA	NA	NA	NA	NA	NA	G	R	G	A	G	A	A	G	A	A	A	A	R	R	G	A	R	A	R	G	R	R	R	G	R	A	G	G	A	R	R	G	R	R	G	R	R	A	G
CL1195Contig1-292	T/C	10429044	1588	+	NA	NA	NA	NA	NA	NA	Y	T	Y	Y	Y	Y	Y	Y	Y	T	Y	Y	Y	Y	Y	T	Y	C	Y	T	C	C	C	N	T	T	C	N	C	Y	Y	Y	T	T	T	Y	C	Y	Y
p05227-2	G/C	10429140	5938	+	NA	NA	NA	NA	NA	NA	S	S	S	G	G	S	S	G	N	G	S	G	G	S	G	G	S	G	S	N	G	G	S	G	S	G	S	G	G	S	S	G	G	G	S	G	S	N	G
p05227-1	G/C	10429140	6223	+	NA	NA	NA	NA	NA	NA	S	S	C	G	G	C	S	S	S	G	C	G	N	G	G	G	N	G	S	S	S	C	C	G	S	G	S	C	S	S	S	S	S	S	S	G	G	C	G
WS03215-H11.1.220	T/C	10429141	5981	+	NA	NA	NA	NA	NA	NA	C	Y	C	C	Y	C	T	Y	T	C	Y	C	T	Y	T	C	Y	Y	Y	Y	Y	Y	Y	Y	T	Y	Y	T	T	Y	Y	T	T	C	T	T	Y	C	Y
FCL1546Contig1-191	C/T	10429304	24306	+	NA	NA	NA	NA	NA	NA	T	C	C	C	C	Y	T	C	C	C	C	Y	C	N	C	C	T	C	Y	Y	T	T	C	C	Y	C	C	T	Y	C	C	Y	C	Y	Y	C	Y	C	C
GQ03112-F15.1.231	A/G	10429362	1337	+	NA	NA	NA	NA	NA	NA	A	G	G	R	R	R	A	R	R	R	R	A	R	G	A	R	A	R	R	A	R	R	R	R	G	R	A	A	R	R	N	R	R	R	A	A	G	R	A
FCL1918Contig1-242	G/A	10429422	5651	+	NA	NA	NA	NA	NA	NA	R	G	R	R	G	R	A	R	R	A	G	R	G	R	R	R	G	G	A	A	A	R	A	R	R	R	G	R	R	R	R	G	R	R	G	G	N	G	R
FCL1918Contig1-120	G/A	10429422	5773	+	NA	NA	NA	NA	NA	NA	R	G	R	R	G	R	A	R	R	A	G	R	G	R	R	R	G	G	A	A	A	R	A	R	R	R	G	R	R	R	R	G	R	R	G	G	N	G	R
GQ04107-F04.1.1114	C/T	10429464	1371	+	NA	NA	NA	NA	NA	NA	Y	T	C	C	C	C	C	Y	Y	Y	C	Y	Y	C	T	Y	T	Y	C	C	C	Y	C	T	Y	C	C	N	Y	C	C	Y	T	C	T	C	Y	C	Y
GQ04107-F04.1.967	A/G	10429464	1518	+	NA	NA	NA	NA	NA	NA	R	G	A	A	A	A	A	R	R	R	A	R	R	A	G	R	G	R	A	A	A	R	A	G	R	A	A	R	R	A	A	R	G	A	G	A	R	A	R
ss538943511	C/A	10429552	22008	+	NA	NA	NA	NA	NA	NA	C	M	N	M	C	C	C	C	C	M	C	C	M	C	C	C	N	C	A	M	C	M	C	A	A	C	C	M	C	M	C	M	C	C	M	C	C	M	C
GQ0043.B3.r-H05.1-1672	A/G	10429761	16362	+	NA	NA	NA	NA	NA	NA	R	R	A	A	A	R	A	A	A	R	A	R	A	A	A	A	A	A	R	A	N	N	A	A	R	A	A	A	R	R	R	A	A	R	A	A	N	R	A
NODE-9950-length-723-cov-75.044258-564	A/G	10429771	1196	+	NA	NA	NA	NA	NA	NA	R	A	R	A	A	R	A	A	R	R	A	R	A	A	A	A	A	A	R	A	R	A	A	A	A	R	A	A	A	A	A	R	A	R	A	A	R	A	A
ss538948782	G/T	10429807	6627	+	NA	NA	NA	NA	NA	NA	G	G	G	G	G	G	G	G	G	K	T	G	K	G	K	K	G	K	G	K	K	G	G	K	K	T	G	G	K	K	K	K	K	K	G	G	N	G	K
WS-2.0-GQ03206.B7-B21.1-392	T/C	10429821	2616	+	NA	NA	NA	NA	NA	NA	T	T	T	T	Y	T	T	T	T	T	Y	T	T	Y	T	T	Y	T	Y	C	T	T	T	Y	T	T	T	Y	Y	T	T	Y	T	Y	T	T	T	Y	Y
MA_10429821g0010-9122-[T_G]	C/A	10429821	2788	+	NA	NA	NA	NA	NA	NA	A	C	C	M	C	C	C	A	M	M	C	M	A	M	M	C	C	A	C	C	M	C	M	C	N	M	C	C	M	C	A	C	M	C	C	M	C	M	C
MA_10430155g0010-2606-[T_G]	G/T	10430155	31807	+	NA	NA	NA	NA	NA	NA	G	T	K	K	G	G	K	G	G	G	G	K	G	G	G	G	K	K	K	G	K	G	K	K	K	G	K	G	G	K	K	G	T	K	T	G	K	G	K
GQ03717-K05.1.457	A/G	10430279	1898	+	NA	NA	NA	NA	NA	NA	R	A	A	G	A	A	A	A	A	A	R	A	A	A	A	A	A	A	A	G	A	A	A	R	A	R	A	R	A	A	R	A	R	G	A	G	A	A	A
GQ02825-M08.1.682	A/G	10430292	13922	+	NA	NA	NA	NA	NA	NA	R	R	A	R	A	A	A	A	A	R	R	A	A	R	G	G	A	G	G	R	A	R	R	G	A	G	G	G	G	A	G	A	R	G	R	G	R	G	R
GQ02805-H15.1.75	T/C	10430373	19120	+	NA	NA	NA	NA	NA	NA	T	T	T	T	T	T	T	Y	T	Y	T	T	T	Y	T	T	N	T	Y	T	T	T	T	T	T	C	T	T	T	T	C	C	T	T	Y	Y	Y	T	Y
GQ03909-B20.2.377	T/C	10430383	34298	+	NA	NA	NA	NA	NA	NA	Y	N	T	T	Y	T	C	T	Y	T	Y	C	T	Y	Y	T	Y	T	Y	T	T	Y	T	Y	Y	T	N	T	T	C	N	T	T	C	T	T	T	T	T
MA_10430492g0030-1681-[A_T]	T/A	10430492	42006	+	NA	NA	NA	NA	NA	NA	T	W	W	W	W	W	W	W	T	T	W	W	W	W	T	T	T	T	T	A	W	A	T	W	T	T	W	T	W	T	T	T	W	T	T	T	T	T	A
GQ03619-M05.1.458	T/C	10430620	14846	+	NA	NA	NA	NA	NA	NA	T	T	Y	Y	T	T	T	T	T	T	T	T	Y	T	Y	T	T	T	Y	Y	Y	C	T	T	Y	T	Y	T	T	T	T	Y	T	Y	Y	T	Y	Y	T
GQ02817-N05.1.859	A/G	10430625	60382	+	NA	NA	NA	NA	NA	NA	A	A	R	R	R	R	A	A	A	A	A	A	R	R	A	A	A	G	A	A	A	A	A	R	A	A	A	A	A	R	A	A	A	R	R	A	A	A	A
ss538943030	G/A	10430708	17359	+	NA	NA	NA	NA	NA	NA	G	G	G	A	R	G	A	G	R	G	A	G	G	G	G	R	R	R	A	G	R	A	R	G	G	G	R	R	R	A	R	G	G	R	R	G	R	G	R
GQ03806-L21.4.1228	C/A	10430715	4683	+	NA	NA	NA	NA	NA	NA	C	M	C	N	C	M	M	C	C	C	C	C	M	M	C	N	C	M	C	M	C	C	C	N	C	M	C	M	M	C	M	N	M	C	C	C	M	M	C
PUT5577-374	A/G	10430792	9477	+	NA	NA	NA	NA	NA	NA	R	A	R	A	A	R	R	R	A	G	A	A	R	A	G	A	G	R	G	G	A	A	R	G	A	R	A	R	G	R	G	G	R	G	R	G	N	A	R
GQ04005-B02.1.1577	G/C	10430805	49086	+	NA	NA	NA	NA	NA	NA	S	G	G	G	S	G	G	S	G	S	G	S	G	G	G	S	S	S	G	G	G	C	G	G	S	C	S	G	G	G	G	G	C	G	G	G	G	G	G
GQ02820-D15.1.395	G/T	10430872	26593	+	NA	NA	NA	NA	NA	NA	G	G	G	G	T	G	G	G	T	G	T	K	G	G	G	K	T	G	G	G	G	K	G	K	K	G	G	G	G	G	G	G	G	G	G	G	K	K	K
MA_10430967g0010-186-[C_T]	C/T	10430967	6789	+	NA	NA	NA	NA	NA	NA	Y	Y	C	C	C	C	Y	Y	C	Y	C	C	Y	C	C	Y	C	C	Y	Y	Y	C	C	C	T	C	Y	Y	C	C	T	C	Y	Y	Y	C	Y	Y	C
GQ02907-H19.1.164	T/C	10431084	3328	+	NA	NA	NA	NA	NA	NA	C	Y	T	Y	T	T	T	T	Y	Y	T	Y	T	Y	T	T	Y	T	T	T	Y	C	T	T	T	T	T	Y	T	C	C	T	T	T	Y	T	T	T	T
GQ03913-C18.4.278	T/C	10431093	52845	+	NA	NA	NA	NA	NA	NA	Y	C	Y	Y	Y	Y	Y	C	C	Y	T	C	T	Y	Y	C	T	C	T	C	T	Y	T	Y	T	Y	T	Y	Y	Y	T	Y	Y	Y	C	Y	Y	C	Y
GQ03716-P22.1.279	T/C	10431110	3919	+	NA	NA	NA	NA	NA	NA	T	Y	T	T	T	Y	Y	T	C	T	C	C	T	Y	T	T	Y	T	Y	T	Y	Y	Y	T	Y	Y	T	T	T	Y	Y	T	T	T	C	T	T	Y	T
GQ03714-N13.1.622	A/G	10431284	28869	+	NA	NA	NA	NA	NA	NA	R	R	A	G	A	A	A	A	A	A	R	A	R	R	A	R	R	R	A	R	A	A	G	R	A	A	R	R	R	A	A	R	A	R	A	R	R	A	A
ss538944206	A/G	10431312	16478	+	NA	NA	NA	NA	NA	NA	A	A	A	A	R	A	R	R	A	R	R	R	A	A	N	A	A	A	R	A	R	A	A	A	A	A	A	R	A	A	R	A	A	R	A	A	N	N	R
c92565_g1_i1_2680_HT	C/T	10431539	5071	+	NA	NA	NA	NA	NA	NA	T	Y	C	Y	T	C	Y	T	C	Y	Y	Y	T	C	Y	Y	C	C	C	C	T	Y	Y	Y	Y	C	Y	Y	Y	C	Y	T	T	Y	Y	T	T	Y	T
MA_10431577g0010-1102-[T_C]	C/T	10431577	3210	+	NA	NA	NA	NA	NA	NA	C	Y	Y	C	Y	C	T	Y	T	Y	Y	C	N	Y	C	C	C	T	T	Y	Y	Y	Y	C	Y	Y	Y	Y	Y	Y	T	Y	C	T	C	Y	C	T	Y
WS00841-F23.1.82	T/G	10431591	27960	+	NA	NA	NA	NA	NA	NA	K	T	G	T	G	K	T	T	T	G	T	G	T	T	G	K	G	G	G	T	T	T	T	T	T	T	K	G	K	K	T	T	T	K	T	K	K	T	K
GQ03011-P12.1.1519	A/C	10431597	20838	+	NA	NA	NA	NA	NA	NA	M	C	A	C	C	M	A	M	A	M	M	A	N	A	C	A	A	M	A	A	M	M	C	C	A	A	A	A	M	M	A	M	M	M	A	A	A	M	M
CL363Contig1-178	C/G	10431614	8567	+	NA	NA	NA	NA	NA	NA	C	C	S	C	C	G	G	C	C	C	C	S	S	S	S	C	C	S	S	S	C	C	C	C	G	C	C	S	S	C	C	C	S	C	C	C	C	C	G
GQ0204-D17.1.860	C/T	10431642	23079	+	NA	NA	NA	NA	NA	NA	C	T	Y	Y	C	Y	T	T	C	Y	C	Y	Y	Y	Y	Y	C	Y	Y	C	C	Y	T	Y	Y	Y	Y	Y	T	C	Y	Y	C	T	Y	Y	Y	C	T
GQ0204-D17.1.1364	G/A	10431642	23583	+	NA	NA	NA	NA	NA	NA	G	A	R	R	G	R	R	A	G	R	G	R	R	R	R	R	G	G	G	G	G	R	R	R	R	G	R	R	R	G	R	R	G	A	R	G	G	G	A
PGLM2-1327	C/T	10431643	932	+	NA	NA	NA	NA	NA	NA	C	C	C	T	Y	Y	C	T	Y	C	C	Y	Y	C	C	Y	C	Y	Y	Y	T	C	T	Y	Y	Y	Y	Y	Y	C	C	C	Y	C	Y	C	C	C	T
GQ02812-N04.1.854	T/G	10431719	10212	+	NA	NA	NA	NA	NA	NA	T	T	G	T	T	G	K	T	K	K	K	K	T	T	K	T	K	T	T	G	K	T	T	K	K	K	K	T	T	T	T	T	T	K	K	T	T	K	G
GQ02812-N04.1.593	C/T	10431719	10473	+	NA	NA	NA	NA	NA	NA	C	C	T	C	C	T	Y	C	Y	Y	Y	Y	C	C	Y	C	Y	C	C	T	Y	C	C	Y	Y	Y	Y	C	C	C	C	C	C	Y	Y	C	C	Y	T
c67681_g1_i1_565_HT	T/C	10431817	2134	+	NA	NA	NA	NA	NA	NA	Y	Y	T	T	T	T	Y	T	T	T	T	T	Y	Y	T	Y	T	T	T	T	T	T	Y	T	Y	Y	T	T	T	Y	T	Y	Y	T	T	T	Y	T	T
GQ04106-E08.2.562	G/A	10432056	77384	+	NA	NA	NA	NA	NA	NA	A	G	G	R	R	G	G	G	G	G	G	G	R	G	G	G	R	G	G	R	G	G	G	G	G	R	G	G	G	G	G	G	G	G	R	R	G	G	R
GQ0061-J01.2.1073	G/T	10432099	8850	+	NA	NA	NA	NA	NA	NA	N	G	T	G	G	G	G	G	T	G	G	G	G	G	G	G	G	G	G	G	G	G	G	G	G	G	G	G	G	G	T	G	G	G	N	G	G	T	K
GQ04006-I19.1.136	C/G	10432114	24992	+	NA	NA	NA	NA	NA	NA	S	S	S	S	G	C	C	C	S	C	C	N	S	C	C	S	C	S	S	C	C	S	C	G	G	C	G	G	C	C	G	C	N	S	C	G	C	C	C
PGLM2-1156	T/C	10432139	5482	+	NA	NA	NA	NA	NA	NA	T	T	T	T	T	T	T	T	Y	Y	T	Y	Y	Y	Y	T	T	Y	T	T	Y	N	Y	T	T	T	Y	T	T	T	T	T	T	Y	Y	T	Y	T	T
GQ03205-D16.1.1410	C/A	10432182	2114	+	NA	NA	NA	NA	NA	NA	C	C	M	C	C	C	C	C	A	C	C	C	C	C	C	M	M	C	C	C	C	M	M	C	C	C	C	C	M	C	C	C	C	C	C	C	M	C	C
GQ03324-K12.1.832	A/C	10432195	22900	+	NA	NA	NA	NA	NA	NA	M	M	M	A	C	M	A	C	A	M	A	A	A	C	A	A	M	A	M	M	A	A	C	M	C	M	M	A	C	M	A	M	A	A	M	M	A	M	M
MA_10432311g0010-2033-[C_A]	C/A	10432311	1644	+	NA	NA	NA	NA	NA	NA	M	M	M	C	C	A	M	C	A	M	A	M	A	C	A	C	A	A	M	C	C	A	C	A	A	C	C	C	M	M	M	C	A	M	M	M	A	M	C
FCL841Contig1-2539	T/C	10432363	15129	+	NA	NA	NA	NA	NA	NA	T	Y	T	C	Y	C	C	Y	C	T	C	C	T	Y	T	T	C	C	C	Y	C	C	T	T	Y	Y	T	Y	T	Y	C	T	T	Y	Y	T	T	Y	Y
08pg14723e	C/T	10432403	2837	+	NA	NA	NA	NA	NA	NA	C	C	C	C	Y	C	C	Y	Y	C	C	C	Y	Y	C	C	C	C	C	C	C	Y	Y	C	Y	C	C	Y	Y	Y	C	Y	C	C	C	C	C	Y	C
GQ03103-I11.1.866	T/C	10432419	12039	+	NA	NA	NA	NA	NA	NA	T	Y	T	T	T	Y	Y	T	T	Y	T	T	T	Y	T	Y	Y	Y	T	T	Y	Y	T	T	T	T	T	T	Y	T	T	T	T	Y	Y	T	T	Y	T
GQ03807-O05.1.89	G/A	10432437	17531	+	NA	NA	NA	NA	NA	NA	G	A	G	G	G	R	R	G	R	A	A	A	A	R	R	R	G	G	A	G	R	G	N	A	A	G	A	N	R	G	G	R	G	R	R	A	G	R	G
ss538950595	A/C	10432496	15752	+	NA	NA	NA	NA	NA	NA	A	A	C	M	C	A	C	C	M	C	M	M	M	M	M	C	A	M	A	A	A	A	A	A	A	A	A	M	M	A	C	C	A	M	A	M	A	A	M
MA_10432509g0010-8487-[G_A]	C/T	10432509	10989	+	NA	NA	NA	NA	NA	NA	C	C	C	Y	Y	Y	C	C	C	Y	Y	C	C	C	Y	C	C	Y	Y	Y	Y	C	C	C	C	T	C	C	T	Y	Y	C	C	Y	T	C	Y	C	C
GQ0204-N01.1.1481	G/C	10432574	11799	+	NA	NA	NA	NA	NA	NA	C	S	S	G	G	G	G	S	G	C	S	S	G	S	G	G	S	G	G	S	N	G	G	G	G	G	G	C	S	G	N	S	G	G	G	S	S	G	S
MA_10432661g0010-11768-[A_G]	G/A	10432661	14098	+	NA	NA	NA	NA	NA	NA	R	G	A	R	A	R	R	G	G	G	R	G	R	R	A	G	G	R	A	A	G	G	R	G	G	A	G	R	R	R	A	R	R	A	G	R	R	G	A
FCL1662Contig1-162	C/T	10432661	14259	+	NA	NA	NA	NA	NA	NA	Y	Y	C	Y	C	Y	Y	Y	Y	Y	Y	N	Y	Y	C	Y	Y	C	C	C	N	Y	Y	N	Y	C	Y	Y	Y	Y	C	Y	Y	C	Y	Y	Y	Y	C
WS00722-A22.1.693	T/G	10432702	13866	+	NA	NA	NA	NA	NA	NA	T	T	K	K	T	K	T	K	T	T	T	K	T	K	T	T	T	T	T	T	T	G	K	K	T	K	T	T	K	T	K	T	K	T	T	K	T	T	T
GQ02829-F03.1.412	C/A	10432963	2586	+	NA	NA	NA	NA	NA	NA	A	M	C	M	C	C	C	C	M	C	C	A	C	C	A	A	M	C	M	C	C	M	C	C	A	C	M	C	C	C	C	A	M	C	C	M	M	A	C
WS-2.0-GQ0064.TB-K14.1-34	A/T	10432999	8796	+	NA	NA	NA	NA	NA	NA	W	N	W	W	W	A	W	W	W	W	N	N	W	W	W	A	W	A	A	W	A	A	A	W	N	W	W	W	A	W	W	A	A	A	A	W	W	A	N
CL1160Contig1-339	A/C	10433000	8669	+	NA	NA	NA	NA	NA	NA	A	M	C	M	M	M	A	C	M	M	M	A	M	A	A	A	M	A	M	M	C	A	M	M	A	A	A	A	A	M	A	A	C	A	M	A	A	C	M
GQ03912-F09.1.672	A/G	10433037	2113	+	NA	NA	NA	NA	NA	NA	G	R	R	A	A	A	A	A	A	R	A	A	A	R	G	R	R	R	A	R	R	A	A	G	A	R	A	R	R	A	R	A	A	R	G	A	A	A	A
GQ02904-O20.4.1944	C/T	10433056	986	+	NA	NA	NA	NA	NA	NA	Y	C	C	T	Y	Y	Y	Y	C	C	Y	Y	Y	T	C	C	Y	T	C	C	T	T	Y	C	C	C	C	C	Y	Y	Y	T	C	Y	C	Y	C	Y	C
NODE-60892-length-1423-cov-196.231201-181	G/A	10433058	14178	+	NA	NA	NA	NA	NA	NA	R	G	G	A	R	G	R	G	G	A	G	G	N	G	G	G	G	R	R	G	A	G	R	N	G	G	G	R	G	G	G	G	R	R	G	R	G	G	G
GQ03204-D11.1.225	C/T	10433137	33465	+	NA	NA	NA	NA	NA	NA	Y	C	Y	Y	C	C	Y	Y	C	C	N	Y	Y	Y	C	T	Y	Y	Y	C	C	Y	C	T	T	T	C	Y	Y	C	Y	C	C	C	T	T	C	Y	C
MA_10433147g0030-158-[C_T]	G/A	10433147	20752	+	NA	NA	NA	NA	NA	NA	G	G	G	G	G	G	G	G	G	G	G	G	R	G	G	R	G	R	R	G	G	R	G	G	R	R	R	R	R	G	R	R	G	G	R	G	R	G	G
GQ04001-H11.3.589	T/C	10433187	12368	+	NA	NA	NA	NA	NA	NA	Y	C	Y	Y	Y	Y	T	T	T	C	T	T	T	T	Y	Y	T	T	C	Y	Y	T	T	Y	T	Y	Y	Y	T	T	Y	T	C	T	N	T	Y	T	T
NODE-7874-length-1792-cov-52.264507-896	T/C	10433266	33917	+	NA	NA	NA	NA	NA	NA	T	T	T	T	T	T	C	T	C	T	T	Y	T	T	T	T	T	Y	T	T	Y	Y	T	T	T	T	C	T	T	Y	T	Y	T	T	T	Y	T	T	Y
GQ03115-D20.1.828	C/T	10433317	22024	+	NA	NA	NA	NA	NA	NA	C	C	C	C	Y	C	C	Y	Y	Y	Y	Y	Y	Y	Y	C	C	Y	C	C	C	Y	C	C	C	C	Y	C	C	Y	Y	Y	Y	C	Y	C	C	C	C
02776-N18-3098	C/G	10433321	11098	+	NA	NA	NA	NA	NA	NA	C	C	S	S	C	C	C	S	C	C	N	C	C	C	C	C	S	C	S	C	S	C	S	C	C	C	S	S	S	C	S	C	C	S	C	C	C	C	S
02776-N18-1140	C/G	10433321	13000	+	NA	NA	NA	NA	NA	NA	C	C	S	S	C	C	C	S	C	S	S	C	C	C	S	C	S	C	S	C	S	C	S	C	S	C	S	S	N	C	N	C	C	G	S	C	S	C	S
02776-N18-878	G/T	10433321	13262	+	NA	NA	NA	NA	NA	NA	G	K	K	K	G	K	G	K	K	K	K	G	G	G	K	G	K	G	K	G	K	G	K	G	K	G	K	K	K	G	K	G	G	T	K	G	T	G	K
02776-N18-743	T/C	10433321	13397	+	NA	NA	NA	NA	NA	NA	T	T	Y	Y	T	T	T	Y	T	Y	Y	T	T	T	Y	T	Y	T	Y	T	Y	T	Y	T	Y	T	Y	Y	Y	T	Y	T	T	C	Y	T	Y	T	Y
GQ02830-E02.1.450	A/G	10433416	3481	+	NA	NA	NA	NA	NA	NA	R	R	G	G	A	R	R	R	R	A	R	A	A	A	R	A	G	R	R	R	R	R	A	R	A	R	A	A	R	R	A	A	R	A	G	R	A	R	R
FCL1352Contig1-801	C/T	10433527	14619	+	NA	NA	NA	NA	NA	NA	C	T	Y	Y	C	Y	Y	Y	C	Y	Y	N	C	C	Y	Y	Y	C	Y	T	Y	T	C	C	N	Y	C	Y	C	Y	Y	T	C	C	C	Y	N	C	C
GQ03401-B24.1.1513	T/G	10433604	35185	+	NA	NA	NA	NA	NA	NA	T	K	K	K	K	K	K	K	T	K	T	T	T	T	K	T	T	T	T	T	K	T	T	T	T	T	T	K	T	K	T	K	T	T	T	T	T	T	K
MA_10433722g0010-5709-[A_G]	G/A	10433722	6589	+	NA	NA	NA	NA	NA	NA	G	G	R	G	R	G	R	G	G	G	G	G	G	G	G	G	R	R	R	G	G	R	R	R	R	N	A	R	G	R	G	G	R	G	R	R	G	R	G
MA_10433746g0010-2685-[A_G]	T/C	10433746	7803	+	NA	NA	NA	NA	NA	NA	T	T	T	T	C	T	C	T	T	T	T	T	Y	T	Y	Y	T	Y	T	T	T	T	Y	Y	T	T	Y	T	T	Y	Y	T	T	T	T	Y	T	T	T
GQ02803-P03.1.857	A/G	10433771	1037	+	NA	NA	NA	NA	NA	NA	R	A	A	A	A	A	A	A	G	A	A	A	A	A	G	A	R	R	A	A	G	A	R	A	A	A	R	A	A	A	A	R	A	A	A	R	A	A	R
GQ02803-P03.1.581	A/G	10433771	1313	+	NA	NA	NA	NA	NA	NA	R	A	A	A	A	R	A	R	G	G	A	R	A	A	A	A	R	A	A	G	A	R	A	A	R	A	A	R	A	A	R	A	A	A	A	A	A	A	G
PGLM2-0804	T/C	10433783	13153	+	NA	NA	NA	NA	NA	NA	T	T	Y	Y	N	T	T	T	T	Y	Y	Y	T	C	C	Y	T	Y	T	Y	N	T	Y	T	T	T	T	C	Y	T	Y	Y	T	T	Y	T	T	T	Y
MA_10433793g0020-11199-[T_C]	A/G	10433793	76266	+	NA	NA	NA	NA	NA	NA	A	A	R	R	G	A	A	A	A	A	R	A	R	R	A	R	A	R	R	R	A	A	A	R	R	R	R	A	R	A	R	A	R	A	R	A	R	R	R
c92943_g1_i4_569_HT	G/A	10433815	38394	+	NA	NA	NA	NA	NA	NA	G	R	R	A	G	A	G	G	G	G	R	R	R	R	A	A	R	G	G	G	R	A	R	R	G	G	G	R	N	R	G	A	R	G	G	R	N	R	A
NODE-9017-length-606-cov-86.795380-525	G/T	10433815	44404	+	NA	NA	NA	NA	NA	NA	G	G	K	K	G	N	K	G	G	K	G	G	K	G	K	K	G	G	G	G	G	G	K	N	T	K	N	K	K	K	N	G	K	T	N	G	K	G	G
PGLM2-0944	T/C	10433818	18449	+	NA	NA	NA	NA	NA	NA	T	Y	T	T	T	T	T	T	T	Y	Y	T	T	T	T	Y	Y	T	Y	T	T	T	T	T	T	T	Y	Y	Y	T	T	T	T	T	T	T	T	T	Y
GQ03314-H20.1.1002	T/A	10433904	7195	+	NA	NA	NA	NA	NA	NA	T	T	A	W	T	T	T	T	W	W	W	W	W	W	W	W	A	W	W	N	T	T	T	W	A	W	W	T	W	W	W	W	T	W	T	W	W	W	T
ss538945674	G/A	10433969	11311	+	NA	NA	NA	NA	NA	NA	A	G	R	R	G	G	G	R	G	R	G	G	R	G	R	G	G	R	A	G	G	N	G	G	A	G	A	G	G	G	A	G	G	G	G	G	G	G	G
PGWD1-1329	G/T	10434031	7464	+	NA	NA	NA	NA	NA	NA	G	G	G	G	K	G	K	G	K	K	K	G	G	K	K	G	G	G	G	G	T	G	G	G	G	G	G	G	G	G	G	K	G	G	G	K	G	K	G
GQ03230-M01.1.766	G/A	10434080	18719	+	NA	NA	NA	NA	NA	NA	R	A	G	G	R	R	A	R	A	R	G	G	R	A	R	R	R	R	R	R	R	A	R	R	R	R	R	R	A	R	G	R	R	G	G	G	R	A	R
NODE-34356-length-318-cov-61.921383-162	C/A	10434107	10164	+	NA	NA	NA	NA	NA	NA	M	C	C	M	M	C	C	C	C	M	C	C	C	C	C	C	C	M	M	C	C	C	M	C	C	M	M	C	M	C	C	C	M	M	C	C	C	C	M
GQ03508-P10.1.72	C/A	10434201	2340	+	NA	NA	NA	NA	NA	NA	M	C	M	C	C	M	M	M	C	M	C	C	M	M	C	M	M	N	N	M	C	A	M	M	A	A	A	N	M	M	C	C	M	M	C	A	M	A	M
GQ03012-K10.1.1015	C/T	10434227	7195	+	NA	NA	NA	NA	NA	NA	T	C	C	T	T	T	T	Y	C	T	C	C	C	T	C	C	Y	Y	T	Y	C	Y	Y	T	C	Y	T	C	Y	Y	Y	Y	Y	C	T	Y	Y	T	C
FCL3022Contig1-258	G/C	10434238	8485	+	NA	NA	NA	NA	NA	NA	G	C	C	S	G	S	G	G	G	G	C	G	S	G	G	G	G	G	G	G	S	G	S	G	S	G	S	G	S	G	S	S	G	S	G	G	G	S	S
FCL770Contig1-264	G/A	10434287	9402	+	NA	NA	NA	NA	NA	NA	A	G	G	R	A	R	G	G	R	G	G	R	G	A	R	R	R	R	R	R	R	R	G	G	R	R	A	R	R	G	G	R	R	R	R	R	G	G	G
NODE-2238-length-196-cov-80.989799-117	T/G	10434331	22269	+	NA	NA	NA	NA	NA	NA	T	K	G	K	T	K	K	K	K	K	K	T	G	T	K	G	T	T	K	K	G	K	K	K	K	K	K	K	T	T	K	G	K	K	K	K	T	K	G
PGLM2-1112	G/A	10434333	12201	+	NA	NA	NA	NA	NA	NA	G	R	G	R	G	G	R	R	G	G	G	A	G	G	R	G	G	R	G	A	G	G	G	R	A	R	G	R	R	G	G	G	G	G	R	R	R	R	R
0-11504-01-7733-contigContig1-95	T/C	10434355	8528	+	NA	NA	NA	NA	NA	NA	T	T	T	T	Y	Y	Y	Y	T	T	T	T	T	T	Y	T	T	Y	T	Y	Y	T	N	T	T	Y	Y	T	T	T	Y	T	T	Y	Y	Y	T	T	Y
GQ03307-E08.1.579	A/T	10434362	16682	+	NA	NA	NA	NA	NA	NA	A	W	A	A	W	A	W	T	T	W	W	W	A	T	A	A	A	A	A	A	A	W	W	A	N	A	A	A	A	A	W	A	A	T	T	A	W	W	A
GQ03013-D24.3.551	G/A	10434370	13176	+	NA	NA	NA	NA	NA	NA	G	G	G	G	G	R	G	R	R	G	G	R	G	G	G	N	G	R	G	G	G	G	G	G	R	G	R	G	R	R	R	R	G	G	G	R	R	G	G
GQ03011-J06.1.333	G/A	10434464	1786	+	NA	NA	NA	NA	NA	NA	R	G	A	A	A	G	R	A	G	R	A	G	A	R	R	R	G	R	G	G	R	R	A	G	R	G	G	G	R	R	G	R	R	R	R	G	G	A	A
WS-2.0-GQ0015.B3.r-I23.1-80	C/G	10434526	19710	+	NA	NA	NA	NA	NA	NA	S	S	C	C	S	C	S	C	C	S	C	C	C	S	C	S	G	S	S	S	C	C	C	C	C	S	C	C	S	C	S	C	C	C	C	C	S	C	C
GQ03704-D12.1.193	C/T	10434535	10497	+	NA	NA	NA	NA	NA	NA	C	C	C	C	C	C	Y	C	C	C	C	C	Y	C	C	Y	Y	C	C	C	Y	C	C	Y	N	C	Y	Y	Y	C	N	Y	C	C	Y	Y	Y	Y	C
MA_10434586g0010-591-[T_C]	A/G	10434586	9193	+	NA	NA	NA	NA	NA	NA	R	A	R	G	R	G	R	R	R	G	R	A	G	A	G	A	R	A	G	A	R	R	R	A	G	G	A	G	R	G	R	A	A	R	R	R	G	N	R
GQ02903-C20.2.69	G/A	10434624	24569	+	NA	NA	NA	NA	NA	NA	G	R	A	R	G	A	R	G	G	G	R	G	R	N	G	R	A	G	A	R	R	G	R	R	G	R	N	G	A	R	R	R	G	G	A	G	G	G	G
GQ03812-N05.1.39	G/T	10434662	19558	+	NA	NA	NA	NA	NA	NA	T	G	K	K	K	T	K	G	G	G	T	K	K	K	K	G	G	G	K	K	T	G	K	G	T	T	G	G	K	K	G	K	G	G	K	G	G	T	G
GQ03812-N05.1.329	T/C	10434662	20479	+	NA	NA	NA	NA	NA	NA	T	Y	C	T	Y	T	Y	Y	T	Y	C	Y	T	T	Y	T	T	Y	Y	Y	Y	T	T	T	Y	C	C	Y	Y	T	T	Y	T	T	Y	T	Y	T	Y
GQ02906-B15.2.49	A/G	10434682	600	+	NA	NA	NA	NA	NA	NA	A	R	A	R	A	A	R	A	A	R	A	A	A	A	R	R	R	R	A	A	R	R	G	A	A	A	R	A	R	A	R	A	A	A	A	A	R	R	A
GQ03102-O24.1.1010	C/T	10434783	4228	+	NA	NA	NA	NA	NA	NA	Y	N	C	Y	Y	C	Y	C	Y	Y	Y	Y	Y	C	Y	C	Y	C	C	Y	Y	C	C	N	C	C	C	N	C	Y	Y	Y	C	C	C	N	C	N	C
GQ0208-F05.1.247	T/C	10434812	2181	+	NA	NA	NA	NA	NA	NA	Y	T	T	T	T	T	T	C	T	T	T	Y	Y	C	T	T	Y	T	Y	T	T	T	Y	T	T	T	T	T	Y	T	T	T	T	T	Y	T	T	Y	Y
GQ04013-J19.4.1537	C/T	10434838	2585	+	NA	NA	NA	NA	NA	NA	T	Y	Y	T	C	C	Y	Y	T	T	Y	Y	Y	Y	C	C	C	Y	C	T	T	Y	T	Y	C	Y	C	Y	Y	C	T	Y	Y	T	C	T	Y	C	T
GQ03805-P10.1.831	G/C	10434951	1638	+	NA	NA	NA	NA	NA	NA	S	S	S	G	S	G	S	G	N	G	G	G	G	S	C	G	N	G	G	S	N	S	S	G	G	S	S	G	S	G	G	G	G	S	S	S	S	G	G
GQ03805-P10.1.1672	C/T	10434951	6619	+	NA	NA	NA	NA	NA	NA	C	C	C	N	C	C	C	Y	C	C	C	C	Y	C	C	C	T	C	C	C	N	C	N	C	C	Y	C	Y	C	C	Y	Y	C	Y	Y	C	C	Y	Y
GQ03805-P10.1.1793	A/G	10434951	6740	+	NA	NA	NA	NA	NA	NA	A	A	A	R	A	A	A	R	A	A	A	N	R	A	A	A	G	A	A	A	R	A	R	N	A	R	A	R	R	R	R	R	A	R	R	A	A	R	R
ss538953119	A/C	10434958	7612	+	NA	NA	NA	NA	NA	NA	M	A	A	M	A	A	A	M	A	A	A	A	A	M	M	A	A	A	A	A	A	M	M	A	A	A	A	A	A	A	M	M	A	M	A	A	A	A	M
ss538948454	G/T	10434977	4007	+	NA	NA	NA	NA	NA	NA	K	G	K	K	K	K	K	K	G	T	G	K	T	K	G	G	G	K	G	G	K	K	K	K	G	G	G	K	K	G	G	K	K	G	G	T	K	G	G
GQ0254-G19.1.675	T/C	10434995	1596	+	NA	NA	NA	NA	NA	NA	Y	Y	T	T	T	T	Y	T	Y	Y	T	Y	T	Y	Y	T	T	T	Y	Y	Y	T	Y	T	Y	Y	T	Y	T	T	T	T	T	T	Y	Y	T	Y	T
PGLM1-0556	C/A	10435015	10422	+	NA	NA	NA	NA	NA	NA	M	C	M	M	M	C	C	C	C	C	C	C	C	C	M	M	M	M	M	C	C	A	M	M	M	C	M	C	C	M	M	C	C	C	C	M	C	C	M
GQ03007-M20.2.352	A/C	10435039	19864	+	NA	NA	NA	NA	NA	NA	A	A	A	C	M	M	A	C	A	A	M	A	A	A	M	A	A	M	A	M	A	A	C	A	M	A	A	A	A	A	M	A	A	A	M	M	A	M	M
GQ03402-B14.1.826	A/C	10435048	757	+	NA	NA	NA	NA	NA	NA	A	M	A	M	A	A	M	M	A	A	N	M	A	M	A	N	N	A	A	C	M	M	N	M	C	A	A	A	A	A	A	A	A	A	A	M	A	A	A
GQ0206-L05.1.1255	T/C	10435256	14400	+	NA	NA	NA	NA	NA	NA	T	T	Y	Y	Y	T	Y	T	C	Y	C	T	Y	T	T	T	T	C	Y	T	C	Y	Y	C	Y	T	Y	Y	C	Y	Y	Y	Y	T	C	Y	T	Y	Y
2-8491-01-8674-contigContig1-450	G/T	10435333	3244	+	NA	NA	NA	NA	NA	NA	G	G	T	K	G	T	G	K	T	K	T	K	K	G	G	K	T	K	G	T	K	G	T	K	K	K	G	G	K	K	T	T	K	K	K	T	N	K	K
GQ03003-J07.1.1376	C/T	10435374	1536	+	NA	NA	NA	NA	NA	NA	C	Y	Y	C	Y	T	Y	C	C	C	T	C	C	Y	C	Y	Y	Y	T	C	C	C	C	T	Y	C	C	T	C	Y	C	C	C	C	C	C	C	T	Y
GQ0177-C01.1.623	G/A	10435381	652	+	NA	NA	NA	NA	NA	NA	G	G	G	R	R	G	R	G	R	R	G	G	G	G	G	G	G	G	R	G	G	G	R	G	G	G	G	G	R	G	G	G	G	R	G	A	G	R	G
GQ03311-H18.1.382	C/T	10435482	22904	+	NA	NA	NA	NA	NA	NA	C	C	Y	C	C	C	C	Y	Y	C	C	C	Y	C	Y	C	Y	C	C	C	Y	Y	C	Y	C	C	Y	C	Y	T	C	C	C	Y	C	C	C	C	Y
NODE-4953-length-1279-cov-202.146210-373	A/G	10435489	1717	+	NA	NA	NA	NA	NA	NA	R	A	R	G	R	R	R	A	R	R	R	A	R	R	A	A	R	A	A	R	G	R	R	A	R	A	R	G	R	A	R	R	R	R	R	R	G	R	G
PaPHYP-RI308	C/T	10435530	9090	+	NA	NA	NA	NA	NA	NA	T	C	Y	T	Y	C	Y	Y	C	Y	C	Y	Y	C	Y	T	C	Y	Y	C	Y	C	Y	C	Y	C	T	Y	C	C	Y	C	C	C	C	C	Y	C	C
WS0085-K14.1.120	A/T	10435574	3348	+	NA	NA	NA	NA	NA	NA	A	A	A	W	A	W	A	T	T	W	A	A	W	A	A	A	A	A	A	W	W	W	W	W	A	T	W	W	A	W	A	A	A	W	W	T	A	A	T
CL1004Contig1-08-8742-contigContig1-331	G/A	10435597	47751	+	NA	NA	NA	NA	NA	NA	R	G	R	R	G	G	G	G	G	G	G	G	A	R	R	G	A	G	G	G	G	G	R	G	G	G	A	R	R	R	G	G	A	G	G	G	R	G	G
CL1238Contig1-01-8815-contigContig1-390	A/G	10435601	15220	+	NA	NA	NA	NA	NA	NA	A	R	G	R	R	R	R	A	A	A	R	G	G	A	R	A	R	A	A	A	G	A	G	A	A	A	A	A	A	A	A	A	R	R	A	A	A	A	A
CL1238Contig1-01-8815-contigContig1-288	G/T	10435601	15322	+	NA	NA	NA	NA	NA	NA	G	K	T	K	K	K	K	G	G	G	K	T	T	G	K	G	K	G	G	G	T	G	T	K	K	G	G	G	G	G	G	G	K	K	G	G	G	G	G
GQ03105-A13.1.87	T/C	10435614	6162	+	NA	NA	NA	NA	NA	NA	T	Y	T	T	Y	T	T	T	Y	T	Y	T	Y	T	Y	T	T	C	Y	T	Y	Y	C	T	Y	Y	T	C	T	C	Y	T	T	T	T	T	T	Y	T
GQ0168-B15.1.1522	C/T	10435752	10168	+	NA	NA	NA	NA	NA	NA	C	C	C	C	C	Y	C	C	C	C	C	Y	Y	C	Y	C	C	C	C	C	C	C	Y	C	C	C	C	C	C	C	C	C	Y	C	Y	C	C	Y	C
GQ0031.TB-K19.1-918	C/T	10435764	3499	+	NA	NA	NA	NA	NA	NA	Y	C	C	C	C	C	C	C	C	C	T	Y	C	C	C	C	T	C	C	C	C	C	C	C	C	Y	Y	C	Y	C	C	C	C	Y	C	Y	C	C	C
GQ02908-J07.1.1166	T/C	10435814	7115	+	NA	NA	NA	NA	NA	NA	Y	T	Y	Y	T	T	Y	Y	T	Y	Y	T	T	Y	T	Y	T	T	T	Y	Y	N	T	T	T	Y	Y	T	T	T	T	N	T	Y	T	Y	N	T	T
GQ03915-N07.4.225	G/T	10435893	29372	+	NA	NA	NA	NA	NA	NA	T	K	G	G	K	K	T	K	K	G	K	K	K	G	G	G	K	K	G	K	G	G	K	G	K	K	G	G	K	G	K	K	K	K	G	K	G	T	K
FCL1156Contig1-373	C/T	10435905	28309	+	NA	NA	NA	NA	NA	NA	T	Y	T	T	Y	T	C	Y	T	Y	Y	Y	Y	C	C	Y	Y	T	Y	T	T	C	Y	C	Y	Y	Y	C	Y	Y	Y	Y	T	T	Y	C	C	Y	Y
MA_10435940g0010-126-[T_C]	A/G	10435940	5281	+	NA	NA	NA	NA	NA	NA	R	R	R	G	G	A	R	R	R	R	R	R	R	G	R	A	A	R	G	G	R	R	R	R	A	G	R	A	N	G	A	R	R	R	R	R	R	R	R
FCL1656Contig1-304	G/A	10435947	5482	+	NA	NA	NA	NA	NA	NA	G	G	R	G	G	G	R	G	R	A	R	G	A	G	G	R	N	G	G	R	G	R	R	G	G	G	G	R	G	R	R	G	G	G	G	G	R	G	R
GQ0013.BR.1-A19.18-422	C/T	10436059	4307	+	NA	NA	NA	NA	NA	NA	Y	C	Y	C	C	T	Y	C	C	Y	Y	Y	C	C	Y	C	Y	T	Y	C	C	Y	Y	C	C	C	T	C	C	Y	C	C	Y	C	T	C	N	C	Y
WS-2.0-GQ02809.B7-N13.3-196	G/A	10436082	2605	+	NA	NA	NA	NA	NA	NA	G	R	G	R	G	G	G	G	R	G	G	R	G	G	R	G	R	A	G	R	G	R	G	G	G	R	G	G	G	G	R	R	R	A	R	R	G	R	A
GQ03414-P13.2.1203	A/G	10436085	23698	+	NA	NA	NA	NA	NA	NA	G	R	A	A	A	R	R	G	A	R	R	R	G	R	G	R	G	R	G	R	R	R	A	R	R	G	R	A	R	A	G	A	A	A	G	A	N	G	A
GQ03309-D05.1.739	A/G	10436099	1225	+	NA	NA	NA	NA	NA	NA	G	R	R	A	R	R	R	A	A	R	R	R	R	R	R	R	N	A	A	R	G	R	A	A	G	N	R	R	R	R	G	N	R	R	G	G	R	R	A
ss538950317	C/T	10436231	20665	+	NA	NA	NA	NA	NA	NA	C	C	C	C	Y	C	C	C	C	C	C	C	C	C	C	C	Y	C	Y	Y	C	Y	T	Y	C	C	Y	C	Y	C	Y	C	Y	C	Y	Y	T	C	Y
c80226_g1_i1_820_HT	G/T	10436298	38520	+	NA	NA	NA	NA	NA	NA	T	K	K	K	K	G	G	K	G	G	G	K	G	T	G	K	K	K	G	G	G	K	K	G	K	G	K	K	G	K	K	K	K	K	G	G	G	K	G
MA_10436361g0010-6808-[A_G]	T/C	10436361	21314	+	NA	NA	NA	NA	NA	NA	T	Y	C	Y	C	T	Y	Y	Y	Y	Y	C	T	T	Y	Y	Y	T	T	T	T	Y	T	Y	Y	Y	C	Y	Y	T	T	T	T	C	T	T	N	Y	T
FCL2673Contig1-226	T/C	10436392	16241	+	NA	NA	NA	NA	NA	NA	C	Y	T	T	T	T	Y	T	Y	C	T	C	C	T	Y	C	C	Y	C	Y	Y	T	Y	T	T	T	C	Y	Y	C	C	Y	C	T	C	Y	C	Y	C
ss538950961	C/A	10436405	5246	+	NA	NA	NA	NA	NA	NA	M	M	M	C	M	M	C	C	M	M	M	M	A	A	M	A	M	C	M	M	C	M	M	C	A	A	C	M	C	C	C	C	M	M	C	C	C	C	M
GQ03304-G12.1.1066	T/C	10436482	23114	+	NA	NA	NA	NA	NA	NA	Y	C	T	Y	T	Y	T	C	Y	T	T	C	Y	Y	T	C	C	T	Y	C	T	C	Y	Y	T	T	Y	C	Y	T	T	Y	Y	C	Y	Y	T	C	Y
GQ0048-I24.1.404	C/T	10436595	18677	+	NA	NA	NA	NA	NA	NA	Y	Y	C	Y	C	C	C	C	C	N	Y	Y	N	Y	Y	Y	C	C	Y	Y	Y	C	Y	Y	Y	Y	Y	Y	Y	C	Y	C	N	N	C	Y	Y	C	Y
ss538950762	C/A	10436637	61726	+	NA	NA	NA	NA	NA	NA	C	C	M	C	C	C	C	C	M	C	C	C	C	C	M	M	C	M	C	M	M	M	C	M	C	C	C	M	C	C	C	M	C	C	M	M	M	M	M
0-14976-01-9598-contigContig1-251	G/A	10436652	11271	+	NA	NA	NA	NA	NA	NA	R	R	R	G	G	G	R	G	R	R	R	R	R	A	G	R	A	G	R	R	G	G	A	R	R	G	G	R	A	G	R	G	G	R	A	G	N	R	R
PGLM2-0624	T/C	10436947	20697	+	NA	NA	NA	NA	NA	NA	T	T	T	Y	Y	C	T	Y	T	Y	Y	Y	T	T	C	C	T	Y	Y	C	C	Y	Y	Y	T	C	Y	Y	T	C	T	Y	C	T	T	T	Y	C	Y
GQ0205-P06.1.1245	C/T	10436971	30974	+	NA	NA	NA	NA	NA	NA	Y	Y	C	C	C	C	Y	C	Y	C	Y	N	T	C	C	C	C	Y	C	C	Y	C	C	C	N	C	Y	C	C	C	C	C	Y	C	C	C	Y	Y	C
FCL3169Contig1-478	A/G	10437032	12479	+	NA	NA	NA	NA	NA	NA	R	R	R	A	A	R	A	A	A	G	R	A	A	R	A	R	R	R	G	G	A	A	G	A	A	R	A	A	G	G	A	A	A	R	G	R	A	G	R
GQ02804-D19.1.402	A/G	10437058	20775	+	NA	NA	NA	NA	NA	NA	A	R	A	A	R	R	G	A	A	R	R	R	A	G	G	G	A	A	A	G	A	A	R	A	R	R	R	R	R	R	G	R	A	R	A	R	R	A	G
GQ03115-L04.1.1216	G/A	10437120	18098	+	NA	NA	NA	NA	NA	NA	G	R	G	G	R	G	R	G	N	G	G	R	A	G	R	G	R	R	G	G	R	G	G	R	R	N	R	R	R	G	G	G	G	R	G	G	G	N	R
PGLM2-0127	A/G	10437129	10645	+	NA	NA	NA	NA	NA	NA	A	A	A	R	R	R	A	R	R	A	A	A	A	A	A	R	R	R	A	R	R	A	R	A	R	R	R	R	A	A	A	A	A	R	A	R	R	A	R
GCAT-2.0-GQ0025.B3.r-L22-EPB-02	C/A	10437145	4195	+	NA	NA	NA	NA	NA	NA	A	M	M	M	A	C	C	C	M	C	M	A	C	C	C	A	C	C	M	M	M	A	C	M	C	M	A	A	C	M	C	M	C	A	M	M	M	M	M
GQ0025.B3.r-L22.10-282	C/T	10437145	4711	+	NA	NA	NA	NA	NA	NA	Y	T	C	C	Y	T	T	Y	Y	T	Y	C	T	T	T	C	Y	T	Y	Y	Y	C	T	Y	T	Y	C	C	T	Y	Y	C	T	Y	C	Y	C	C	C
[truncated: 24 more columns]
