# Supplementary material for: Association genetics of phenolic needle compounds in Norway spruce with variable susceptibility to needle bladder rust
Source: Plant Mol Biol. 2017 Feb 11;94(3):229–51. doi: 10.1007/s11103-017-0589-5 (PMC5443855; doi:10.1007/s11103-017-0589-5)
Supplement: Supplementary file 5 — Supplementary material 5 (TXT 17 KB) [file 11103_2017_589_MOESM5_ESM.txt]

<Supplemental Table S7. Phenotype data including infection degree, high/low susceptibility and concentration values of phenolic compounds for all analysed tree individuals>
taxa	data	data	data	data	data	data	data	data	data	data	data	data	data	data	data	data	data	data	data	data	data	data	data	data	data	data	data
Clone	PC1	PC2	PC3	PC4	PC5	Susceptibility	Infection_degree	trans-Astringin	cis-Astringin	Astringin_ratio	Astringin_sum	Catechin	trans-Isorhapontin	cis-Isorhapontin	Isorhapontin_ratio	Isorhapontin_sum	Kaempferol-3-glucoside	Picein	Quercetin-3-glucoside	Gallocatechin	trans-Piceatannol	trans-Piceid	cis-Piceid	Piceid_ratio	Piceid_sum	Shikimik_acid	trans-Resveratrol
ALP-0	1.7305247	-0.44012746	1.0782251	-0.119971365	0.21555017	1	3.25	38.64043	3.5778174	9.259259	42.218246	24.109612	6.8791676	2.2806263	33.15265	9.159794	1.0261831	60.2537	0.31959668	11.676696	0.74808913	1.1156286	0.14428362	12.932944	1.2599121	194.58449	0.05626931
ALP-1	1.2793258	2.9596252	-2.3666232	-1.9298939	-1.1030741	0	1	85.20888	1.5389718	1.8061168	86.74785	33.12801	2.267709	0.07446871	3.283874	2.3421779	0.57363975	99.34454	0.39611468	6.7069416	0.98270553	1.6804864	0.05376293	3.199248	1.7342494	214.72005	0.06352365
ALP-2	-3.708769	0.6605265	-0.0870672	0.22270219	-0.2727923	0	1.25	4.0140843	0.10773779	2.6839938	4.1218224	38.993217	0.12067466	0	NaN	0.12067466	0.74560946	24.630499	0.5793775	13.275952	0.03324987	0.024931315	0	NaN	0.024931315	162.7543	0
ALP-3	-0.80434424	0.2324003	-0.6083263	5.238469	-2.3573308	0	2.25	18.066217	1.1292548	6.2506437	19.195473	34.356827	7.4373884	1.8021891	24.231478	9.239577	2.3772972	35.132202	1.5901372	15.073273	0.58308136	0.40257424	0.03498488	8.690292	0.43755913	217.72505	0.03296891
ASS-0	-0.14211683	0.14368455	1.3928547	-1.1145092	-1.5472333	1	3.75	30.302526	1.8188165	6.0021944	32.12134	43.758312	7.357048	1.4876236	20.220387	8.844671	0.6555851	107.629654	0.16505983	21.01895	0.49667552	0.75797874	0.07087766	9.350877	0.8288564	264.7108	0.03507314
ASS-1	0.2969932	-0.80650294	1.6526932	0.71607995	-1.4198174	0	1.75	27.295872	2.3346064	8.552965	29.630478	35.397346	9.925441	2.1803963	21.967754	12.105838	1.0412803	129.2053	0.4542644	13.729769	0.246954	0.42698672	0.059101656	13.841567	0.48608837	200.58192	0.009870886
ASS-10	2.3893125	-1.8366914	-2.7212005	-2.017404	-0.37694198	0	1.5	60.11994	7.01316	11.665281	67.1331	39.346992	1.2433783	0.34416124	27.67953	1.5875396	1.1997335	110.44478	0.20343162	7.905214	0.34282857	1.414626	0.27529567	19.460669	1.6899217	176.07863	0.021865735
ASS-11	2.1448963	-4.6729403	1.8546958	-0.89795995	-1.5008682	0	1.5	29.442924	5.169948	17.559221	34.612873	39.083607	8.009182	3.5094905	43.81834	11.518672	0.9315794	240.04591	0.2134016	13.560519	0.1187958	0.56360906	0.1542509	27.368422	0.71786	208.26344	0.005530149
ASS-12	2.6057155	-4.8369303	-2.2390592	-0.8955149	1.2577746	0	1.75	44.552586	7.8805633	17.688229	52.433147	27.553623	1.2873477	0.57904184	44.979446	1.8663895	1.6774071	135.50034	0.33718228	13.890202	0.41727298	0.97174716	0.34413683	35.414234	1.315884	168.0053	0.024204858
ASS-13	-0.6607413	-3.0675905	1.0598243	0.630193	-0.5377304	0	2	12.458446	1.8597436	14.927573	14.318189	34.700016	5.3728037	1.8344151	34.142605	7.2072186	1.4760171	129.80846	0.39322463	13.178724	0.11565617	0.24812411	0.06632896	26.732168	0.31445307	187.74734	0.004530632
ASS-14	-0.5119555	-3.980321	-1.4679326	-0.6525113	-0.64576083	0	2.25	29.254023	5.562165	19.013334	34.81619	35.026817	0.51409066	0.2160117	42.018208	0.73010236	1.1962945	136.61629	0.6755729	8.015602	0.21554364	0.18153097	0.05070697	27.93296	0.23223794	184.39786	4.49E-04
ASS-15	7.7388496	-0.9969745	0.40598384	-0.6518938	-0.26331088	0	2.25	67.22187	7.658188	11.3924055	74.88006	29.392595	12.77813	3.9250476	30.716917	16.703176	0.8624966	107.26894	0.2612474	12.455871	0.8834978	2.9799945	0.50040734	16.792223	3.480402	182.67403	0.10974925
ASS-2	-1.4220815	-0.6464665	-0.20338728	-1.175033	0.26006722	0	1.75	26.049372	2.2744577	8.731334	28.32383	26.66445	1.697947	0.28097415	16.547876	1.9789212	0.669936	169.97755	0.2984623	15.227329	0.1449921	0.48341784	0.049073227	10.151307	0.5324911	203.225	0.004717812
ASS-3	2.8085644	0.5829494	-1.2888106	0.64251524	-1.4967101	0	1.75	55.057594	3.9812815	7.231121	59.038876	38.552917	7.9769616	1.425486	17.870035	9.402448	1.1713463	81.95644	0.6792657	6.735961	0.5327574	1.8714902	0.20370771	10.884786	2.075198	157.12743	0.043772496
ASS-4	-0.81635076	-0.79818714	0.28679034	2.952893	-0.11646549	0	2	21.379036	1.3637305	6.378822	22.742765	27.548824	6.561977	1.5301714	23.318756	8.092148	1.9140693	123.31606	0.72411317	18.405739	0.041610204	0.34404144	0.037752092	10.973124	0.38179353	156.07812	3.15E-04
ASS-5	3.2224493	2.5990744	1.6852291	0.13775298	-0.64071375	0	2	46.19351	2.2566664	4.885246	48.450172	25.698864	12.593249	2.3178926	18.405834	14.911141	0.7482478	52.509464	0.39635867	8.434706	2.3169258	1.9318457	0.11098042	5.744787	2.0428262	205.75203	0.18074599
ASS-6	-3.3290236	0.09426823	0.61250114	-0.6396413	1.0102464	0	1.25	5.6923637	0.38691998	6.797176	6.0792837	20.981	0.6591158	0.07749361	11.757206	0.7366094	0.85933506	77.17391	0.28607965	20.158934	0.019934235	0.11801242	0.013631714	11.551084	0.13164413	249.45195	0
ASS-7	-3.3078594	-0.27039376	-0.06761824	-0.5500875	-1.2721709	0	1.75	5.948209	0.50202847	8.439994	6.4502373	39.697884	0.9239534	0.12664652	13.707026	1.0505999	0.81242985	107.03496	0.51687527	13.724644	0.007868796	0.07216228	0.008324558	11.535885	0.080486834	237.54855	0
ASS-8	-0.08022541	-0.36565015	-2.9457858	0.54242253	-1.3635103	0	1.5	52.378387	4.2900734	8.190541	56.66846	42.882786	1.6112008	0.17903428	11.111854	1.7902352	1.6973614	105.27733	0.7108239	12.3317175	0.73774904	0.5844552	0.077329025	13.230958	0.66178423	179.23174	0.027158499
ASS-9	-1.3590826	-0.103968374	1.2238699	0.23045127	1.036389	0	1.5	19.40072	1.4875783	7.667644	20.888298	25.04267	5.526266	1.0256021	18.558681	6.551868	0.82381946	78.96833	0.26152095	17.077564	0.2660345	0.27088943	0.029717429	10.970317	0.30060688	146.21657	0.008386118
ELL-0	-3.020143	0.097182386	-0.010369518	0.2502338	0.870657	1	3	9.153159	0.7436942	8.125	9.896853	29.652422	0.80124813	0.12712395	15.865741	0.9283721	1.1281962	16.018028	0.3897027	19.251104	0.06920343	0.20553003	0.023077056	11.22807	0.22860709	189.39066	0.001416313
ELL-1	-3.5924902	1.7889369	-0.26338193	-0.3367073	-1.0067502	0	1	8.471582	0.24663594	2.9113328	8.718218	41.044548	0.9963134	0.017243776	1.7307583	1.0135572	0.7348694	54.969276	0.4310292	13.502304	0.04814132	0.23324117	0.003235023	1.3869863	0.23647618	202.15054	0.002236559
FLI-0	0.14669387	-0.2389882	-2.1744514	-0.7869284	-2.337237	1	3	51.57497	3.7524676	7.275753	55.32744	43.567078	2.7479186	0.25391477	9.240258	3.0018334	1.7378765	146.85435	0.36391726	10.445456	0.50124454	0.81160414	0.09218093	11.357868	0.9037851	273.71042	0.027379625
FLI-1	4.5790415	1.0871879	-0.54217863	2.4631035	-1.106539	0	2.25	47.220093	2.467433	5.2253876	49.687527	27.041294	12.802043	1.9065615	14.892634	14.708605	2.0727117	178.71434	0.62562793	11.196254	0.8694764	2.9687526	0.23077054	7.7733164	3.1995232	195.31715	0.1626905
GRI-0	4.247392	4.010647	2.1494536	-0.9248988	0.15589216	1	2.5	47.48407	2.3969939	5.047996	49.881065	26.180363	11.1517725	2.6684337	23.928337	13.820207	0.7299461	19.098186	0.3349126	12.881882	5.5971246	1.494527	0.13716713	9.177962	1.6316942	260.9051	0.6391113
GRI-1	0.41777277	1.8223389	-0.021751173	0.21057372	0.3161723	0	1.25	42.95366	1.4981445	3.4878156	44.451805	32.04872	5.97583	0.8615614	14.417434	6.837392	0.7688648	59.777332	0.45751262	20.791702	1.1917404	1.2016367	0.06862689	5.711118	1.2702636	175.27834	0.10794557
HAI-0	2.869436	4.521503	-0.7433083	-2.1024008	0.81190777	1	1.25	48.42266	2.9467435	6.085464	51.369404	28.459972	4.691316	0.4844644	10.326834	5.175781	0.38195387	23.15977	0.31597695	5.435889	5.630936	2.1041384	0.11397558	5.4167337	2.218114	178.34125	0.45183176
HAI-1	-0.69215477	2.2420354	-1.050118	-1.7404201	0.32534763	0	1.25	49.603374	2.4307172	4.900306	52.034092	28.767933	1.0720675	0.0776084	7.239134	1.149676	0.66194093	44.295357	0.31733334	13.21519	3.0605907	0.48303798	0.030427003	6.2990913	0.513465	219.83122	0.073451474
HOP-0	-2.9900906	-0.40649202	-1.2400788	-0.16784456	-2.4914744	1	3.5	10.103938	0.9714171	9.6142435	11.075355	60.523685	0.36873877	0.053763807	14.58046	0.42250258	1.2528483	40.46572	0.5436738	15.210874	0.055446733	0.32272637	0.044173498	13.687601	0.36689985	223.6658	0.003292425
HOP-1	-3.085754	-0.70021385	0.81108534	-1.2966577	-0.24660137	0	1	5.3459287	0.67698765	12.663612	6.0229163	33.05344	1.1839412	0.24715821	20.875885	1.4310994	0.85401905	36.884457	0.22317852	15.700166	0.03775037	0.10793318	0.014585848	13.513777	0.12251902	267.5588	7.93E-06
KAU-0	-1.6862426	-0.32555068	-1.5478779	2.548834	-0.43069574	1	3.25	22.50841	2.0173483	8.962643	24.525757	30.102673	2.85077	0.36502036	12.804273	3.2157905	1.8204992	87.59958	0.98955566	16.020535	0.08875907	0.37174723	0.03535493	9.510476	0.40710214	171.53479	4.71E-04
KAU-1	-1.6995964	0.470392	1.5107642	-0.6305535	0.28084975	0	2	17.766834	1.2126148	6.82516	18.979448	23.420778	5.023203	0.8738256	17.395786	5.8970284	0.7799981	57.808506	0.20437542	15.882186	0.15399185	0.339767	0.026957098	7.933995	0.36672413	240.7425	0.005064874
KAU-2	-3.7827299	0.4012694	0.8042008	-0.75552285	0.04337783	0	2.25	3.095484	0.22908647	7.400667	3.3245704	24.532907	0.07293212	0	NaN	0.07293212	0.7255657	69.54276	0.44127312	20.993334	0.007116703	0.015405126	3.05E-04	1.9785471	0.015709924	299.59628	0
LAE-0	2.0248854	-0.9800452	1.080831	0.8887827	0.43341273	1	3	46.015553	4.174262	9.071416	50.189816	26.691195	7.9605317	2.843094	35.714878	10.803626	1.0927335	94.48951	0.42411572	14.315578	0.8826825	0.76862615	0.09887114	12.863359	0.86749727	120.74588	0.047161136
LAE-1	0.61360556	1.8721082	-0.49394906	0.9355855	0.52653086	0	1.75	37.265392	1.9058845	5.114355	39.171276	31.000092	6.1873245	0.73337764	11.852904	6.920702	1.1801614	51.935806	0.491069	13.219693	1.5500952	1.1768973	0.08196573	6.964561	1.258863	121.22586	0.17281713
LAE-2	0.96955526	-0.5096943	1.5160961	0.58737904	0.4669014	0	2	44.879658	2.985632	6.652529	47.865288	18.019585	9.202892	2.0964108	22.779911	11.299302	1.1765351	101.58324	0.32455385	17.369818	0.30643362	0.44586805	0.064464174	14.458128	0.5103322	206.18651	0.007215155
LAE-3	-0.24026115	1.1718173	-2.394347	0.63327074	0.023873564	0	1.5	46.3312	2.8400104	6.1298013	49.17121	30.227053	0.9218901	0.10263825	11.133459	1.0245283	1.5709652	45.82274	0.6946612	11.335145	1.5362496	0.83773124	0.08086263	9.652575	0.9185938	176.90892	0.08713947
PRA-1	1.6822968	-1.9800986	-2.783569	0.04512853	0.36133313	1	3.5	46.9017	5.803401	12.373541	52.7051	31.124016	1.8425549	0.31797594	17.257338	2.1605308	1.4191622	167.15056	0.6440481	26.155123	0.11785981	1.6189133	0.25194526	15.562615	1.8708586	218.08379	0.00541518
PRA-2	0.636024	-3.5164247	-1.6821319	-0.06036612	0.73569024	1	3.5	33.187206	4.746438	14.3020115	37.933647	29.88941	2.0149448	0.52326393	25.969145	2.5382087	1.5379097	189.89738	0.40968418	16.259838	0.11357976	0.7077812	0.2028096	28.65428	0.9105908	154.32898	0.006914417
PRA-3	4.446465	-2.3494565	2.6345317	0.05801967	-1.9985567	1	3.5	51.759457	5.9606805	11.516119	57.72014	35.470016	12.651578	5.1511645	40.71559	17.802742	1.0292417	130.26599	0.31415826	13.150504	0.33900544	1.141913	0.20588139	18.029514	1.3477945	232.28151	0.015836775
PRA-5	0.3553799	-3.879676	2.5700612	-1.3611705	-0.8751995	1	2.5	23.179285	3.5205898	15.188519	26.699875	32.395252	6.315411	2.8365402	44.914577	9.151951	0.52976084	229.63496	0.2231613	22.289156	0.057076067	0.23118144	0.049703293	21.49969	0.28088474	268.387	1.05E-05
PRA-6	0.5214955	-2.9856455	-1.7844288	-1.0484225	1.8235973	1	3.25	41.44742	5.3056445	12.800904	46.753063	24.162699	0.40377858	0.095058165	23.54215	0.49883676	0.9046764	191.27176	0.38816458	26.723398	0.10739324	0.81786245	0.19648685	24.024437	1.0143493	179.79546	0.002928254
RIN-0	0.9056817	1.6653608	1.2416534	-1.188911	0.74363124	1	3.75	26.168137	1.9350723	7.3947654	28.103209	25.079752	6.016138	1.3218565	21.971846	7.3379946	0.55207354	31.581911	0.17815726	6.268531	2.0532932	1.1094013	0.1271533	11.461434	1.2365547	172.82793	0.24650028
RIN-1	-1.7225183	0.1683702	0.08566596	1.1960393	1.1680698	0	1	19.071098	1.1320382	5.935884	20.203136	25.8653	3.5515234	0.5669836	15.964517	4.118507	1.4294448	72.76403	0.38899517	21.181343	0.4382211	0.38966572	0.036114782	9.268145	0.4257805	158.0712	0.02279854
RIN-2	1.3137473	1.5436451	1.650122	-0.15390281	1.3924333	0	1.25	37.537678	1.7537677	4.67202	39.291443	19.01229	7.5554523	1.9411932	25.692614	9.496646	0.68413323	19.468275	0.20177758	11.175516	1.3011825	1.1323905	0.111446016	9.84166	1.2438365	145.6836	0.14594637
SIG-0	6.5802045	0.30427462	0.6450158	0.6349526	1.4818203	1	2.75	63.441772	4.492221	7.0808563	67.93399	21.848185	10.595002	3.6669457	34.610146	14.261949	1.3706743	50.49505	0.3783121	20.518623	2.625177	2.224611	0.45676568	20.532383	2.6813767	181.98962	0.33738804
SIG-1	2.694557	4.602434	-1.8711091	1.5463386	0.3005089	0	1.25	53.21233	1.6014597	3.009565	54.81379	29.05983	6.9413233	0.35318604	5.0881658	7.2945094	1.3790454	34.812252	0.90271777	15.144531	4.8477864	2.3389993	0.066724285	2.8526852	2.4057236	168.34726	0.35674638
SIS-0	-2.763023	-0.4860873	-0.6783923	2.7630455	3.767286	1	3.75	10.377089	0.7721241	7.4406624	11.149213	16.71599	0.8252029	0.11204768	13.578198	0.93725055	1.8928878	76.916466	0.35264915	26.415274	0.07064439	0.17783293	0.015201909	8.548422	0.19303484	30.53938	8.48E-04
SIS-1	-2.4984183	0.2410852	-0.22352503	-0.5230415	-0.037207194	0	1.5	16.956947	1.1080235	6.5343337	18.06497	30.939335	1.2716242	0.15863632	12.475094	1.4302605	1.088454	86.95695	0.2569863	8.462818	0.24090019	0.18238747	0.020144815	11.045064	0.20253229	179.64775	0.010524462
SIS-2	-3.3924754	0.47763455	-0.1899657	-0.011120386	0.23281443	0	1.5	6.0630693	0.2626579	4.332095	6.325727	33.003624	0.9338948	0.05644733	6.0442924	0.99034214	0.92606014	99.20674	0.32231906	8.859074	0.033751834	0.045402016	0	NaN	0.045402016	128.09715	0
SIS-3	0.9360952	0.13452055	2.169731	1.3652104	1.5556812	0	1.5	35.548073	2.3241906	6.5381618	37.872265	16.764036	10.999109	2.1758568	19.78212	13.174966	0.9387068	85.85008	0.31535795	23.893456	0.31943756	0.71888304	0.06337261	8.815427	0.78225565	144.86583	0.024350926
STR-0	-0.58663833	-3.2483957	1.1496562	0.62051654	3.1389112	1	3	12.959873	2.106243	16.252033	15.066116	14.786198	3.3274212	1.338908	40.238605	4.666329	1.4168057	48.783913	0.16570374	18.359821	0.11259988	0.3414874	0.10582141	30.988379	0.4473088	111.77452	0.01258056
STR-1	-1.4476886	-0.14018974	-0.33553293	-1.992217	-0.011894168	0	1	34.195934	2.6043482	7.6159587	36.80028	28.58023	1.0058974	0.15959974	15.866403	1.1654971	0.62881786	75.53912	0.25268903	12.956606	0.47038114	0.29937506	0.050242055	16.782312	0.34961712	249.36185	0.016399965
STR-2	-0.34419364	-1.6198137	0.64965683	0.8399672	-0.048672333	0	1	23.373983	2.3350272	9.989855	25.709011	28.235094	4.6985097	1.677322	35.699024	6.3758316	1.4468157	89.939026	0.42987806	8.429031	0.14251354	0.37703252	0.06863143	18.203054	0.44566396	154.0481	0.004884824
STR-3	-2.0559154	-0.40055448	0.56751674	-0.007747677	-1.0335689	0	1	12.429063	1.3805935	11.107784	13.809657	33.305424	3.9073403	0.7374612	18.87374	4.6448016	1.1096846	53.111916	0.5023723	12.531398	0.06839706	0.23916644	0.027831426	11.636845	0.26699787	250.34888	0.003040283
STR-4	-0.71965414	0.7197584	0.90054363	-1.1314827	-0.87729645	0	1	37.247837	1.902978	5.108962	39.150818	37.728146	5.2929873	1.1436754	21.60737	6.436663	0.5619596	48.334934	0.2215498	13.152417	0.39833492	0.42715338	0.035766892	8.373313	0.46292028	210.85495	0.012853026
STR-5	2.957358	0.9955381	-2.639139	-0.6455341	2.2200992	0	1	70.0323	4.890251	6.9828506	74.922554	19.40694	2.4037108	0.24458623	10.17536	2.648297	1.0933487	57.359398	0.4479417	24.823988	1.5330075	2.0137496	0.26637954	13.228036	2.2801292	190.42491	0.15081587
STR-6	-2.3054245	0.05644576	-0.002237713	-0.39260334	1.3685858	0	1.25	17.523756	1.5207751	8.678363	19.04453	20.05776	1.0892491	0.15091886	13.85531	1.240168	1.0948389	56.28843	0.22213528	12.791131	0.16049935	0.27009502	0.02910751	10.776766	0.29920253	177.75293	0.003808459
WIL-0	-3.367511	0.26759094	0.6012242	-0.62791437	0.28939238	1	3.5	5.654113	0.43178064	7.636576	6.0858936	30.1371	0.71093494	0.13766134	19.363422	0.8485963	0.84638256	25.75157	0.2936571	14.808392	0.0341262	0.07446317	0.006861579	9.214729	0.08132474	218.69838	0
WIL-1	0.6568932	1.5903788	0.5691019	0.25292322	-0.029960884	0	1.25	38.215103	1.4821053	3.8783233	39.69721	27.395882	8.457665	0.9438522	11.159724	9.401518	1.0486041	54.29748	0.2763936	15.908467	0.26716706	1.4627002	0.09244851	6.3204007	1.5551487	205.94966	0.024296569
WIL-2	-0.9461193	1.9249946	0.7446882	0.8488659	-1.6643713	0	1.75	30.005222	0.6786212	2.2616768	30.683844	38.187675	8.568941	0.9031473	10.539777	9.472089	1.1110724	49.608288	0.4905989	9.549095	0.60967964	0.45856547	0.018077994	3.9422932	0.47664344	196.55292	0.027963093
WIL-3	-3.2788851	2.1611834	0.28000942	-0.9137543	-0.3387549	0	1.75	12.184124	0.26964772	2.213107	12.453772	27.98497	1.5706905	0.02542917	1.6189803	1.5961196	0.65157354	39.596054	0.29260686	6.8567405	0.053884454	0.22083607	0.006511977	2.9487834	0.22734804	215.96994	0.001795397
WIL-4	-1.4107336	2.9789085	1.0833771	-0.55770755	0.8344061	0	1.75	20.722176	0.5203059	2.5108652	21.242481	21.95412	5.4477487	0.30509838	5.6004496	5.7528467	0.5369584	18.937979	0.28516567	14.893798	1.5310111	0.70416313	0.018929482	2.6882238	0.7230926	211.38487	0.1324384
